# Supplementary material for: Microtubules orchestrate local translation to enable cardiac growth
Source: Nat Commun. 2021 Mar 11;12:1547. doi: 10.1038/s41467-021-21685-4 (PMC7952726; doi:10.1038/s41467-021-21685-4)
Supplement: Supplementary file 4 — Source Data [file 41467_2021_21685_MOESM4_ESM.xlsx]

## Sheet: 1B, 1C
Isolation date	Tag #	Tx	BW	HW	HW:BW	TL	HW:TL	Free DM1A	GAPDH	Poly DM1A	H3	DM1A/GAPDH	DM1A/H3	Rel. Free tubulin	Rel. Poly Tubulin
2020-02-12	465 (L)	PBS/PE	24	147.1	6.12917	17.62	8.34847	185500	1275	36850	242900	145.49	0.15171	3.5454	4.04898
2020-02-12	466 (R)	Colch/PE	20.9	137.5	6.57895	16.52	8.32324	79550	2395	3945	309300	33.215	0.01275	0.80941	0.34041
2020-02-12	467 (R)	Colch/PE	22.9	109.5	4.78166	17.38	6.30035	70800	2460	5005	275100	28.7805	0.01819	0.70134	0.48557
2020-02-12	468 (L)	PBS/PE	24.9	134.2	5.38956	16.84	7.96912	182500	1455	34800	278050	125.43	0.12516	3.05655	3.34035
2020-02-12	NT 5	PBS	25.1	122	4.86056	17.69	6.89655	101200	2655	9875	267350	38.1168	0.03694	0.92885	0.98581
2020-02-12	475 (L)	PBS	25.5	109.1	4.27843	17.61	6.19534	84650	1975	11850	292450	42.8608	0.04052	1.04446	1.08144
2020-02-12	NT 7	PBS	23.1	109.9	4.75758	17.86	6.15342	105750	2510	11250	321900	42.1315	0.03495	1.02669	0.93275
2020-02-21	469 (L)	PBS	27.1	118.5	4.37269	17.88	6.62752	44500	9040	3690	75400	4.92257	0.04894	0.91518	0.98044
2020-02-21	470 (R)	Colch	26.4	115.6	4.37879	18.13	6.37617	14700	9380	588	66100	1.56716	0.0089	0.29136	0.17821
2020-02-21	471 (L)	PBS/PE	24.1	144.1	5.97925	16.84	8.55701	108000	11900	17200	90400	9.07563	0.19027	1.6873	3.81177
2020-02-21	472 (R)	Colch/PE	24.1	129.2	5.361	17.82	7.25028	26400	8410	12500	91300	3.13912	0.13691	0.58361	2.74287
2020-02-21	NT 6	Colch	26.9	124.1	4.61338	17.7	7.0113	12700	10100	1250	81900	1.25743	0.01526	0.23378	0.30577
2020-02-21	477 (L)	PBS/PE	26.9	147.7	5.49071	16.91	8.73448	25100	5170	11500	91500	4.85493	0.12568	0.90261	2.51793
2020-02-21	478 (R)	Colch/PE	25.5	115.8	4.54118	17.21	6.72865	22900	6680	9310	103000	3.42814	0.09039	0.63735	1.81083
2020-02-21	479 (R)	Colch/PE	24.6	140.5	5.71138	17.56	8.00114	16900	7000	2430	89800	2.41429	0.02706	0.44885	0.54212
2020-02-21	480 (L)	PBS/PE	25.1	136.1	5.42231	17.06	7.97773	43900	5850	22500	98100	7.50427	0.22936	1.39516	4.59494
2020-02-21	NT 8	Colch	25.1	116.1	4.6255	17.88	6.49329	22400	7610	2910	79000	2.9435	0.03684	0.54724	0.73796
2020-03-13	481	Colch	22.1	111.9	5.06335	16.47	6.79417	23400	38200	1220	14200	0.61257	0.08592	0.44355	0.64074
2020-03-13	482	Colch	22.7	105.8	4.66079	17.32	6.10855	38700	39300	680	16400	0.98473	0.04146	0.71304	0.30922
2020-03-13	483	Colch/PE	21.6	112.1	5.18981	16.97	6.60577	56700	53400	1260	13600	1.0618	0.09265	0.76884	0.69094
2020-03-13	484	Colch/PE	22	129.7	5.89545	16.64	7.79447	53900	44100	1210	19800	1.22222	0.06111	0.885	0.45575
2020-03-13	NT 9	PBS/PE	25	127.2	5.088	16.72	7.60766	80400	46550	4940	9275	1.72718	0.53261	1.25796	4.03977
2020-03-13	485	Colch	23.3	110.4	4.7382	17.61	6.26917	46300	36400	1070	16800	1.27198	0.06369	0.92103	0.47499
2020-03-13	486	Colch	22.9	106.3	4.64192	17.21	6.17664	18700	30500	1030	15900	0.61311	0.06478	0.44395	0.48311
2020-03-13	487	Colch/PE	20.4	102.9	5.04412	17.31	5.94454	23500	28000	674	20700	0.83929	0.03256	0.60772	0.24283
2020-03-13	488	Colch/PE	17.6	108.7	6.17614	16.48	6.59587	18900	27300	787	26600	0.69231	0.02959	0.50129	0.22065
2020-03-13	NT 10	PBS/PE	24.1	134.9	5.59751	17.67	7.63441	68050	39100	5945	14500	1.74041	0.41	1.30315	3.09421
2020-03-13	489	PBS	24.7	113.1	4.57895	17.81	6.35036	70300	47700	1670	17400	1.47379	0.09598	1.06819	0.71694
2020-03-13	490	PBS	23.4	99.9	4.26923	16.67	5.9928	60750	43600	2465	11650	1.39335	0.21159	1.01004	1.57725
2020-03-13	491	Colch	22.2	105.8	4.76577	17.4	6.08046	23400	32700	1040	16600	0.7156	0.06265	0.51816	0.46723
2020-03-13	492	Colch/PE	21.7	117.9	5.43318	17.93	6.57557	57400	28200	6510	23300	2.03546	0.2794	1.47386	2.08369
2020-03-13	NT 11	PBS/PE	24.4	154.8	6.34426	16.86	9.18149	123500	42350	10330	22100	2.91617	0.46742	2.12008	3.48762

## Sheet: 1D
ID	Treatment	GAPDH	NPPA	Delta CT	Expression	Rel. Expression
465	PE	19.4687	19.5336	0.06494	0.95598	27.8469
466	PE/Colch	19.233	20.1471	0.91413	0.53066	15.4577
467	PE/Colch	19.2561	21.9047	2.64854	0.15948	4.64553
468	PE	19.0484	19.9484	0.90001	0.53588	15.6097
469	Control	19.003	24.5368	5.5338	0.02159	0.62876
470	Colch	19.0862	23.6832	4.59702	0.04132	1.20361
471	PE	19.7865	20.236	0.44951	0.73229	21.331
472	PE/Colch	19.5719	20.0449	0.47297	0.72048	20.9869
475	Control	19.6773	25.5467	5.86942	0.01711	0.49826
477	PE	19.6015	21.9944	2.39286	0.1904	5.5463
478	PE/Colch	19.218	23.2267	4.0087	0.06212	1.80962
479	PE/Colch	19.7212	19.4317	-0.28948	1.2222	35.6016
480	PE	18.586	19.3796	0.79361	0.5769	16.8045
481	Colch	19.4641	23.4981	4.03397	0.06105	1.7782
482	Colch	19.7	24.655	4.95497	0.03224	0.93914
483	PE/Colch	18.3503	20.8997	2.54939	0.17083	4.97603
484	PE/Colch	18.8709	20.0877	1.21679	0.43024	12.5325
485	Colch	19.5616	23.8078	4.24621	0.05269	1.53493
486	Colch	19.2371	23.717	4.47983	0.04482	1.30546
487	PE/Colch	18.5671	19.7769	1.20983	0.43232	12.593
488	PE/Colch	19.0964	20.6004	1.50397	0.35258	10.2704
489	Control	18.7416	24.4281	5.68653	0.01942	0.5656
490	Control	18.7292	24.4668	5.73757	0.01874	0.54594
491	Colch	19.5782	23.5251	3.94688	0.06484	1.88884
492	PE/Colch	19.4043	20.4142	1.00988	0.49659	14.4651
NT5	Control	18.8938	22.1655	3.27163	0.10355	3.01626
NT6	Colch	19.2236	23.5138	4.29022	0.05111	1.48882
NT7	Control	19.1502	24.4389	5.28875	0.02558	0.74517
NT8	Colch	19.3434	23.731	4.38763	0.04777	1.39161
NT9	PE	18.7453	20.0876	1.34222	0.39441	11.4888
NT10	PE	19.657	21.4043	1.74726	0.29787	8.67661
NT11	PE	18.6317	22.3747	3.74305	0.07468	2.17548

## Sheet: 1E
Tag#	Treatment	Total Protein	Puromycin	Puro/total	Normalized Puro/Total	HW/TL	Normalized Puro/Total
475	Control	568500	5605	0.00986	0.94849	6.19534	0.94849
465	PE	620000	12400	0.02	1.92201	8.34847	1.92201
468	PE	729500	15200	0.02084	1.99471	7.96912	1.99471
466	PE/Colch	596500	12700	0.02129	2.04324	8.32324	2.04324
467	PE/Colch	635000	5560	0.00876	0.82978	6.30035	0.82978
469	Control	1020000	15700	0.01539	1.07252	6.62752	1.07252
470	Colch	1090000	18900	0.01734	1.20821	6.37617	1.20821
NT6	Colch	1080000	21200	0.01963	1.36779	7.0113	1.36779
NT8	Colch	936000	11900	0.01271	0.88589	6.49329	0.88589
471	PE	885000	27600	0.03119	2.17307	8.55701	2.17307
477	PE	865000	20300	0.02347	1.63526	8.73448	1.63526
480	PE	931000	16500	0.01772	1.23493	7.97773	1.23493
472	PE/Colch	860000	22800	0.02651	1.84733	7.25028	1.84733
478	PE/Colch	708000	10900	0.0154	1.07276	6.72865	1.07276
479	PE/Colch	924000	22300	0.02413	1.68167	8.00114	1.68167
481	Colch	591000	5900	0.00998	1.65943	6.79417	1.65943
482	Colch	585000	5010	0.00856	1.42356	6.10855	1.42356
483	PE/Colch	584000	7660	0.01312	2.18028	6.60577	2.18028
484	PE/Colch	577000	8340	0.01445	2.40262	7.79447	2.40262
NT 9	PE	605000	5660	0.00936	1.52819	7.60766	1.52819
485	Colch	672000	4410	0.00656	1.09085	6.26917	1.09085
486	Colch	729000	3820	0.00524	0.87103	6.17664	0.87103
487	PE/Colch	615000	3720	0.00605	1.00546	5.94454	1.00546
488	PE/Colch	597000	8170	0.01369	2.2748	6.59587	2.2748
NT 10	PE	528500	4640	0.00878	1.45924	7.63441	1.45924
489	Control	665500	4365	0.00656	1.08992	6.35036	1.08992
490	Control	640000	3520	0.0055	0.92468	5.9928	0.92468
491	Colch	590000	3400	0.00576	0.9579	6.08046	0.9579
492	PE/Colch	757000	6900	0.00911	1.51513	6.57557	1.51513
NT 11	PE	632500	9365	0.01481	2.47976	9.18149	2.47976
NT5	Control	731000	9712.5	0.01329	1.05413	6.89655	1.05413
NT7	Control	691000	7840	0.01135	0.93537	6.15342	0.93537

## Sheet: 2C, S2D
Date	Condition		Label	Area	Major	Minor	AR
10.22.19	10uM Nocod	9	10 uM Nocod_1.czi:00006-05825-08008:c:2/2 z:3/4 - 10 uM Nocod_1 #1	618.797	36.703	21.466	3
10.22.19	10uM Nocod	8	10 uM Nocod_1.czi:00006-04587-09254:c:2/2 z:3/4 - 10 uM Nocod_1 #1	1311.52	53.885	30.99	3
10.22.19	10uM Nocod	7	10 uM Nocod_1.czi:00006-06557-06014:c:2/2 z:3/4 - 10 uM Nocod_1 #1	1081.77	57.997	23.749	3
10.22.19	10uM Nocod	6	10 uM Nocod_1.czi:00004-06735-04400:c:2/2 z:2/4 - 10 uM Nocod_1 #1	818.67	42.153	24.728	2
10.22.19	10uM Nocod	5	10 uM Nocod_1.czi:00006-05963-02752:c:2/2 z:3/4 - 10 uM Nocod_1 #1	745.135	47.477	19.983	3
10.22.19	10uM Nocod	4	10 uM Nocod_1.czi:00006-05599-01378:c:2/2 z:3/4 - 10 uM Nocod_1 #1	1526.34	56.272	34.536	3
10.22.19	10uM Nocod	23	10 uM Nocod_2.czi:00006-03255-00827:c:2/2 z:3/4 - 10 uM Nocod_2 #1	444.359	42.21	13.404	3.149
10.22.19	10uM Nocod	3	10 uM Nocod_1.czi:00006-03435-06193:c:2/2 z:3/4 - 10 uM Nocod_1 #1	858.633	45.291	24.138	3
10.22.19	10uM Nocod	25	10 uM Nocod_2.czi:00008-01088-05418:c:2/2 z:4/4 - 10 uM Nocod_2 #1	356.231	30.094	15.072	1.997
10.22.19	10uM Nocod	2	10 uM Nocod_1.czi:00006-04801-04811:c:2/2 z:3/4 - 10 uM Nocod_1 #1	1031.74	52.033	25.247	3
10.22.19	10uM Nocod	1	10 uM Nocod_1.czi:00006-02935-05159:c:2/2 z:3/4 - 10 uM Nocod_1 #1	943.491	49.29	24.372	3
10.22.19	10uM Nocod	10	10 uM Nocod_1.czi:00006-05309-08108:c:2/2 z:3/4 - 10 uM Nocod_1 #1	672.706	42.001	20.393	3
10.22.19	10uM Nocod	11	10 uM Nocod_1.czi:00006-03025-08711:c:2/2 z:3/4 - 10 uM Nocod_1 #1	972.988	73.663	16.818	3
10.22.19	10uM Nocod	16	10 uM Nocod_2.czi:00006-08139-05728:c:2/2 z:3/4 - 10 uM Nocod_2 #1	409.882	50.662	10.301	4.918
10.22.19	10uM Nocod	17	10 uM Nocod_2.czi:00006-09907-02642:c:2/2 z:3/4 - 10 uM Nocod_2 #1	451.83	52.319	10.996	4.758
10.22.19	10uM Nocod	18	10 uM Nocod_2.czi:00006-04759-05386:c:2/2 z:3/4 - 10 uM Nocod_2 #1	439.597	37.141	15.07	2.465
10.22.19	10uM Nocod	19	10 uM Nocod_2.czi:00008-00876-08646:c:2/2 z:4/4 - 10 uM Nocod_2 #1	513.762	49.372	13.249	3.726
10.22.19	10uM Nocod	20	10 uM Nocod_2.czi:00008-08839-08088:c:2/2 z:4/4 - 10 uM Nocod_2 #1	323.706	32.469	12.694	2.558
10.22.19	10uM Nocod	21	10 uM Nocod_2.czi:00008-09287-08394:c:2/2 z:4/4 - 10 uM Nocod_2 #1	450.373	44.577	12.864	3.465
10.22.19	10uM Nocod	22	10 uM Nocod_2.czi:00006-03135-02387:c:2/2 z:3/4 - 10 uM Nocod_2 #1	449.821	51.135	11.2	4.565
10.22.19	10uM Nocod	12	10 uM Nocod_1.czi:00004-00948-06123:c:2/2 z:2/4 - 10 uM Nocod_1 #1	1062.96	48.57	27.865	2
10.22.19	10uM Nocod	24	10 uM Nocod_2.czi:00006-01732-04418:c:2/2 z:3/4 - 10 uM Nocod_2 #1	490.488	39.691	15.734	2.523
10.22.19	10uM Nocod	13	10 uM Nocod_1.czi:00006-02228-04359:c:2/2 z:3/4 - 10 uM Nocod_1 #1	965.465	65.761	18.693	3
10.22.19	10uM Nocod	14	10 uM Nocod_1.czi:00006-03832-04991:c:2/2 z:3/4 - 10 uM Nocod_1 #1	681.16	45.122	19.221	3
10.22.19	10uM Nocod	15	10 uM Nocod_1.czi:00006-07578-03703:c:2/2 z:3/4 - 10 uM Nocod_1 #1	1385.69	71.846	24.557	3
10.22.19	10uM Nocod	16	10 uM Nocod_1.czi:00006-08608-02577:c:2/2 z:3/4 - 10 uM Nocod_1 #1	1141.95	81.527	17.834	3
10.22.19	10uM Nocod	17	10 uM Nocod_1.czi:00006-10057-04105:c:2/2 z:3/4 - 10 uM Nocod_1 #1	917.138	65.433	17.846	3
10.22.19	10uM Nocod	18	10 uM Nocod_1.czi:00006-08673-04369:c:2/2 z:3/4 - 10 uM Nocod_1 #1	748.669	53.938	17.673	3
10.22.19	10uM Nocod	19	10 uM Nocod_1.czi:00006-09283-06115:c:2/2 z:3/4 - 10 uM Nocod_1 #1	541.162	57.154	12.056	3
10.22.19	10uM Nocod	20	10 uM Nocod_1.czi:00006-08843-06629:c:2/2 z:3/4 - 10 uM Nocod_1 #1	918.227	66.446	17.595	3
10.22.19	10uM Nocod	21	10 uM Nocod_1.czi:00006-08695-05519:c:2/2 z:3/4 - 10 uM Nocod_1 #1	518.126	34.23	19.272	3
10.22.19	10uM Nocod	22	10 uM Nocod_1.czi:00006-08969-07575:c:2/2 z:3/4 - 10 uM Nocod_1 #1	755.734	58.046	16.577	3
10.22.19	10uM Nocod	23	10 uM Nocod_1.czi:00006-08737-09719:c:2/2 z:3/4 - 10 uM Nocod_1 #1	887.335	57.192	19.754	3
10.22.19	10uM Nocod	24	10 uM Nocod_1.czi:00006-09377-09521:c:2/2 z:3/4 - 10 uM Nocod_1 #1	558.76	41.424	17.175	3
10.22.19	10uM Nocod	25	10 uM Nocod_1.czi:00006-08231-09331:c:2/2 z:3/4 - 10 uM Nocod_1 #1	1320.91	72.334	23.251	3
10.22.19	10uM Nocod	9	10 uM Nocod_2.czi:00006-06014-05386:c:2/2 z:3/4 - 10 uM Nocod_2 #1	652.695	63.266	13.136	4.816
10.22.19	10uM Nocod	15	10 uM Nocod_2.czi:00006-01738-05583:c:2/2 z:3/4 - 10 uM Nocod_2 #1	512.359	40.764	16.003	2.547
10.22.19	10uM Nocod	14	10 uM Nocod_2.czi:00006-02307-03864:c:2/2 z:3/4 - 10 uM Nocod_2 #1	633.368	48.956	16.472	2.972
10.22.19	10uM Nocod	13	10 uM Nocod_2.czi:00006-06911-05484:c:2/2 z:3/4 - 10 uM Nocod_2 #1	663.081	48.977	17.238	2.841
10.22.19	10uM Nocod	12	10 uM Nocod_2.czi:00006-09793-04244:c:2/2 z:3/4 - 10 uM Nocod_2 #1	770.28	70.368	13.937	5.049
10.22.19	10uM Nocod	11	10 uM Nocod_2.czi:00006-07421-03850:c:2/2 z:3/4 - 10 uM Nocod_2 #1	891.318	68.009	16.687	4.076
10.22.19	10uM Nocod	10	10 uM Nocod_2.czi:00006-06332-06898:c:2/2 z:3/4 - 10 uM Nocod_2 #1	751.93	73.411	13.042	5.629
10.22.19	10uM Nocod	3	10 uM Nocod_2.czi:00006-03023-07778:c:2/2 z:3/4 - 10 uM Nocod_2 #1	778.58	54.186	18.295	2.962
10.22.19	10uM Nocod	8	10 uM Nocod_2.czi:00006-08697-05928:c:2/2 z:3/4 - 10 uM Nocod_2 #1	882.304	67.728	16.587	4.083
10.22.19	10uM Nocod	7	10 uM Nocod_2.czi:00006-08209-08058:c:2/2 z:3/4 - 10 uM Nocod_2 #1	403.077	48.126	10.664	4.513
10.22.19	10uM Nocod	6	10 uM Nocod_2.czi:00006-04930-08888:c:2/2 z:3/4 - 10 uM Nocod_2 #1	1197.02	68.118	22.374	3.044
10.22.19	10uM Nocod	5	10 uM Nocod_2.czi:00006-04290-09534:c:2/2 z:3/4 - 10 uM Nocod_2 #1	500.982	52.047	12.256	4.247
10.22.19	10uM Nocod	4	10 uM Nocod_2.czi:00006-02632-09298:c:2/2 z:3/4 - 10 uM Nocod_2 #1	642.932	62.885	13.017	4.831
10.22.19	10uM Nocod	2	10 uM Nocod_2.czi:00006-01916-08676:c:2/2 z:3/4 - 10 uM Nocod_2 #1	380.848	55.124	8.797	6.266
10.22.19	10uM Nocod	1	10 uM Nocod_2.czi:00008-02034-06614:c:2/2 z:4/4 - 10 uM Nocod_2 #1	672.096	63.67	13.44	4.737
10.29.19	10uM Nocod	25	10uM Nocod_1.czi:00001-04627-01718:c:1/2 z:1/4 - 10uM Nocod_1 #1	513.97	48.224	13.57	1
10.29.19	10uM Nocod	9	10uM Nocod_1.czi:00003-02304-07028:c:1/2 z:2/4 - 10uM Nocod_1 #1	582.296	47.449	15.625	2
10.29.19	10uM Nocod	8	10uM Nocod_1.czi:00001-01452-06062:c:1/2 z:1/4 - 10uM Nocod_1 #1	519.992	46.537	14.227	1
10.29.19	10uM Nocod	7	10uM Nocod_1.czi:00003-01820-05116:c:1/2 z:2/4 - 10uM Nocod_1 #1	786.747	71.371	14.035	2
10.29.19	10uM Nocod	6	10uM Nocod_1.czi:00003-01110-04182:c:1/2 z:2/4 - 10uM Nocod_1 #1	772.131	53.869	18.25	2
10.29.19	10uM Nocod	5	10uM Nocod_1.czi:00001-01264-01722:c:1/2 z:1/4 - 10uM Nocod_1 #1	604.028	50.259	15.302	1
10.29.19	10uM Nocod	4	10uM Nocod_1.czi:00001-00572-01624:c:1/2 z:1/4 - 10uM Nocod_1 #1	588.794	52.787	14.202	1
10.29.19	10uM Nocod	3	10uM Nocod_1.czi:00001-00930-01516:c:1/2 z:1/4 - 10uM Nocod_1 #1	767.597	77.836	12.556	1
10.29.19	10uM Nocod	2	10uM Nocod_1.czi:00001-01513-02589:c:1/2 z:1/4 - 10uM Nocod_1 #1	493.154	36.614	17.149	1
10.29.19	10uM Nocod	10	10uM Nocod_1.czi:00003-02088-09182:c:1/2 z:2/4 - 10uM Nocod_1 #1	828.392	78.114	13.503	2
10.29.19	10uM Nocod	11	10uM Nocod_1.czi:00003-01344-08848:c:1/2 z:2/4 - 10uM Nocod_1 #1	859.35	60.532	18.076	2
10.29.19	10uM Nocod	12	10uM Nocod_1.czi:00003-01136-08222:c:1/2 z:2/4 - 10uM Nocod_1 #1	484.478	61.279	10.066	2
10.29.19	10uM Nocod	13	10uM Nocod_1.czi:00003-00694-08510:c:1/2 z:2/4 - 10uM Nocod_1 #1	1089.13	74.963	18.499	2
10.29.19	10uM Nocod	14	10uM Nocod_1.czi:00003-05805-05715:c:1/2 z:2/4 - 10uM Nocod_1 #1	816.159	51.674	20.11	2
10.29.19	10uM Nocod	15	10uM Nocod_1.czi:00003-05379-05774:c:1/2 z:2/4 - 10uM Nocod_1 #1	632.454	47.382	16.995	2
10.29.19	10uM Nocod	16	10uM Nocod_1.czi:00003-06624-05568:c:1/2 z:2/4 - 10uM Nocod_1 #1	579.249	64.114	11.503	2
10.29.19	10uM Nocod	17	10uM Nocod_1.czi:00003-05973-07778:c:1/2 z:2/4 - 10uM Nocod_1 #1	586.797	44.551	16.77	2
10.29.19	10uM Nocod	18	10uM Nocod_1.czi:00003-07620-06126:c:1/2 z:2/4 - 10uM Nocod_1 #1	657.244	54.507	15.353	2
10.29.19	10uM Nocod	19	10uM Nocod_1.czi:00001-05692-02343:c:1/2 z:1/4 - 10uM Nocod_1 #1	635.051	62.573	12.922	1
10.29.19	10uM Nocod	20	10uM Nocod_1.czi:00001-05274-01490:c:1/2 z:1/4 - 10uM Nocod_1 #1	835.289	62.64	16.978	1
10.29.19	10uM Nocod	21	10uM Nocod_1.czi:00001-08850-02943:c:1/2 z:1/4 - 10uM Nocod_1 #1	647.246	46.448	17.743	1
10.29.19	10uM Nocod	22	10uM Nocod_1.czi:00001-09511-02622:c:1/2 z:1/4 - 10uM Nocod_1 #1	637.64	63.145	12.857	1
10.29.19	10uM Nocod	23	10uM Nocod_1.czi:00001-07880-01731:c:1/2 z:1/4 - 10uM Nocod_1 #1	481.86	36.491	16.813	1
10.29.19	10uM Nocod	24	10uM Nocod_1.czi:00001-07679-02700:c:1/2 z:1/4 - 10uM Nocod_1 #1	500.455	49.748	12.808	1
10.29.19	10uM Nocod	1	10uM Nocod_1.czi:00001-01791-01824:c:1/2 z:1/4 - 10uM Nocod_1 #1	598.626	38.35	19.875	1
10.29.19	10uM Nocod	5	10uM Nocod_2.czi:00001-02450-02848:c:1/2 z:1/4 - 10uM Nocod_2 #1	639.59	48.781	16.694	1
10.29.19	10uM Nocod	4	10uM Nocod_2.czi:00001-02268-01477:c:1/2 z:1/4 - 10uM Nocod_2 #1	317.299	34.42	11.737	1
10.29.19	10uM Nocod	3	10uM Nocod_2.czi:00001-01020-01751:c:1/2 z:1/4 - 10uM Nocod_2 #1	537.904	79.606	8.603	1
10.29.19	10uM Nocod	2	10uM Nocod_2.czi:00001-00723-01495:c:1/2 z:1/4 - 10uM Nocod_2 #1	856.204	93.475	11.663	1
10.29.19	10uM Nocod	1	10uM Nocod_2.czi:00001-00420-01892:c:1/2 z:1/4 - 10uM Nocod_2 #1	692.703	50.884	17.333	1
10.29.19	10uM Nocod	25	10uM Nocod_2.czi:00003-04808-07120:c:1/2 z:2/4 - 10uM Nocod_2 #1	563.98	36.815	19.505	2
10.29.19	10uM Nocod	7	10uM Nocod_2.czi:00001-03090-03195:c:1/2 z:1/4 - 10uM Nocod_2 #1	411.882	41.955	12.5	1
10.29.19	10uM Nocod	24	10uM Nocod_2.czi:00003-05542-08282:c:1/2 z:2/4 - 10uM Nocod_2 #1	561.041	67.851	10.528	2
10.29.19	10uM Nocod	23	10uM Nocod_2.czi:00003-05410-07830:c:1/2 z:2/4 - 10uM Nocod_2 #1	418.504	54.734	9.735	2
10.29.19	10uM Nocod	22	10uM Nocod_2.czi:00003-05275-07032:c:1/2 z:2/4 - 10uM Nocod_2 #1	767.296	71.461	13.671	2
10.29.19	10uM Nocod	21	10uM Nocod_2.czi:00003-04770-08507:c:1/2 z:2/4 - 10uM Nocod_2 #1	730.765	58.794	15.825	2
10.29.19	10uM Nocod	20	10uM Nocod_2.czi:00003-04442-08909:c:1/2 z:2/4 - 10uM Nocod_2 #1	554.388	66.024	10.691	2
10.29.19	10uM Nocod	19	10uM Nocod_2.czi:00003-04250-09500:c:1/2 z:2/4 - 10uM Nocod_2 #1	567.192	65.938	10.952	2
10.29.19	10uM Nocod	18	10uM Nocod_2.czi:00001-01235-09294:c:1/2 z:1/4 - 10uM Nocod_2 #1	607.937	52.474	14.751	1
10.29.19	10uM Nocod	17	10uM Nocod_2.czi:00001-01572-08917:c:1/2 z:1/4 - 10uM Nocod_2 #1	769.966	61.005	16.07	1
10.29.19	10uM Nocod	16	10uM Nocod_2.czi:00001-01293-07845:c:1/2 z:1/4 - 10uM Nocod_2 #1	453.875	35.087	16.47	1
10.29.19	10uM Nocod	15	10uM Nocod_2.czi:00001-01935-08461:c:1/2 z:1/4 - 10uM Nocod_2 #1	540.766	55.467	12.413	1
10.29.19	10uM Nocod	14	10uM Nocod_2.czi:00001-02355-07218:c:1/2 z:1/4 - 10uM Nocod_2 #1	690.927	47.876	18.375	1
10.29.19	10uM Nocod	13	10uM Nocod_2.czi:00001-02202-06541:c:1/2 z:1/4 - 10uM Nocod_2 #1	506.96	47.962	13.458	1
10.29.19	10uM Nocod	12	10uM Nocod_2.czi:00001-01228-06771:c:1/2 z:1/4 - 10uM Nocod_2 #1	415.937	48.362	10.95	1
10.29.19	10uM Nocod	11	10uM Nocod_2.czi:00001-00224-05258:c:1/2 z:1/4 - 10uM Nocod_2 #1	307.341	54.691	7.155	1
10.29.19	10uM Nocod	10	10uM Nocod_2.czi:00001-01806-04894:c:1/2 z:1/4 - 10uM Nocod_2 #1	605.356	62.698	12.293	1
10.29.19	10uM Nocod	9	10uM Nocod_2.czi:00001-01992-05190:c:1/2 z:1/4 - 10uM Nocod_2 #1	524.286	68.127	9.799	1
10.29.19	10uM Nocod	6	10uM Nocod_2.czi:00001-02848-02963:c:1/2 z:1/4 - 10uM Nocod_2 #1	485.905	47.78	12.948	1
10.29.19	10uM Nocod	8	10uM Nocod_2.czi:00001-02361-04915:c:1/2 z:1/4 - 10uM Nocod_2 #1	672.649	72.868	11.753	1
9.25.19	10uM Nocod	6	10uM Nocod_1_CompositeImage.tif:00006-02077-04722:c:2/2 z:3/4 - 10uM Nocod_1 #1	1156.49	67.205	21.911	3
9.25.19	10uM Nocod	22	10uM Nocod_2.czi:00004-01851-07304:c:2/2 z:2/4 - 10uM Nocod_2 #1	584.824	74.8	9.955	2
9.25.19	10uM Nocod	9	10uM Nocod_1_CompositeImage.tif:00006-04725-08871:c:2/2 z:3/4 - 10uM Nocod_1 #1	1323.09	88.163	19.108	3
9.25.19	10uM Nocod	10	10uM Nocod_1_CompositeImage.tif:00006-02038-08994:c:2/2 z:3/4 - 10uM Nocod_1 #1	851.934	67.05	16.178	3
9.25.19	10uM Nocod	11	10uM Nocod_1_CompositeImage.tif:00006-07083-01536:c:2/2 z:3/4 - 10uM Nocod_1 #1	639.303	67.067	12.137	3
9.25.19	10uM Nocod	8	10uM Nocod_1_CompositeImage.tif:00006-08520-06987:c:2/2 z:3/4 - 10uM Nocod_1 #1	652.835	90.363	9.199	3
9.25.19	10uM Nocod	25	10uM Nocod_1_CompositeImage.tif:00006-09180-02298:c:2/2 z:3/4 - 10uM Nocod_1 #1	776.498	66.636	14.837	3
9.25.19	10uM Nocod	24	10uM Nocod_1_CompositeImage.tif:00006-04237-07497:c:2/2 z:3/4 - 10uM Nocod_1 #1	611.968	62.348	12.497	3
9.25.19	10uM Nocod	12	10uM Nocod_1_CompositeImage.tif:00008-00736-04464:c:2/2 z:4/4 - 10uM Nocod_1 #1	871.568	87.188	12.728	4
9.25.19	10uM Nocod	13	10uM Nocod_1_CompositeImage.tif:00006-06568-03883:c:2/2 z:3/4 - 10uM Nocod_1 #1	479.974	64.968	9.406	3
9.25.19	10uM Nocod	14	10uM Nocod_1_CompositeImage.tif:00006-08862-03338:c:2/2 z:3/4 - 10uM Nocod_1 #1	709.373	64.06	14.099	3
9.25.19	10uM Nocod	15	10uM Nocod_1_CompositeImage.tif:00006-05129-07902:c:2/2 z:3/4 - 10uM Nocod_1 #1	615.069	67.268	11.642	3
9.25.19	10uM Nocod	7	10uM Nocod_1_CompositeImage.tif:00006-06320-01944:c:2/2 z:3/4 - 10uM Nocod_1 #1	1040.41	75.197	17.616	3
9.25.19	10uM Nocod	4	10uM Nocod_1_CompositeImage.tif:00006-05852-03311:c:2/2 z:3/4 - 10uM Nocod_1 #1	1028.8	94.273	13.895	3
9.25.19	10uM Nocod	1	10uM Nocod_1_CompositeImage.tif:00006-05973-06190:c:2/2 z:3/4 - 10uM Nocod_1 #1	867.546	65.651	16.825	3
9.25.19	10uM Nocod	2	10uM Nocod_1_CompositeImage.tif:00006-06587-07194:c:2/2 z:3/4 - 10uM Nocod_1 #1	575.314	74.276	9.862	3
9.25.19	10uM Nocod	3	10uM Nocod_1_CompositeImage.tif:00008-05488-02994:c:2/2 z:4/4 - 10uM Nocod_1 #1	651.251	70.35	11.787	4
9.25.19	10uM Nocod	16	10uM Nocod_1_CompositeImage.tif:00006-08040-04388:c:2/2 z:3/4 - 10uM Nocod_1 #1	600.382	64.494	11.853	3
9.25.19	10uM Nocod	1	10uM Nocod_2.czi:00002-03030-08975:c:2/2 z:1/4 - 10uM Nocod_2 #1	686.492	51.99	16.812	1
9.25.19	10uM Nocod	2	10uM Nocod_2.czi:00002-04660-09438:c:2/2 z:1/4 - 10uM Nocod_2 #1	713.935	46.719	19.457	1
9.25.19	10uM Nocod	3	10uM Nocod_2.czi:00002-05517-09569:c:2/2 z:1/4 - 10uM Nocod_2 #1	1025.67	84.032	15.541	1
9.25.19	10uM Nocod	4	10uM Nocod_2.czi:00002-05829-09271:c:2/2 z:1/4 - 10uM Nocod_2 #1	337.63	36.587	11.75	1
9.25.19	10uM Nocod	5	10uM Nocod_2.czi:00002-06149-08235:c:2/2 z:1/4 - 10uM Nocod_2 #1	695.054	50.728	17.445	1
9.25.19	10uM Nocod	6	10uM Nocod_2.czi:00002-06965-09367:c:2/2 z:1/4 - 10uM Nocod_2 #1	760.842	75.522	12.827	1
9.25.19	10uM Nocod	7	10uM Nocod_2.czi:00004-07669-09153:c:2/2 z:2/4 - 10uM Nocod_2 #1	1051.49	78.048	17.154	2
9.25.19	10uM Nocod	8	10uM Nocod_2.czi:00004-08543-08141:c:2/2 z:2/4 - 10uM Nocod_2 #1	936.631	51.72	23.058	2
9.25.19	10uM Nocod	9	10uM Nocod_2.czi:00004-08859-08951:c:2/2 z:2/4 - 10uM Nocod_2 #1	1039.44	78.513	16.857	2
9.25.19	10uM Nocod	10	10uM Nocod_2.czi:00004-08099-09055:c:2/2 z:2/4 - 10uM Nocod_2 #1	675.142	56.953	15.094	2
9.25.19	10uM Nocod	11	10uM Nocod_2.czi:00004-07779-06683:c:2/2 z:2/4 - 10uM Nocod_2 #1	999.386	57.566	22.105	2
9.25.19	10uM Nocod	12	10uM Nocod_2.czi:00004-08257-05257:c:2/2 z:2/4 - 10uM Nocod_2 #1	765.764	79.191	12.312	2
9.25.19	10uM Nocod	13	10uM Nocod_2.czi:00004-07705-04269:c:2/2 z:2/4 - 10uM Nocod_2 #1	888.341	58.39	19.371	2
9.25.19	10uM Nocod	14	10uM Nocod_2.czi:00004-08989-04275:c:2/2 z:2/4 - 10uM Nocod_2 #1	730.327	60.349	15.408	2
9.25.19	10uM Nocod	19	10uM Nocod_1_CompositeImage.tif:00006-02796-03482:c:2/2 z:3/4 - 10uM Nocod_1 #1	669.583	67.44	12.641	3
9.25.19	10uM Nocod	20	10uM Nocod_1_CompositeImage.tif:00008-05028-03824:c:2/2 z:4/4 - 10uM Nocod_1 #1	670.83	100.931	8.462	4
9.25.19	10uM Nocod	21	10uM Nocod_1_CompositeImage.tif:00006-01434-02928:c:2/2 z:3/4 - 10uM Nocod_1 #1	714.514	49.171	18.502	3
9.25.19	10uM Nocod	22	10uM Nocod_1_CompositeImage.tif:00006-03087-02545:c:2/2 z:3/4 - 10uM Nocod_1 #1	600.385	52.146	14.66	3
9.25.19	10uM Nocod	23	10uM Nocod_1_CompositeImage.tif:00006-08559-01758:c:2/2 z:3/4 - 10uM Nocod_1 #1	1090.32	72.213	19.224	3
9.25.19	10uM Nocod	15	10uM Nocod_2.czi:00004-09145-02835:c:2/2 z:2/4 - 10uM Nocod_2 #1	720.53	60.203	15.239	2
9.25.19	10uM Nocod	17	10uM Nocod_1_CompositeImage.tif:00006-06393-05574:c:2/2 z:3/4 - 10uM Nocod_1 #1	729.928	62.39	14.896	3
9.25.19	10uM Nocod	16	10uM Nocod_2.czi:00004-08577-05473:c:2/2 z:2/4 - 10uM Nocod_2 #1	592.553	60.901	12.388	2
9.25.19	10uM Nocod	17	10uM Nocod_2.czi:00004-04349-04574:c:2/2 z:2/4 - 10uM Nocod_2 #1	744.921	59.649	15.901	2
9.25.19	10uM Nocod	18	10uM Nocod_2.czi:00004-03249-03640:c:2/2 z:2/4 - 10uM Nocod_2 #1	716.515	58.442	15.61	2
9.25.19	10uM Nocod	19	10uM Nocod_2.czi:00004-03107-04244:c:2/2 z:2/4 - 10uM Nocod_2 #1	775.259	65.283	15.12	2
9.25.19	10uM Nocod	20	10uM Nocod_2.czi:00004-02989-06234:c:2/2 z:2/4 - 10uM Nocod_2 #1	535.209	60.906	11.189	2
9.25.19	10uM Nocod	25	10uM Nocod_2.czi:00004-00660-07192:c:2/2 z:2/4 - 10uM Nocod_2 #1	741.319	48.204	19.581	2
9.25.19	10uM Nocod	21	10uM Nocod_2.czi:00004-02367-07768:c:2/2 z:2/4 - 10uM Nocod_2 #1	556.246	67.352	10.516	2
9.25.19	10uM Nocod	23	10uM Nocod_2.czi:00004-01591-02618:c:2/2 z:2/4 - 10uM Nocod_2 #1	679.11	53.049	16.3	2
9.25.19	10uM Nocod	24	10uM Nocod_2.czi:00004-01373-04492:c:2/2 z:2/4 - 10uM Nocod_2 #1	422.191	38.464	13.976	2
9.25.19	10uM Nocod	18	10uM Nocod_1_CompositeImage.tif:00006-05469-05553:c:2/2 z:3/4 - 10uM Nocod_1 #1	880.023	69.015	16.235	3
9.25.19	10uM Nocod	5	10uM Nocod_1_CompositeImage.tif:00008-01493-05195:c:2/2 z:4/4 - 10uM Nocod_1 #1	1092.1	91.32	15.227	4
9.8.19	10uM Nocod	13	10mM Nocod_1-1.czi:00005-10416-09063:c:1/2 z:3/4 - 10mM Nocod_1 #1	948.729	76.878	15.713	4.893
9.8.19	10uM Nocod	14	10mM Nocod_1-1.czi:00005-09454-05777:c:1/2 z:3/4 - 10mM Nocod_1 #1	786.062	59.943	16.697	3.59
9.8.19	10uM Nocod	15	10mM Nocod_1-1.czi:00005-09506-02131:c:1/2 z:3/4 - 10mM Nocod_1 #1	1078.53	58.154	23.614	2.463
9.8.19	10uM Nocod	25	10mM Nocod_1-1.czi:00005-02816-03326:c:1/2 z:3/4 - 10mM Nocod_1 #1	853.026	54.894	19.786	2.774
9.8.19	10uM Nocod	10	10mM Nocod_2-1.czi:00002-10154-06364:c:2/2 z:2/4 - 10mM Nocod_2 #1	739.08	46.72	20.142	2.32
9.8.19	10uM Nocod	11	10mM Nocod_2-1.czi:00002-08744-01574:c:2/2 z:2/4 - 10mM Nocod_2 #1	813.765	62.751	16.512	3.8
9.8.19	10uM Nocod	3	10mM Nocod_1-1.czi:00005-00594-06002:c:1/2 z:3/4 - 10mM Nocod_1 #1	969.969	76.217	16.204	4.704
9.8.19	10uM Nocod	13	10mM Nocod_2-1.czi:00004-02496-04468:c:2/2 z:2/4 - 10mM Nocod_2 #1	629.124	52.423	15.28	3.431
9.8.19	10uM Nocod	14	10mM Nocod_2-1.czi:00004-02522-05670:c:2/2 z:2/4 - 10mM Nocod_2 #1	887.034	54.606	20.683	2.64
9.8.19	10uM Nocod	15	10mM Nocod_2-1.czi:00004-02706-07196:c:2/2 z:2/4 - 10mM Nocod_2 #1	1001.21	51.685	24.665	2.095
9.8.19	10uM Nocod	16	10mM Nocod_2-1.czi:00004-03000-07674:c:2/2 z:2/4 - 10mM Nocod_2 #1	770.412	80.032	12.257	6.53
9.8.19	10uM Nocod	17	10mM Nocod_2-1.czi:00004-05008-08887:c:2/2 z:2/4 - 10mM Nocod_2 #1	634.755	56.728	14.247	3.982
9.8.19	10uM Nocod	18	10mM Nocod_2-1.czi:00004-05790-04497:c:2/2 z:2/4 - 10mM Nocod_2 #1	824.456	54.058	19.418	2.784
9.8.19	10uM Nocod	19	10mM Nocod_2-1.czi:00004-07064-06985:c:2/2 z:2/4 - 10mM Nocod_2 #1	565.921	54.541	13.211	4.128
9.8.19	10uM Nocod	20	10mM Nocod_2-1.czi:00004-08640-08739:c:2/2 z:2/4 - 10mM Nocod_2 #1	367.562	39.823	11.752	3.389
9.8.19	10uM Nocod	7	10mM Nocod_2-1.czi:00002-09822-03506:c:2/2 z:2/4 - 10mM Nocod_2 #1	1015.2	69.785	18.523	3.768
9.8.19	10uM Nocod	2	10mM Nocod_1-1.czi:00005-00770-03854:c:1/2 z:3/4 - 10mM Nocod_1 #1	805.692	65.082	15.762	4.129
9.8.19	10uM Nocod	1	10mM Nocod_1-1.czi:00005-00352-03876:c:1/2 z:3/4 - 10mM Nocod_1 #1	906.926	79.376	14.548	5.456
9.8.19	10uM Nocod	4	10mM Nocod_1-1.czi:00005-01142-09050:c:1/2 z:3/4 - 10mM Nocod_1 #1	1151.12	75.541	19.402	3.893
9.8.19	10uM Nocod	12	10mM Nocod_1-1.czi:00005-09468-07903:c:1/2 z:3/4 - 10mM Nocod_1 #1	824.765	55.347	18.973	2.917
9.8.19	10uM Nocod	6	10mM Nocod_1-1.czi:00005-04982-08381:c:1/2 z:3/4 - 10mM Nocod_1 #1	896.768	65.573	17.413	3.766
9.8.19	10uM Nocod	7	10mM Nocod_1-1.czi:00005-05448-08215:c:1/2 z:3/4 - 10mM Nocod_1 #1	880.059	85.182	13.154	6.476
9.8.19	10uM Nocod	8	10mM Nocod_1-1.czi:00005-06436-09317:c:1/2 z:3/4 - 10mM Nocod_1 #1	654.762	68.046	12.251	5.554
9.8.19	10uM Nocod	9	10mM Nocod_1-1.czi:00005-08264-08307:c:1/2 z:3/4 - 10mM Nocod_1 #1	781.808	65.932	15.098	4.367
9.8.19	10uM Nocod	10	10mM Nocod_1-1.czi:00005-07688-08579:c:1/2 z:3/4 - 10mM Nocod_1 #1	835.376	41.011	25.935	1.581
9.8.19	10uM Nocod	4	10mM Nocod_2-1.czi:00002-07423-03210:c:2/2 z:2/4 - 10mM Nocod_2 #1	765.122	67.114	14.515	4.624
9.8.19	10uM Nocod	12	10mM Nocod_2-1.czi:00004-02062-05554:c:2/2 z:2/4 - 10mM Nocod_2 #1	603.318	51.466	14.926	3.448
9.8.19	10uM Nocod	2	10mM Nocod_2-1.czi:00002-05429-03916:c:2/2 z:2/4 - 10mM Nocod_2 #1	1044.77	72.472	18.355	3.948
9.8.19	10uM Nocod	1	10mM Nocod_2-1.czi:00002-04684-05083:c:2/2 z:2/4 - 10mM Nocod_2 #1	745.852	62.637	15.161	4.131
9.8.19	10uM Nocod	9	10mM Nocod_2-1.czi:00002-10204-05288:c:2/2 z:2/4 - 10mM Nocod_2 #1	784.087	60.186	16.587	3.628
9.8.19	10uM Nocod	8	10mM Nocod_2-1.czi:00002-08918-04974:c:2/2 z:2/4 - 10mM Nocod_2 #1	1065.03	69.211	19.593	3.532
9.8.19	10uM Nocod	31	10mM Nocod_1-1.czi:00005-05892-08179:c:1/2 z:3/4 - 10mM Nocod_1 #1	930.093	65.223	18.157	3.592
9.8.19	10uM Nocod	30	10mM Nocod_1-1.czi:00005-06494-08029:c:1/2 z:3/4 - 10mM Nocod_1 #1	822.301	45.312	23.106	1.961
9.8.19	10uM Nocod	29	10mM Nocod_1-1.czi:00005-04742-09751:c:1/2 z:3/4 - 10mM Nocod_1 #1	581.028	35.753	20.691	1.728
9.8.19	10uM Nocod	28	10mM Nocod_1-1.czi:00005-00702-08331:c:1/2 z:3/4 - 10mM Nocod_1 #1	981.947	64.924	19.257	3.371
9.8.19	10uM Nocod	27	10mM Nocod_1-1.czi:00005-02292-07440:c:1/2 z:3/4 - 10mM Nocod_1 #1	722.224	45.645	20.146	2.266
9.8.19	10uM Nocod	11	10mM Nocod_1-1.czi:00005-08038-09699:c:1/2 z:3/4 - 10mM Nocod_1 #1	1222.55	55.46	28.067	1.976
9.8.19	10uM Nocod	17	10mM Nocod_1-1.czi:00005-08864-02401:c:1/2 z:3/4 - 10mM Nocod_1 #1	1235.8	66.193	23.771	2.785
9.8.19	10uM Nocod	5	10mM Nocod_1-1.czi:00005-03084-08655:c:1/2 z:3/4 - 10mM Nocod_1 #1	702.686	46.814	19.112	2.449
9.8.19	10uM Nocod	6	10mM Nocod_2-1.czi:00002-06897-01880:c:2/2 z:2/4 - 10mM Nocod_2 #1	883.287	70.045	16.056	4.363
9.8.19	10uM Nocod	5	10mM Nocod_2-1.czi:00002-06701-01240:c:2/2 z:2/4 - 10mM Nocod_2 #1	728.334	64.205	14.444	4.445
9.8.19	10uM Nocod	3	10mM Nocod_2-1.czi:00002-07063-03506:c:2/2 z:2/4 - 10mM Nocod_2 #1	734.051	55.963	16.701	3.351
9.8.19	10uM Nocod	16	10mM Nocod_1-1.czi:00005-08258-02611:c:1/2 z:3/4 - 10mM Nocod_1 #1	1066.23	66.373	20.454	3.245
9.8.19	10uM Nocod	26	10mM Nocod_1-1.czi:00005-02514-04450:c:1/2 z:3/4 - 10mM Nocod_1 #1	1178.03	51.946	28.874	1.799
9.8.19	10uM Nocod	24	10mM Nocod_1-1.czi:00005-02694-01488:c:1/2 z:3/4 - 10mM Nocod_1 #1	722.291	67.624	13.599	4.973
9.8.19	10uM Nocod	23	10mM Nocod_1-1.czi:00005-04316-04136:c:1/2 z:3/4 - 10mM Nocod_1 #1	1024.4	59.593	21.887	2.723
9.8.19	10uM Nocod	22	10mM Nocod_1-1.czi:00005-04806-04638:c:1/2 z:3/4 - 10mM Nocod_1 #1	1388.75	59.06	29.939	1.973
9.8.19	10uM Nocod	21	10mM Nocod_1-1.czi:00005-05850-05034:c:1/2 z:3/4 - 10mM Nocod_1 #1	947.16	78.445	15.373	5.103
9.8.19	10uM Nocod	20	10mM Nocod_1-1.czi:00005-05154-02558:c:1/2 z:3/4 - 10mM Nocod_1 #1	1361.55	91.323	18.983	4.811
9.8.19	10uM Nocod	19	10mM Nocod_1-1.czi:00005-06210-01456:c:1/2 z:3/4 - 10mM Nocod_1 #1	845.611	76.743	14.03	5.47
9.8.19	10uM Nocod	18	10mM Nocod_1-1.czi:00005-06662-02951:c:1/2 z:3/4 - 10mM Nocod_1 #1	1027.21	48.158	27.158	1.773
03.08.20	Colch	1	MAX_Colch_dish 2_1-1.tif:0001-3055-4309:1	666.323	32.911	25.779	1.277
03.08.20	Colch	5	MAX_Colch_dish 1_1.tif:0001-4283-5569:1	805.649	48.419	21.186	2.285
03.08.20	Colch	4	MAX_Colch_dish 1_1.tif:0001-5192-5669:1	393.799	38.24	13.112	2.916
03.08.20	Colch	3	MAX_Colch_dish 1_1.tif:0001-5096-6068:1	519.862	47.558	13.918	3.417
03.08.20	Colch	2	MAX_Colch_dish 1_1.tif:0001-4875-5794:1	583.484	42.297	17.564	2.408
03.08.20	Colch	1	MAX_Colch_dish 1_1.tif:0001-4841-5122:1	593.574	44.965	16.808	2.675
03.08.20	Colch	19	MAX_Colch_dish 1_1.tif:0001-3755-1917:1	653.553	35.368	23.528	1.503
03.08.20	Colch	20	MAX_Colch_dish 1_1.tif:0001-5172-1063:1	625.883	38.462	20.719	1.856
03.08.20	Colch	21	MAX_Colch_dish 1_1.tif:0001-5490-1558:1	749.506	62.012	15.389	4.03
03.08.20	Colch	22	MAX_Colch_dish 1_1.tif:0001-5313-0454:1	463.514	43.264	13.641	3.172
03.08.20	Colch	23	MAX_Colch_dish 1_1.tif:0001-4823-2188:1	750.755	43.661	21.893	1.994
03.08.20	Colch	24	MAX_Colch_dish 1_1.tif:0001-4605-1908:1	419.214	41.833	12.759	3.279
03.08.20	Colch	25	MAX_Colch_dish 1_1.tif:0001-3820-0422:1	527.028	42.744	15.699	2.723
03.08.20	Colch	2	MAX_Colch_dish 2_1-1.tif:0001-2644-4386:1	897.788	42.043	27.189	1.546
03.08.20	Colch	3	MAX_Colch_dish 2_1-1.tif:0001-3064-4785:1	698.976	35.421	25.126	1.41
03.08.20	Colch	4	MAX_Colch_dish 2_1-1.tif:0001-3330-4045:1	796.589	47.057	21.554	2.183
03.08.20	Colch	5	MAX_Colch_dish 2_1-1.tif:0001-3619-3882:1	692.195	41.015	21.488	1.909
03.08.20	Colch	6	MAX_Colch_dish 2_1-1.tif:0001-2121-4093:1	1087.7	58.298	23.756	2.454
03.08.20	Colch	7	MAX_Colch_dish 2_1-1.tif:0001-2503-4117:1	901.819	55.897	20.542	2.721
03.08.20	Colch	8	MAX_Colch_dish 2_1-1.tif:0001-1239-4362:1	798.777	54.414	18.691	2.911
03.08.20	Colch	9	MAX_Colch_dish 2_1-1.tif:0001-0939-4452:1	682.655	41.621	20.883	1.993
03.08.20	Colch	10	MAX_Colch_dish 2_1-1.tif:0001-1027-3886:1	837.282	42.93	24.832	1.729
03.08.20	Colch	11	MAX_Colch_dish 2_1-1.tif:0001-0630-4089:1	861.505	46.521	23.579	1.973
03.08.20	Colch	12	MAX_Colch_dish 2_1-1.tif:0001-0285-4090:1	1066.9	61.995	21.912	2.829
03.08.20	Colch	18	MAX_Colch_dish 1_1.tif:0001-3932-1131:1	685.209	45.139	19.328	2.335
03.08.20	Colch	17	MAX_Colch_dish 1_1.tif:0001-4869-0381:1	608.211	40.889	18.939	2.159
03.08.20	Colch	16	MAX_Colch_dish 1_1.tif:0001-4601-0913:1	399.698	38.879	13.09	2.97
03.08.20	Colch	15	MAX_Colch_dish 1_1.tif:0001-4652-0591:1	457.581	50.202	11.605	4.326
03.08.20	Colch	14	MAX_Colch_dish 1_1.tif:0001-5339-3923:1	729.555	48.647	19.095	2.548
03.08.20	Colch	13	MAX_Colch_dish 1_1.tif:0001-5295-4571:1	538.496	36.483	18.794	1.941
03.08.20	Colch	12	MAX_Colch_dish 1_1.tif:0001-4742-3893:1	687.534	47.773	18.324	2.607
03.08.20	Colch	11	MAX_Colch_dish 1_1.tif:0001-4649-6038:1	487.462	36.441	17.032	2.14
03.08.20	Colch	10	MAX_Colch_dish 1_1.tif:0001-5733-5828:1	547.853	42.684	16.342	2.612
03.08.20	Colch	9	MAX_Colch_dish 1_1.tif:0001-5486-5482:1	596.46	59.571	12.748	4.673
03.08.20	Colch	8	MAX_Colch_dish 1_1.tif:0001-5061-5236:1	452.988	39.324	14.667	2.681
03.08.20	Colch	7	MAX_Colch_dish 1_1.tif:0001-5339-5297:1	624.107	49.528	16.044	3.087
03.08.20	Colch	6	MAX_Colch_dish 1_1.tif:0001-5073-4672:1	446.426	38.875	14.621	2.659
03.08.20	Colch	25	MAX_Colch_dish 2_1-1.tif:0001-5025-6145:1	446.586	36.23	15.694	2.308
03.08.20	Colch	24	MAX_Colch_dish 2_1-1.tif:0001-4842-6048:1	658.73	47.794	17.549	2.723
03.08.20	Colch	23	MAX_Colch_dish 2_1-1.tif:0001-5965-4464:1	797.048	35.906	28.263	1.27
03.08.20	Colch	22	MAX_Colch_dish 2_1-1.tif:0001-5500-4421:1	804.538	47.731	21.461	2.224
03.08.20	Colch	21	MAX_Colch_dish 2_1-1.tif:0001-4860-5045:1	755.794	36.569	26.315	1.39
03.08.20	Colch	20	MAX_Colch_dish 2_1-1.tif:0001-5205-5061:1	849.869	55.209	19.6	2.817
03.08.20	Colch	19	MAX_Colch_dish 2_1-1.tif:0001-5284-4197:1	1097.29	49.319	28.328	1.741
03.08.20	Colch	18	MAX_Colch_dish 2_1-1.tif:0001-1485-5643:1	1028.91	56.16	23.327	2.407
03.08.20	Colch	17	MAX_Colch_dish 2_1-1.tif:0001-1521-4927:1	1131.41	54.901	26.239	2.092
03.08.20	Colch	16	MAX_Colch_dish 2_1-1.tif:0001-0844-5067:1	697.475	36.883	24.077	1.532
03.08.20	Colch	15	MAX_Colch_dish 2_1-1.tif:0001-0697-5613:1	737.481	49.227	19.075	2.581
03.08.20	Colch	14	MAX_Colch_dish 2_1-1.tif:0001-0609-4789:1	684.121	55.315	15.747	3.513
03.08.20	Colch	13	MAX_Colch_dish 2_1-1.tif:0001-0427-4779:1	619.297	49.369	15.972	3.091
11.19.19	Colch	11	COLCH_2.czi:00004-05782-08482:c:2/2 z:2/4 - COLCH_2 #1	1182.19	75.574	19.917	2
11.19.19	Colch	17	COLCH_2.czi:00004-06475-03214:c:2/2 z:2/4 - COLCH_2 #1	770.576	59.413	16.514	2
11.19.19	Colch	9	COLCH_2.czi:00004-08194-09271:c:2/2 z:2/4 - COLCH_2 #1	651.516	51.023	16.258	2
11.19.19	Colch	21	COLCH_2.czi:00004-06757-01827:c:2/2 z:2/4 - COLCH_2 #1	1007.34	61.51	20.852	2
11.19.19	Colch	7	COLCH_2.czi:00004-09907-07957:c:2/2 z:2/4 - COLCH_2 #1	713.991	43.463	20.916	2
11.19.19	Colch	25	COLCH_2.czi:00004-09841-05862:c:2/2 z:2/4 - COLCH_2 #1	613.141	33.11	23.579	2
11.19.19	Colch	5	COLCH_2.czi:00004-08596-04288:c:2/2 z:2/4 - COLCH_2 #1	905.004	64.591	17.84	2
11.19.19	Colch	4	COLCH_1.czi:00006-01450-03387:c:2/2 z:3/4 - COLCH_1 #1	377.199	48.288	9.946	3
11.19.19	Colch	3	COLCH_2.czi:00004-10255-04774:c:2/2 z:2/4 - COLCH_2 #1	1009.84	73.491	17.496	2
11.19.19	Colch	8	COLCH_1.czi:00006-02202-07525:c:2/2 z:3/4 - COLCH_1 #1	650.651	44.045	18.809	3
11.19.19	Colch	1	COLCH_2.czi:00004-09160-06892:c:2/2 z:2/4 - COLCH_2 #1	752.695	51.766	18.513	2
11.19.19	Colch	12	COLCH_1.czi:00006-04117-08350:c:2/2 z:3/4 - COLCH_1 #1	664.484	64.663	13.084	3
11.19.19	Colch	14	COLCH_1.czi:00006-05400-08552:c:2/2 z:3/4 - COLCH_1 #1	620.163	49.223	16.042	3
11.19.19	Colch	24	COLCH_1.czi:00008-09970-09423:c:2/2 z:4/4 - COLCH_1 #1	818.615	57.951	17.986	4
11.19.19	Colch	18	COLCH_1.czi:00006-05332-06942:c:2/2 z:3/4 - COLCH_1 #1	876.55	61.244	18.223	3
11.19.19	Colch	22	COLCH_1.czi:00008-07876-07475:c:2/2 z:4/4 - COLCH_1 #1	741.945	71.715	13.173	4
11.19.19	Colch	13	COLCH_2.czi:00004-04870-04684:c:2/2 z:2/4 - COLCH_2 #1	906.681	53.622	21.529	2
11.19.19	Colch	20	COLCH_1.czi:00008-06508-06844:c:2/2 z:4/4 - COLCH_1 #1	519.062	74.363	8.887	4
11.19.19	Colch	23	COLCH_2.czi:00004-08455-02817:c:2/2 z:2/4 - COLCH_2 #1	928.438	54.749	21.592	2
11.19.19	Colch	15	COLCH_2.czi:00004-05434-06325:c:2/2 z:2/4 - COLCH_2 #1	917.225	45.044	25.927	2
11.19.19	Colch	2	COLCH_1.czi:00006-02069-02836:c:2/2 z:3/4 - COLCH_1 #1	599.035	45.208	16.871	3
11.19.19	Colch	16	COLCH_1.czi:00006-06569-09340:c:2/2 z:3/4 - COLCH_1 #1	871.181	71.979	15.41	3
11.19.19	Colch	6	COLCH_1.czi:00006-02760-04053:c:2/2 z:3/4 - COLCH_1 #1	1138.85	57.075	25.406	3
11.19.19	Colch	10	COLCH_1.czi:00006-02761-08884:c:2/2 z:3/4 - COLCH_1 #1	761.601	40.441	23.978	3
11.19.19	Colch	19	COLCH_2.czi:00004-04129-02931:c:2/2 z:2/4 - COLCH_2 #1	576.1	56.046	13.088	2
11.19.19	Colch	15	COLCH_1.czi:00006-05069-09574:c:2/2 z:3/4 - COLCH_1 #1	761.754	43.932	22.077	3
11.19.19	Colch	17	COLCH_1.czi:00006-05881-09091:c:2/2 z:3/4 - COLCH_1 #1	667.402	46.342	18.337	3
11.19.19	Colch	25	COLCH_1.czi:00008-09158-08224:c:2/2 z:4/4 - COLCH_1 #1	916.234	49.195	23.714	4
11.19.19	Colch	9	COLCH_1.czi:00006-02769-07690:c:2/2 z:3/4 - COLCH_1 #1	797.471	44.267	22.937	3
11.19.19	Colch	19	COLCH_1.czi:00008-06870-06271:c:2/2 z:4/4 - COLCH_1 #1	780.554	70.414	14.114	4
11.19.19	Colch	7	COLCH_1.czi:00006-03301-06157:c:2/2 z:3/4 - COLCH_1 #1	1161.44	81.167	18.219	3
11.19.19	Colch	11	COLCH_1.czi:00006-04640-08607:c:2/2 z:3/4 - COLCH_1 #1	829.526	79.619	13.265	3
11.19.19	Colch	5	COLCH_1.czi:00006-03277-03040:c:2/2 z:3/4 - COLCH_1 #1	932.85	66.43	17.88	3
11.19.19	Colch	4	COLCH_2.czi:00004-09880-04648:c:2/2 z:2/4 - COLCH_2 #1	714.899	68.462	13.296	2
11.19.19	Colch	12	COLCH_2.czi:00004-04954-05995:c:2/2 z:2/4 - COLCH_2 #1	617.572	51.058	15.4	2
11.19.19	Colch	3	COLCH_1.czi:00006-01373-02610:c:2/2 z:3/4 - COLCH_1 #1	734.266	71.487	13.078	3
11.19.19	Colch	1	COLCH_1.czi:00006-02694-02916:c:2/2 z:3/4 - COLCH_1 #1	847.013	50.561	21.33	3
11.19.19	Colch	6	COLCH_2.czi:00004-07927-05362:c:2/2 z:2/4 - COLCH_2 #1	1135.56	68.768	21.025	2
11.19.19	Colch	24	COLCH_2.czi:00004-09439-03399:c:2/2 z:2/4 - COLCH_2 #1	712.657	43.939	20.651	2
11.19.19	Colch	2	COLCH_2.czi:00004-08185-05932:c:2/2 z:2/4 - COLCH_2 #1	936.602	60.819	19.608	2
11.19.19	Colch	22	COLCH_2.czi:00004-08539-01689:c:2/2 z:2/4 - COLCH_2 #1	843.74	64.649	16.617	2
11.19.19	Colch	8	COLCH_2.czi:00004-09442-07396:c:2/2 z:2/4 - COLCH_2 #1	564.816	71.565	10.049	2
11.19.19	Colch	20	COLCH_2.czi:00004-05941-01995:c:2/2 z:2/4 - COLCH_2 #1	940.386	101.817	11.76	2
11.19.19	Colch	13	COLCH_1.czi:00006-03209-08181:c:2/2 z:3/4 - COLCH_1 #1	710.639	67.183	13.468	3
11.19.19	Colch	18	COLCH_2.czi:00004-05233-08824:c:2/2 z:2/4 - COLCH_2 #1	943.312	58.292	20.604	2
11.19.19	Colch	10	COLCH_2.czi:00004-10318-09094:c:2/2 z:2/4 - COLCH_2 #1	901.578	63.518	18.072	2
11.19.19	Colch	16	COLCH_2.czi:00004-05677-04594:c:2/2 z:2/4 - COLCH_2 #1	1183.11	84.344	17.86	2
11.19.19	Colch	23	COLCH_1.czi:00008-07107-07715:c:2/2 z:4/4 - COLCH_1 #1	516.959	70.837	9.292	4
11.19.19	Colch	14	COLCH_2.czi:00004-05596-07528:c:2/2 z:2/4 - COLCH_2 #1	715.78	47.307	19.265	2
11.19.19	Colch	21	COLCH_1.czi:00008-08419-07165:c:2/2 z:4/4 - COLCH_1 #1	972.431	79.343	15.605	4
9.25.19	Colch	18	10uM Colch_2.czi:00006-10116-04680:c:2/2 z:3/4 - 10uM Colch_2 #1	1246.88	78.556	20.21	3
9.25.19	Colch	24	10uM Colch_2.czi:00006-01434-05763:c:2/2 z:3/4 - 10uM Colch_2 #1	833.249	74.341	14.271	3
9.25.19	Colch	23	10uM Colch_2.czi:00006-01629-03954:c:2/2 z:3/4 - 10uM Colch_2 #1	747.95	61.245	15.549	3
9.25.19	Colch	22	10uM Colch_2.czi:00006-02151-04329:c:2/2 z:3/4 - 10uM Colch_2 #1	1139.99	65.483	22.166	3
9.25.19	Colch	21	10uM Colch_2.czi:00006-05133-02499:c:2/2 z:3/4 - 10uM Colch_2 #1	771.664	71.91	13.663	3
9.25.19	Colch	20	10uM Colch_2.czi:00006-05790-03246:c:2/2 z:3/4 - 10uM Colch_2 #1	832.621	77.291	13.716	3
9.25.19	Colch	19	10uM Colch_2.czi:00006-08991-01524:c:2/2 z:3/4 - 10uM Colch_2 #1	858.711	62.298	17.55	3
9.25.19	Colch	25	10uM Colch_2.czi:00006-00798-01929:c:2/2 z:3/4 - 10uM Colch_2 #1	795.733	69.72	14.532	3
9.25.19	Colch	17	10uM Colch_2.czi:00006-10089-06042:c:2/2 z:3/4 - 10uM Colch_2 #1	984.766	60.079	20.87	3
9.25.19	Colch	16	10uM Colch_2.czi:00006-09876-08802:c:2/2 z:3/4 - 10uM Colch_2 #1	866.886	78.783	14.01	3
9.25.19	Colch	15	10uM Colch_2.czi:00006-08850-08298:c:2/2 z:3/4 - 10uM Colch_2 #1	1287.9	78.502	20.889	3
9.25.19	Colch	14	10uM Colch_2.czi:00006-09417-08637:c:2/2 z:3/4 - 10uM Colch_2 #1	875.323	56.355	19.776	3
9.25.19	Colch	13	10uM Colch_2.czi:00006-07953-08481:c:2/2 z:3/4 - 10uM Colch_2 #1	705.782	60.524	14.848	3
9.25.19	Colch	12	10uM Colch_2.czi:00006-09501-05865:c:2/2 z:3/4 - 10uM Colch_2 #1	1225.33	78.352	19.912	3
9.25.19	Colch	11	10uM Colch_2.czi:00006-09117-07191:c:2/2 z:3/4 - 10uM Colch_2 #1	722.184	67.617	13.599	3
9.25.19	Colch	10	10uM Colch_2.czi:00006-08841-05952:c:2/2 z:3/4 - 10uM Colch_2 #1	788.204	80.682	12.439	3
9.25.19	Colch	9	10uM Colch_2.czi:00006-06342-04263:c:2/2 z:3/4 - 10uM Colch_2 #1	848.934	58.336	18.529	3
9.25.19	Colch	8	10uM Colch_2.czi:00006-06627-01083:c:2/2 z:3/4 - 10uM Colch_2 #1	765.043	61.836	15.753	3
9.25.19	Colch	7	10uM Colch_2.czi:00006-05091-07380:c:2/2 z:3/4 - 10uM Colch_2 #1	607.107	56.932	13.577	3
9.25.19	Colch	4	10uM Colch_2.czi:00006-05778-05670:c:2/2 z:3/4 - 10uM Colch_2 #1	772.273	65.048	15.116	3
9.25.19	Colch	3	10uM Colch_2.czi:00004-01701-09639:c:2/2 z:2/4 - 10uM Colch_2 #1	579.985	67.649	10.916	2
9.25.19	Colch	2	10uM Colch_2.czi:00004-03228-09501:c:2/2 z:2/4 - 10uM Colch_2 #1	534.747	56.236	12.107	2
9.25.19	Colch	1	10uM Colch_2.czi:00004-02037-08226:c:2/2 z:2/4 - 10uM Colch_2 #1	540.975	63.913	10.777	2
9.25.19	Colch	13	10uM Colch_1_CompositeImage.tif:00006-01641-02082:c:2/2 z:3/4 - 10uM Colch_1 #1	854.706	68.674	15.846	3
9.25.19	Colch	12	10uM Colch_1_CompositeImage.tif:00008-04591-01272:c:2/2 z:4/4 - 10uM Colch_1 #1	707.284	83.184	10.826	4
9.25.19	Colch	11	10uM Colch_1_CompositeImage.tif:00008-05308-01614:c:2/2 z:4/4 - 10uM Colch_1 #1	741.598	75.816	12.454	4
9.25.19	Colch	10	10uM Colch_1_CompositeImage.tif:00008-06990-01344:c:2/2 z:4/4 - 10uM Colch_1 #1	950.71	80.338	15.067	4
9.25.19	Colch	9	10uM Colch_1_CompositeImage.tif:00008-02690-07605:c:2/2 z:4/4 - 10uM Colch_1 #1	895.734	72.705	15.686	4
9.25.19	Colch	8	10uM Colch_1_CompositeImage.tif:00008-02294-07203:c:2/2 z:4/4 - 10uM Colch_1 #1	561.08	46.999	15.2	4
9.25.19	Colch	7	10uM Colch_1_CompositeImage.tif:00008-04523-05585:c:2/2 z:4/4 - 10uM Colch_1 #1	840.293	83.111	12.873	4
9.25.19	Colch	6	10uM Colch_1_CompositeImage.tif:00008-08009-01805:c:2/2 z:4/4 - 10uM Colch_1 #1	746.055	71.405	13.303	4
9.25.19	Colch	5	10uM Colch_1_CompositeImage.tif:00008-02226-09711:c:2/2 z:4/4 - 10uM Colch_1 #1	932.458	63.293	18.758	4
9.25.19	Colch	4	10uM Colch_1_CompositeImage.tif:00008-05030-05008:c:2/2 z:4/4 - 10uM Colch_1 #1	853.23	74.038	14.673	4
9.25.19	Colch	3	10uM Colch_1_CompositeImage.tif:00006-01196-06512:c:2/2 z:3/4 - 10uM Colch_1 #1	755.092	77.606	12.388	3
9.25.19	Colch	2	10uM Colch_1_CompositeImage.tif:00006-02810-01621:c:2/2 z:3/4 - 10uM Colch_1 #1	832.398	86.466	12.257	3
9.25.19	Colch	1	10uM Colch_1_CompositeImage.tif:00006-02880-03512:c:2/2 z:3/4 - 10uM Colch_1 #1	678.268	73.36	11.772	3
9.25.19	Colch	5	10uM Colch_2.czi:00006-06546-06501:c:2/2 z:3/4 - 10uM Colch_2 #1	602.246	66.07	11.606	3
9.25.19	Colch	6	10uM Colch_2.czi:00006-05727-07344:c:2/2 z:3/4 - 10uM Colch_2 #1	583.617	52.94	14.036	3
03.08.20	Colch+PE	1	MAX_PE Colch_dish 2_1.tif:0001-1365-3375:1	738.431	32.771	28.69	192628000
03.08.20	Colch+PE	2	MAX_PE Colch_dish 2_1.tif:0001-1339-3909:1	618.14	36.414	21.614	154680000
03.08.20	Colch+PE	3	MAX_PE Colch_dish 2_1.tif:0001-1719-4698:1	650.575	39.713	20.858	151534000
03.08.20	Colch+PE	4	MAX_PE Colch_dish 2_1.tif:0001-1486-5050:1	810.23	56.266	18.335	248999000
03.08.20	Colch+PE	5	MAX_PE Colch_dish 2_1.tif:0001-2338-3885:1	557.543	42.468	16.716	145167000
03.08.20	Colch+PE	6	MAX_PE Colch_dish 2_1.tif:0001-2568-4224:1	799.441	37.873	26.876	179337000
03.08.20	Colch+PE	7	MAX_PE Colch_dish 2_1.tif:0001-3021-5646:1	1097.45	67.263	20.774	319190000
03.08.20	Colch+PE	8	MAX_PE Colch_dish 2_1.tif:0001-3258-4018:1	846.204	41.309	26.082	218305000
03.08.20	Colch+PE	9	MAX_PE Colch_dish 2_1.tif:0001-2953-4153:1	577.185	42.848	17.151	152330000
03.08.20	Colch+PE	10	MAX_PE Colch_dish 2_1.tif:0001-3654-4488:1	853.259	45.291	23.987	230874000
03.08.20	Colch+PE	11	MAX_PE Colch_dish 2_1.tif:0001-2188-4356:1	631.254	32.688	24.588	170612000
03.08.20	Colch+PE	12	MAX_PE Colch_dish 2_1.tif:0001-1410-1155:1	955.122	57.407	21.184	271782000
03.08.20	Colch+PE	13	MAX_PE Colch_dish 2_1.tif:0001-1140-0955:1	577.963	36.346	20.247	171971000
03.08.20	Colch+PE	14	MAX_PE Colch_dish 2_1.tif:0001-1087-0427:1	640.875	31.757	25.695	138103000
03.08.20	Colch+PE	15	MAX_PE Colch_dish 2_1.tif:0001-1447-0376:1	688.817	44.368	19.767	155747000
03.08.20	Colch+PE	16	MAX_PE Colch_dish 2_1.tif:0001-1320-1630:1	600.663	42.745	17.892	165495000
03.08.20	Colch+PE	17	MAX_PE Colch_dish 2_1.tif:0001-1618-0678:1	650.438	50.636	16.355	175108000
03.08.20	Colch+PE	18	MAX_PE Colch_dish 2_1.tif:0001-1767-1488:1	827.558	46.353	22.732	253401000
03.08.20	Colch+PE	19	MAX_PE Colch_dish 2_1.tif:0001-2335-1582:1	681.934	44.677	19.434	189239000
03.08.20	Colch+PE	20	MAX_PE Colch_dish 2_1.tif:0001-1866-0702:1	487.725	41.216	15.067	120432000
03.08.20	Colch+PE	21	MAX_PE Colch_dish 2_1.tif:0001-4613-0654:1	552.95	45.926	15.33	157480000
03.08.20	Colch+PE	22	MAX_PE Colch_dish 2_1.tif:0001-4904-0531:1	677.914	41.456	20.821	198795000
03.08.20	Colch+PE	23	MAX_PE Colch_dish 2_1.tif:0001-4868-1095:1	656.726	35.004	23.888	209687000
03.08.20	Colch+PE	24	MAX_PE Colch_dish 2_1.tif:0001-5220-1009:1	549.823	33.935	20.629	159608000
03.08.20	Colch+PE	25	MAX_PE Colch_dish 2_1.tif:0001-3471-0555:1	668.946	55.008	15.484	173765000
03.08.20	Colch+PE	1	MAX_PE Colch_dish 2_2.tif:0001-3752-1020:1	520.71	33.95	19.529	96089700
03.08.20	Colch+PE	2	MAX_PE Colch_dish 2_2.tif:0001-3502-0658:1	663.174	41.799	20.201	146513000
03.08.20	Colch+PE	3	MAX_PE Colch_dish 2_2.tif:0001-3857-1432:1	722.042	36.585	25.129	154999000
03.08.20	Colch+PE	4	MAX_PE Colch_dish 2_2.tif:0001-4178-1948:1	672.21	41.938	20.408	151587000
03.08.20	Colch+PE	5	MAX_PE Colch_dish 2_2.tif:0001-4234-2784:1	526.322	55.804	12.009	110136000
03.08.20	Colch+PE	6	MAX_PE Colch_dish 2_2.tif:0001-4453-3226:1	817.949	73.204	14.227	166107000
03.08.20	Colch+PE	7	MAX_PE Colch_dish 2_2.tif:0001-4282-3619:1	618.461	56.696	13.889	137936000
03.08.20	Colch+PE	8	MAX_PE Colch_dish 2_2.tif:0001-5154-1794:1	716.453	64.631	14.114	136827000
03.08.20	Colch+PE	9	MAX_PE Colch_dish 2_2.tif:0001-4941-1342:1	587.916	48.74	15.358	118739000
03.08.20	Colch+PE	10	MAX_PE Colch_dish 2_2.tif:0001-4749-0796:1	575.272	49.503	14.796	96559000
03.08.20	Colch+PE	11	MAX_PE Colch_dish 2_2.tif:0001-5028-0763:1	461.899	34.725	16.936	78825100
03.08.20	Colch+PE	12	MAX_PE Colch_dish 2_2.tif:0001-5755-1740:1	500.644	42.767	14.905	80453100
03.08.20	Colch+PE	13	MAX_PE Colch_dish 2_2.tif:0001-5841-5628:1	438.649	43.692	12.783	84042700
03.08.20	Colch+PE	14	MAX_PE Colch_dish 2_2.tif:0001-5577-5816:1	1033.84	68.208	19.299	175118000
03.08.20	Colch+PE	15	MAX_PE Colch_dish 2_2.tif:0001-5166-5217:1	699.686	53.365	16.694	152983000
03.08.20	Colch+PE	16	MAX_PE Colch_dish 2_2.tif:0001-6046-5603:1	565.319	56.325	12.779	125782000
03.08.20	Colch+PE	17	MAX_PE Colch_dish 2_2.tif:0001-3013-5964:1	510.883	52.499	12.39	135596000
03.08.20	Colch+PE	18	MAX_PE Colch_dish 2_2.tif:0001-2842-5957:1	576.371	50.306	14.588	142698000
03.08.20	Colch+PE	19	MAX_PE Colch_dish 2_2.tif:0001-2272-5771:1	1020.9	55.678	23.346	195874000
03.08.20	Colch+PE	20	MAX_PE Colch_dish 2_2.tif:0001-1983-5862:1	461.372	37.735	15.568	92383400
03.08.20	Colch+PE	21	MAX_PE Colch_dish 2_2.tif:0001-1717-5510:1	716.373	39.758	22.941	161540000
03.08.20	Colch+PE	22	MAX_PE Colch_dish 2_2.tif:0001-0936-4808:1	790.29	61.319	16.41	173473000
03.08.20	Colch+PE	23	MAX_PE Colch_dish 2_2.tif:0001-0919-5552:1	1075.92	55.159	24.835	200446000
03.08.20	Colch+PE	24	MAX_PE Colch_dish 2_2.tif:0001-0988-4080:1	507.585	36.501	17.706	86739800
03.08.20	Colch+PE	25	MAX_PE Colch_dish 2_2.tif:0001-1377-3818:1	854.06	50.067	21.719	171792000
11.19.19	Colch+PE	20	COLCH+PE_2.czi:00004-10191-03645:c:2/2 z:2/4 - COLCH+PE_2 #1	793.618	45.666	22.127	2
11.19.19	Colch+PE	24	COLCH+PE_2.czi:00006-01689-05232:c:2/2 z:3/4 - COLCH+PE_2 #1	499.622	42.204	15.073	3
11.19.19	Colch+PE	2	COLCH+PE_1.czi:00003-01380-02444:c:1/2 z:2/4 - COLCH+PE_1 #1	588.901	48.585	15.433	2
11.19.19	Colch+PE	18	COLCH+PE_2.czi:00004-05718-02328:c:2/2 z:2/4 - COLCH+PE_2 #1	832.625	47.806	22.176	2
11.19.19	Colch+PE	4	COLCH+PE_1.czi:00003-01926-06424:c:1/2 z:2/4 - COLCH+PE_1 #1	456.929	49.022	11.868	2
11.19.19	Colch+PE	14	COLCH+PE_2.czi:00004-06378-05862:c:2/2 z:2/4 - COLCH+PE_2 #1	607.731	42.018	18.416	2
11.19.19	Colch+PE	6	COLCH+PE_1.czi:00003-02658-08925:c:1/2 z:2/4 - COLCH+PE_1 #1	421.364	42.159	12.726	2
11.19.19	Colch+PE	10	COLCH+PE_2.czi:00004-06324-02448:c:2/2 z:2/4 - COLCH+PE_2 #1	569.789	49.55	14.641	2
11.19.19	Colch+PE	8	COLCH+PE_1.czi:00003-01936-07493:c:1/2 z:2/4 - COLCH+PE_1 #1	632.115	38.098	21.125	2
11.19.19	Colch+PE	6	COLCH+PE_2.czi:00004-09159-02541:c:2/2 z:2/4 - COLCH+PE_2 #1	843.815	67.902	15.822	2
11.19.19	Colch+PE	10	COLCH+PE_1.czi:00003-04820-07319:c:1/2 z:2/4 - COLCH+PE_1 #1	529.786	33.529	20.118	2
11.19.19	Colch+PE	2	COLCH+PE_2.czi:00004-07941-03063:c:2/2 z:2/4 - COLCH+PE_2 #1	664.093	50.577	16.718	2
11.19.19	Colch+PE	24	COLCH+PE_1.czi:00005-09527-05745:c:1/2 z:3/4 - COLCH+PE_1 #1	665.44	54.658	15.501	3
11.19.19	Colch+PE	22	COLCH+PE_1.czi:00005-09511-08815:c:1/2 z:3/4 - COLCH+PE_1 #1	713.287	62.851	14.45	3
11.19.19	Colch+PE	20	COLCH+PE_1.czi:00005-09238-07233:c:1/2 z:3/4 - COLCH+PE_1 #1	565.634	67.977	10.595	3
11.19.19	Colch+PE	18	COLCH+PE_1.czi:00005-08728-06425:c:1/2 z:3/4 - COLCH+PE_1 #1	230.687	35.099	8.368	3
11.19.19	Colch+PE	12	COLCH+PE_1.czi:00003-05854-08973:c:1/2 z:2/4 - COLCH+PE_1 #1	409.914	31.844	16.39	2
11.19.19	Colch+PE	14	COLCH+PE_1.czi:00003-06552-05999:c:1/2 z:2/4 - COLCH+PE_1 #1	508.948	44.729	14.488	2
11.19.19	Colch+PE	8	COLCH+PE_2.czi:00004-10377-01731:c:2/2 z:2/4 - COLCH+PE_2 #1	671.438	60.392	14.156	2
11.19.19	Colch+PE	12	COLCH+PE_2.czi:00004-07602-04644:c:2/2 z:2/4 - COLCH+PE_2 #1	896.541	77.695	14.692	2
11.19.19	Colch+PE	16	COLCH+PE_1.czi:00003-05670-05529:c:1/2 z:2/4 - COLCH+PE_1 #1	663.46	43.133	19.584	2
11.19.19	Colch+PE	22	COLCH+PE_2.czi:00006-00468-02220:c:2/2 z:3/4 - COLCH+PE_2 #1	740.163	61.469	15.331	3
11.19.19	Colch+PE	16	COLCH+PE_2.czi:00004-05475-05220:c:2/2 z:2/4 - COLCH+PE_2 #1	762.977	50.918	19.079	2
11.19.19	Colch+PE	4	COLCH+PE_2.czi:00004-09444-03111:c:2/2 z:2/4 - COLCH+PE_2 #1	883.591	54.144	20.778	2
11.19.19	Colch+PE	17	COLCH+PE_1.czi:00003-07070-05299:c:1/2 z:2/4 - COLCH+PE_1 #1	983.118	72.842	17.184	2
11.19.19	Colch+PE	15	COLCH+PE_1.czi:00003-06900-06487:c:1/2 z:2/4 - COLCH+PE_1 #1	432.12	35.161	15.648	2
11.19.19	Colch+PE	3	COLCH+PE_1.czi:00003-01708-05346:c:1/2 z:2/4 - COLCH+PE_1 #1	605.513	47.892	16.098	2
11.19.19	Colch+PE	23	COLCH+PE_1.czi:00005-09983-09639:c:1/2 z:3/4 - COLCH+PE_1 #1	455.678	60.406	9.605	3
11.19.19	Colch+PE	11	COLCH+PE_1.czi:00003-04068-09769:c:1/2 z:2/4 - COLCH+PE_1 #1	841.466	56.397	18.997	2
11.19.19	Colch+PE	25	COLCH+PE_1.czi:00005-10193-05275:c:1/2 z:3/4 - COLCH+PE_1 #1	828.847	53.76	19.63	3
11.19.19	Colch+PE	1	COLCH+PE_2.czi:00004-08562-02427:c:2/2 z:2/4 - COLCH+PE_2 #1	651.756	51.374	16.153	2
11.19.19	Colch+PE	13	COLCH+PE_2.czi:00004-07470-05346:c:2/2 z:2/4 - COLCH+PE_2 #1	710.011	68.682	13.162	2
11.19.19	Colch+PE	21	COLCH+PE_1.czi:00005-09097-08983:c:1/2 z:3/4 - COLCH+PE_1 #1	558.782	49.77	14.295	3
11.19.19	Colch+PE	21	COLCH+PE_2.czi:00006-00918-04917:c:2/2 z:3/4 - COLCH+PE_2 #1	485.069	42.101	14.67	3
11.19.19	Colch+PE	5	COLCH+PE_2.czi:00004-09798-05199:c:2/2 z:2/4 - COLCH+PE_2 #1	714.607	35.044	25.963	2
11.19.19	Colch+PE	9	COLCH+PE_1.czi:00003-05460-08477:c:1/2 z:2/4 - COLCH+PE_1 #1	536.967	44.58	15.336	2
11.19.19	Colch+PE	7	COLCH+PE_2.czi:00004-09567-01908:c:2/2 z:2/4 - COLCH+PE_2 #1	702.274	63.885	13.996	2
11.19.19	Colch+PE	13	COLCH+PE_1.czi:00003-06378-08975:c:1/2 z:2/4 - COLCH+PE_1 #1	666.885	35.777	23.733	2
11.19.19	Colch+PE	9	COLCH+PE_2.czi:00004-06906-04017:c:2/2 z:2/4 - COLCH+PE_2 #1	806.972	50.363	20.401	2
11.19.19	Colch+PE	7	COLCH+PE_1.czi:00003-01776-09189:c:1/2 z:2/4 - COLCH+PE_1 #1	632.247	40.378	19.937	2
11.19.19	Colch+PE	11	COLCH+PE_2.czi:00004-06804-01485:c:2/2 z:2/4 - COLCH+PE_2 #1	871.938	58.136	19.096	2
11.19.19	Colch+PE	3	COLCH+PE_2.czi:00004-08697-05295:c:2/2 z:2/4 - COLCH+PE_2 #1	869.042	77.956	14.194	2
11.19.19	Colch+PE	19	COLCH+PE_1.czi:00005-08846-08331:c:1/2 z:3/4 - COLCH+PE_1 #1	658.015	48.739	17.19	3
11.19.19	Colch+PE	5	COLCH+PE_1.czi:00003-03226-06912:c:1/2 z:2/4 - COLCH+PE_1 #1	674.744	51.354	16.729	2
11.19.19	Colch+PE	15	COLCH+PE_2.czi:00004-05796-05559:c:2/2 z:2/4 - COLCH+PE_2 #1	974.233	58.631	21.157	2
11.19.19	Colch+PE	23	COLCH+PE_2.czi:00006-02916-01527:c:2/2 z:3/4 - COLCH+PE_2 #1	829.953	67.361	15.688	3
11.19.19	Colch+PE	17	COLCH+PE_2.czi:00004-06174-03393:c:2/2 z:2/4 - COLCH+PE_2 #1	796.869	47.355	21.425	2
11.19.19	Colch+PE	1	COLCH+PE_1.czi:00003-01692-04036:c:1/2 z:2/4 - COLCH+PE_1 #1	614.099	45.937	17.021	2
11.19.19	Colch+PE	19	COLCH+PE_2.czi:00004-07761-01569:c:2/2 z:2/4 - COLCH+PE_2 #1	1309.24	85.045	19.601	2
11.19.19	Colch+PE	25	COLCH+PE_2.czi:00006-03285-03807:c:2/2 z:3/4 - COLCH+PE_2 #1	822.287	52.909	19.788	3
9.25.19	Colch+PE	6	10uM Colch+PE_1_CompositeImage.tif:00006-01549-06932:c:1/2 z:3/4 - 10uM Colch+PE_1 #1	503.179	52.968	12.095	3
9.25.19	Colch+PE	4	10uM Colch+PE_1_CompositeImage.tif:00006-02689-06740:c:1/2 z:3/4 - 10uM Colch+PE_1 #1	525.421	31.162	21.468	3
9.25.19	Colch+PE	7	10uM Colch+PE_1_CompositeImage.tif:00006-00672-05301:c:1/2 z:3/4 - 10uM Colch+PE_1 #1	648.585	52.509	15.727	3
9.25.19	Colch+PE	3	10uM Colch+PE_1_CompositeImage.tif:00006-03030-07271:c:1/2 z:3/4 - 10uM Colch+PE_1 #1	592.707	36.889	20.457	3
9.25.19	Colch+PE	5	10uM Colch+PE_1_CompositeImage.tif:00006-02261-06143:c:1/2 z:3/4 - 10uM Colch+PE_1 #1	654.307	45.769	18.202	3
9.25.19	Colch+PE	8	10uM Colch+PE_1_CompositeImage.tif:00006-02504-03752:c:1/2 z:3/4 - 10uM Colch+PE_1 #1	631.634	41.252	19.495	3
9.25.19	Colch+PE	9	10uM Colch+PE_1_CompositeImage.tif:00006-03120-03260:c:1/2 z:3/4 - 10uM Colch+PE_1 #1	560.369	29.875	23.883	3
9.25.19	Colch+PE	19	10uM Colch+PE_2.czi:00006-08629-06288:c:2/2 z:3/4 - 10uM Colch+PE_2 #1	711.979	40.116	22.597	3
9.25.19	Colch+PE	11	10uM Colch+PE_1_CompositeImage.tif:00006-03277-01118:c:1/2 z:3/4 - 10uM Colch+PE_1 #1	538.333	33.989	20.166	3
9.25.19	Colch+PE	12	10uM Colch+PE_1_CompositeImage.tif:00006-03133-03865:c:1/2 z:3/4 - 10uM Colch+PE_1 #1	559.507	27.338	26.059	3
9.25.19	Colch+PE	13	10uM Colch+PE_1_CompositeImage.tif:00008-04551-08565:c:1/2 z:4/4 - 10uM Colch+PE_1 #1	424.874	34.036	15.894	4
9.25.19	Colch+PE	14	10uM Colch+PE_1_CompositeImage.tif:00008-05241-06090:c:1/2 z:4/4 - 10uM Colch+PE_1 #1	746.347	46.857	20.28	4
9.25.19	Colch+PE	15	10uM Colch+PE_1_CompositeImage.tif:00008-04575-05016:c:1/2 z:4/4 - 10uM Colch+PE_1 #1	622.956	33.601	23.605	4
9.25.19	Colch+PE	16	10uM Colch+PE_1_CompositeImage.tif:00006-01506-09640:c:1/2 z:3/4 - 10uM Colch+PE_1 #1	279.702	24.839	14.337	3
9.25.19	Colch+PE	17	10uM Colch+PE_1_CompositeImage.tif:00006-01823-09283:c:1/2 z:3/4 - 10uM Colch+PE_1 #1	437.295	34.384	16.193	3
9.25.19	Colch+PE	18	10uM Colch+PE_1_CompositeImage.tif:00006-00888-06459:c:1/2 z:3/4 - 10uM Colch+PE_1 #1	431.45	30.79	17.842	3
9.25.19	Colch+PE	19	10uM Colch+PE_1_CompositeImage.tif:00006-02523-07612:c:1/2 z:3/4 - 10uM Colch+PE_1 #1	404.623	33.238	15.5	3
9.25.19	Colch+PE	1	10uM Colch+PE_2.czi:00004-05106-01686:c:2/2 z:2/4 - 10uM Colch+PE_2 #1	588.301	44.165	16.96	2
9.25.19	Colch+PE	2	10uM Colch+PE_2.czi:00004-05420-02772:c:2/2 z:2/4 - 10uM Colch+PE_2 #1	784.966	36.751	27.195	2
9.25.19	Colch+PE	3	10uM Colch+PE_2.czi:00004-04646-02192:c:2/2 z:2/4 - 10uM Colch+PE_2 #1	951.958	46.59	26.016	2
9.25.19	Colch+PE	4	10uM Colch+PE_2.czi:00004-05912-01992:c:2/2 z:2/4 - 10uM Colch+PE_2 #1	1072.51	47.644	28.662	2
9.25.19	Colch+PE	10	10uM Colch+PE_1_CompositeImage.tif:00006-00810-01467:c:1/2 z:3/4 - 10uM Colch+PE_1 #1	530.865	34.077	19.835	3
9.25.19	Colch+PE	5	10uM Colch+PE_2.czi:00004-06542-05672:c:2/2 z:2/4 - 10uM Colch+PE_2 #1	826.175	51.636	20.372	2
9.25.19	Colch+PE	6	10uM Colch+PE_2.czi:00004-04606-06386:c:2/2 z:2/4 - 10uM Colch+PE_2 #1	1199.96	61.292	24.927	2
9.25.19	Colch+PE	2	10uM Colch+PE_1_CompositeImage.tif:00006-02983-05929:c:1/2 z:3/4 - 10uM Colch+PE_1 #1	1224.63	47.526	32.808	3
9.25.19	Colch+PE	1	10uM Colch+PE_1_CompositeImage.tif:00006-02722-04786:c:1/2 z:3/4 - 10uM Colch+PE_1 #1	860.482	42.49	25.785	3
9.25.19	Colch+PE	15	10uM Colch+PE_2.czi:00006-04704-08388:c:2/2 z:3/4 - 10uM Colch+PE_2 #1	571.525	32.545	22.36	3
9.25.19	Colch+PE	16	10uM Colch+PE_2.czi:00006-06132-08196:c:2/2 z:3/4 - 10uM Colch+PE_2 #1	806.514	41.121	24.972	3
9.25.19	Colch+PE	17	10uM Colch+PE_2.czi:00006-05430-07354:c:2/2 z:3/4 - 10uM Colch+PE_2 #1	898.706	44.509	25.709	3
9.25.19	Colch+PE	18	10uM Colch+PE_2.czi:00006-04984-06910:c:2/2 z:3/4 - 10uM Colch+PE_2 #1	982.069	79.321	15.764	3
9.25.19	Colch+PE	12	10uM Colch+PE_2.czi:00006-01690-10372:c:2/2 z:3/4 - 10uM Colch+PE_2 #1	559.674	30.99	22.995	3
9.25.19	Colch+PE	20	10uM Colch+PE_2.czi:00006-09770-05806:c:2/2 z:3/4 - 10uM Colch+PE_2 #1	606.513	32.607	23.683	3
9.25.19	Colch+PE	21	10uM Colch+PE_2.czi:00006-10196-05452:c:2/2 z:3/4 - 10uM Colch+PE_2 #1	711.517	41.949	21.596	3
9.25.19	Colch+PE	22	10uM Colch+PE_2.czi:00006-09664-06850:c:2/2 z:3/4 - 10uM Colch+PE_2 #1	537.474	28.367	24.124	3
9.25.19	Colch+PE	23	10uM Colch+PE_2.czi:00006-07958-06021:c:2/2 z:3/4 - 10uM Colch+PE_2 #1	1043.62	46.684	28.463	3
9.25.19	Colch+PE	7	10uM Colch+PE_2.czi:00004-04454-04864:c:2/2 z:2/4 - 10uM Colch+PE_2 #1	855.173	47.573	22.888	2
9.25.19	Colch+PE	8	10uM Colch+PE_2.czi:00004-03613-06354:c:2/2 z:2/4 - 10uM Colch+PE_2 #1	1111.95	43.753	32.359	2
9.25.19	Colch+PE	9	10uM Colch+PE_2.czi:00004-00981-04988:c:2/2 z:2/4 - 10uM Colch+PE_2 #1	949.652	49.586	24.385	2
9.25.19	Colch+PE	10	10uM Colch+PE_2.czi:00006-00766-08970:c:2/2 z:3/4 - 10uM Colch+PE_2 #1	758.359	41.833	23.082	3
9.25.19	Colch+PE	11	10uM Colch+PE_2.czi:00006-01382-09170:c:2/2 z:3/4 - 10uM Colch+PE_2 #1	1006.64	56.629	22.633	3
9.25.19	Colch+PE	14	10uM Colch+PE_2.czi:00006-04406-09302:c:2/2 z:3/4 - 10uM Colch+PE_2 #1	687.778	36.894	23.736	3
9.25.19	Colch+PE	13	10uM Colch+PE_2.czi:00006-01988-09594:c:2/2 z:3/4 - 10uM Colch+PE_2 #1	696.225	38.656	22.932	3
9.25.19	Colch+PE	24	10uM Colch+PE_2.czi:00006-05693-06253:c:2/2 z:3/4 - 10uM Colch+PE_2 #1	667.886	47.268	17.991	3
03.08.20	DMSO	16	MAX_DMSO_dish 2_1.tif:0001-2205-5993:1	693.192	51.254	17.22	2.976
03.08.20	DMSO	17	MAX_DMSO_dish 2_1.tif:0001-0256-5196:1	1121.53	46.562	30.668	1.518
03.08.20	DMSO	18	MAX_DMSO_dish 2_1.tif:0001-1654-0661:1	807.985	46.828	21.969	2.132
03.08.20	DMSO	19	MAX_DMSO_dish 2_1.tif:0001-1719-1215:1	521.019	38.208	17.362	2.201
03.08.20	DMSO	20	MAX_DMSO_dish 2_1.tif:0001-5688-5255:1	979.459	56.72	21.987	2.58
03.08.20	DMSO	21	MAX_DMSO_dish 2_1.tif:0001-5888-4913:1	604.786	41.726	18.455	2.261
03.08.20	DMSO	22	MAX_DMSO_dish 2_1.tif:0001-5954-3797:1	476.387	39.651	15.297	2.592
03.08.20	DMSO	23	MAX_DMSO_dish 2_1.tif:0001-5744-4026:1	696.822	65.807	13.482	4.881
03.08.20	DMSO	24	MAX_DMSO_dish 2_1.tif:0001-5978-4539:1	489.501	37.051	16.821	2.203
03.08.20	DMSO	25	MAX_DMSO_dish 2_1.tif:0001-6128-5141:1	407.234	42.636	12.161	3.506
03.08.20	DMSO	26	MAX_DMSO_dish 2_1.tif:0001-5964-5561:1	687.706	40.072	21.851	1.834
03.08.20	DMSO	27	MAX_DMSO_dish 2_1.tif:0001-5130-4791:1	699.491	36.116	24.66	1.465
03.08.20	DMSO	28	MAX_DMSO_dish 2_1.tif:0001-5009-5312:1	546.662	41.946	16.594	2.528
03.08.20	DMSO	6	MAX_DMSO_dish 1_1.tif:0001-5263-1364:1	782.262	68.742	14.489	4.744
03.08.20	DMSO	15	MAX_DMSO_dish 2_1.tif:0001-2430-4067:1	420.462	34.487	15.523	2.222
03.08.20	DMSO	14	MAX_DMSO_dish 2_1.tif:0001-2248-4747:1	755.324	47.907	20.074	2.386
03.08.20	DMSO	13	MAX_DMSO_dish 2_1.tif:0001-2135-3899:1	319.546	21.907	18.572	1.18
03.08.20	DMSO	12	MAX_DMSO_dish 2_1.tif:0001-2179-4367:1	768.091	40.519	24.136	1.679
03.08.20	DMSO	11	MAX_DMSO_dish 2_1.tif:0001-2381-3791:1	510.906	33.943	19.164	1.771
03.08.20	DMSO	10	MAX_DMSO_dish 2_1.tif:0001-4631-2921:1	1491.79	62.757	30.266	2.074
03.08.20	DMSO	9	MAX_DMSO_dish 2_1.tif:0001-4598-2181:1	507.86	34.037	18.998	1.792
03.08.20	DMSO	8	MAX_DMSO_dish 2_1.tif:0001-4349-2274:1	721.297	36.231	25.348	1.429
03.08.20	DMSO	15	MAX_DMSO_dish 1_1.tif:0001-4697-2706:1	630.197	36.511	21.976	1.661
03.08.20	DMSO	6	MAX_DMSO_dish 2_1.tif:0001-4247-2774:1	671.752	35.438	24.135	1.468
03.08.20	DMSO	5	MAX_DMSO_dish 2_1.tif:0001-3933-1938:1	1116.42	66.036	21.526	3.068
03.08.20	DMSO	4	MAX_DMSO_dish 2_1.tif:0001-3548-1989:1	679.139	45.503	19.003	2.394
03.08.20	DMSO	3	MAX_DMSO_dish 2_1.tif:0001-3423-2382:1	1075.5	48.423	28.28	1.712
03.08.20	DMSO	2	MAX_DMSO_dish 2_1.tif:0001-2327-2904:1	727.86	45.068	20.563	2.192
03.08.20	DMSO	1	MAX_DMSO_dish 2_1.tif:0001-2709-3162:1	897.456	49.411	23.126	2.137
03.08.20	DMSO	22	MAX_DMSO_dish 1_1.tif:0001-2002-6102:1	299.488	24.198	15.758	1.536
03.08.20	DMSO	21	MAX_DMSO_dish 1_1.tif:0001-4903-5688:1	657.951	51.624	16.227	3.181
03.08.20	DMSO	20	MAX_DMSO_dish 1_1.tif:0001-4681-5774:1	501.236	52.308	12.201	4.287
03.08.20	DMSO	19	MAX_DMSO_dish 1_1.tif:0001-5287-2782:1	558.134	44.117	16.108	2.739
03.08.20	DMSO	18	MAX_DMSO_dish 1_1.tif:0001-4939-2060:1	596.006	31.709	23.932	1.325
03.08.20	DMSO	17	MAX_DMSO_dish 1_1.tif:0001-4547-1438:1	439.527	37.39	14.967	2.498
03.08.20	DMSO	16	MAX_DMSO_dish 1_1.tif:0001-4663-2346:1	701.747	33.356	26.786	1.245
03.08.20	DMSO	7	MAX_DMSO_dish 1_1.tif:0001-5279-0540:1	430.235	45.641	12.002	3.803
03.08.20	DMSO	14	MAX_DMSO_dish 1_1.tif:0001-4399-3168:1	604.947	29.859	25.796	1.157
03.08.20	DMSO	13	MAX_DMSO_dish 1_1.tif:0001-3873-1608:1	407.054	30.476	17.006	1.792
03.08.20	DMSO	12	MAX_DMSO_dish 1_1.tif:0001-3603-1582:1	298.014	21.889	17.335	1.263
03.08.20	DMSO	11	MAX_DMSO_dish 1_1.tif:0001-3441-1750:1	415.904	31.379	16.876	1.859
03.08.20	DMSO	10	MAX_DMSO_dish 1_1.tif:0001-5785-0568:1	717.988	34.321	26.636	1.289
03.08.20	DMSO	9	MAX_DMSO_dish 1_1.tif:0001-4507-0892:1	534.755	44.722	15.225	2.937
03.08.20	DMSO	8	MAX_DMSO_dish 1_1.tif:0001-5459-1830:1	654.225	62.896	13.244	4.749
03.08.20	DMSO	3	MAX_DMSO_dish 1_1.tif:0001-4290-2256:1	319.744	21.578	18.867	1.144
03.08.20	DMSO	4	MAX_DMSO_dish 1_1.tif:0001-4338-2710:1	692.386	38.695	22.783	1.698
03.08.20	DMSO	5	MAX_DMSO_dish 1_1.tif:0001-3982-3052:1	740.886	39.075	24.142	1.619
03.08.20	DMSO	7	MAX_DMSO_dish 2_1.tif:0001-4232-3435:1	890.344	48.909	23.178	2.11
03.08.20	DMSO	1	MAX_DMSO_dish 1_1.tif:0001-4046-2454:1	607.504	44.419	17.414	2.551
03.08.20	DMSO	2	MAX_DMSO_dish 1_1.tif:0001-4260-1912:1	544.818	34.126	20.327	1.679
10.22.19	DMSO	6	DMSO_2.czi:00004-05955-07359:c:2/2 z:2/4 - DMSO_2 #1	540.157	66.364	10.363	6.404
10.22.19	DMSO	20	DMSO_2.czi:00004-04979-05181:c:2/2 z:2/4 - DMSO_2 #1	567.547	56.095	12.882	4.355
10.22.19	DMSO	19	DMSO_2.czi:00002-01080-02300:c:2/2 z:1/4 - DMSO_2 #1	886.732	71.693	15.748	4.553
10.22.19	DMSO	18	DMSO_2.czi:00002-06488-04798:c:2/2 z:1/4 - DMSO_2 #1	739.568	47.162	19.966	2.362
10.22.19	DMSO	17	DMSO_2.czi:00002-04278-08086:c:2/2 z:1/4 - DMSO_2 #1	1013.66	74.105	17.416	4.255
10.22.19	DMSO	5	DMSO_2.czi:00004-07204-07886:c:2/2 z:2/4 - DMSO_2 #1	950.259	81.306	14.881	5.464
10.22.19	DMSO	22	DMSO_2.czi:00002-02515-05412:c:2/2 z:1/4 - DMSO_2 #1	758.792	58.124	16.622	3.497
10.22.19	DMSO	16	DMSO_2.czi:00002-09571-06444:c:2/2 z:1/4 - DMSO_2 #1	687.642	62.659	13.973	4.484
10.22.19	DMSO	15	DMSO_2.czi:00004-03136-04222:c:2/2 z:2/4 - DMSO_2 #1	657.614	56.283	14.877	3.783
10.22.19	DMSO	14	DMSO_2.czi:00004-02341-03657:c:2/2 z:2/4 - DMSO_2 #1	750.677	81.864	11.675	7.012
10.22.19	DMSO	1	DMSO_2.czi:00004-01557-04400:c:2/2 z:2/4 - DMSO_2 #1	580.325	49.316	14.983	3.292
10.22.19	DMSO	2	DMSO_2.czi:00004-04596-06610:c:2/2 z:2/4 - DMSO_2 #1	770.053	56.626	17.315	3.27
10.22.19	DMSO	3	DMSO_2.czi:00004-02808-02276:c:2/2 z:2/4 - DMSO_2 #1	1143.72	98.82	14.736	6.706
10.22.19	DMSO	4	DMSO_2.czi:00004-02669-04686:c:2/2 z:2/4 - DMSO_2 #1	664.1	62.529	13.523	4.624
10.22.19	DMSO	13	DMSO_2.czi:00004-09850-08122:c:2/2 z:2/4 - DMSO_2 #1	847.028	79.647	13.541	5.882
10.22.19	DMSO	12	DMSO_2.czi:00004-07223-02442:c:2/2 z:2/4 - DMSO_2 #1	875.984	75.672	14.739	5.134
10.22.19	DMSO	11	DMSO_2.czi:00004-07779-04718:c:2/2 z:2/4 - DMSO_2 #1	1050.87	80.433	16.635	4.835
10.22.19	DMSO	10	DMSO_2.czi:00006-02358-00934:c:2/2 z:3/4 - DMSO_2 #1	476.365	59.582	10.18	5.853
10.22.19	DMSO	9	DMSO_2.czi:00004-02076-04972:c:2/2 z:2/4 - DMSO_2 #1	551.422	55.754	12.593	4.427
10.22.19	DMSO	8	DMSO_2.czi:00004-04315-03020:c:2/2 z:2/4 - DMSO_2 #1	471.134	54.309	11.046	4.917
10.22.19	DMSO	7	DMSO_2.czi:00004-04149-06078:c:2/2 z:2/4 - DMSO_2 #1	876.941	73.925	15.104	4.894
10.22.19	DMSO	25	DMSO_1.czi:00006-05983-04350:c:2/2 z:3/4 - DMSO_1 #1	991.238	89.775	14.058	3
10.22.19	DMSO	24	DMSO_1.czi:00006-05377-02836:c:2/2 z:3/4 - DMSO_1 #1	825.54	75.1	13.996	3
10.22.19	DMSO	23	DMSO_1.czi:00006-06679-02462:c:2/2 z:3/4 - DMSO_1 #1	922.581	91.795	12.797	3
10.22.19	DMSO	22	DMSO_1.czi:00006-06311-01842:c:2/2 z:3/4 - DMSO_1 #1	1091.25	74.838	18.566	3
10.22.19	DMSO	21	DMSO_1.czi:00006-07383-01628:c:2/2 z:3/4 - DMSO_1 #1	812.739	77.323	13.383	3
10.22.19	DMSO	20	DMSO_1.czi:00008-08505-03842:c:2/2 z:4/4 - DMSO_1 #1	1062.47	61.529	21.986	4
10.22.19	DMSO	19	DMSO_1.czi:00008-07785-04654:c:2/2 z:4/4 - DMSO_1 #1	1077.81	70.864	19.365	4
10.22.19	DMSO	18	DMSO_1.czi:00006-09647-01968:c:2/2 z:3/4 - DMSO_1 #1	1174.14	82.343	18.155	3
10.22.19	DMSO	17	DMSO_1.czi:00008-09101-02037:c:2/2 z:4/4 - DMSO_1 #1	648.383	85.371	9.67	4
10.22.19	DMSO	16	DMSO_1.czi:00008-08799-04561:c:2/2 z:4/4 - DMSO_1 #1	665.727	58.03	14.607	4
10.22.19	DMSO	15	DMSO_1.czi:00008-09867-08019:c:2/2 z:4/4 - DMSO_1 #1	1197.31	77.388	19.699	4
10.22.19	DMSO	14	DMSO_1.czi:00008-09108-08183:c:2/2 z:4/4 - DMSO_1 #1	791.876	60.102	16.775	4
10.22.19	DMSO	13	DMSO_1.czi:00008-08954-07173:c:2/2 z:4/4 - DMSO_1 #1	751.447	77.824	12.294	4
10.22.19	DMSO	12	DMSO_1.czi:00008-07602-06461:c:2/2 z:4/4 - DMSO_1 #1	755.813	80.706	11.924	4
10.22.19	DMSO	11	DMSO_1.czi:00006-06796-04801:c:2/2 z:3/4 - DMSO_1 #1	602.1	44.811	17.108	3
10.22.19	DMSO	10	DMSO_1.czi:00006-06044-07879:c:2/2 z:3/4 - DMSO_1 #1	679.103	57.495	15.039	3
10.22.19	DMSO	9	DMSO_1.czi:00008-03154-08613:c:2/2 z:4/4 - DMSO_1 #1	1108.08	78.061	18.074	4
10.22.19	DMSO	8	DMSO_1.czi:00008-02588-08887:c:2/2 z:4/4 - DMSO_1 #1	1112.34	70.665	20.042	4
10.22.19	DMSO	7	DMSO_1.czi:00008-02920-06990:c:2/2 z:4/4 - DMSO_1 #1	809.994	81.144	12.71	4
10.22.19	DMSO	6	DMSO_1.czi:00006-02870-05740:c:2/2 z:3/4 - DMSO_1 #1	928.955	61.6	19.201	3
10.22.19	DMSO	5	DMSO_1.czi:00006-01492-05514:c:2/2 z:3/4 - DMSO_1 #1	723.666	58.49	15.753	3
10.22.19	DMSO	4	DMSO_1.czi:00006-01988-05534:c:2/2 z:3/4 - DMSO_1 #1	747.145	75.23	12.645	3
10.22.19	DMSO	3	DMSO_1.czi:00004-02310-02578:c:2/2 z:2/4 - DMSO_1 #1	888.162	81.769	13.83	2
10.22.19	DMSO	2	DMSO_1.czi:00004-01660-02398:c:2/2 z:2/4 - DMSO_1 #1	819.24	69.512	15.006	2
10.22.19	DMSO	1	DMSO_1.czi:00004-01866-02774:c:2/2 z:2/4 - DMSO_1 #1	596.489	58.084	13.075	2
10.22.19	DMSO	25	DMSO_2.czi:00003-08734-04012:c:2/2 z:2/4 - DMSO_2 #1	592.125	58.212	12.951	4.495
10.22.19	DMSO	24	DMSO_2.czi:00003-04976-02675:c:2/2 z:2/4 - DMSO_2 #1	723.858	67.011	13.754	4.872
10.22.19	DMSO	23	DMSO_2.czi:00004-05521-07364:c:2/2 z:2/4 - DMSO_2 #1	1109.99	76.158	18.557	4.104
10.22.19	DMSO	21	DMSO_2.czi:00004-08594-07726:c:2/2 z:2/4 - DMSO_2 #1	834.554	74.977	14.172	5.29
10.29.19	DMSO	1	DMSO_2.czi:00004-01537-01444:c:2/2 z:2/4 - DMSO_2 #1	489.083	33.941	18.347	2
10.29.19	DMSO	3	DMSO_2.czi:00006-03019-03136:c:2/2 z:3/4 - DMSO_2 #1	397.831	36.768	13.777	3
10.29.19	DMSO	4	DMSO_2.czi:00005-05732-05326:c:2/2 z:3/4 - DMSO_2 #1	368.942	36.786	12.77	3
10.29.19	DMSO	5	DMSO_2.czi:00005-06040-06175:c:2/2 z:3/4 - DMSO_2 #1	404.941	31.076	16.591	3
10.29.19	DMSO	6	DMSO_2.czi:00005-07926-05306:c:2/2 z:3/4 - DMSO_2 #1	591.883	42.127	17.889	3
10.29.19	DMSO	2	DMSO_2.czi:00004-01807-01806:c:2/2 z:2/4 - DMSO_2 #1	545.015	37.838	18.34	2
10.29.19	DMSO	8	DMSO_2.czi:00006-06023-09084:c:2/2 z:3/4 - DMSO_2 #1	670.175	40.385	21.129	3
10.29.19	DMSO	9	DMSO_2.czi:00006-05772-09926:c:2/2 z:3/4 - DMSO_2 #1	763.54	41.145	23.628	3
10.29.19	DMSO	10	DMSO_2.czi:00006-03250-09538:c:2/2 z:3/4 - DMSO_2 #1	412.45	43.384	12.105	3
10.29.19	DMSO	11	DMSO_2.czi:00006-06718-08310:c:2/2 z:3/4 - DMSO_2 #1	491.569	32.495	19.261	3
10.29.19	DMSO	12	DMSO_2.czi:00006-08792-08458:c:2/2 z:3/4 - DMSO_2 #1	851.605	40.883	26.522	3
10.29.19	DMSO	13	DMSO_2.czi:00006-08843-06410:c:2/2 z:3/4 - DMSO_2 #1	798.677	45.488	22.356	3
10.29.19	DMSO	14	DMSO_2.czi:00006-08176-06388:c:2/2 z:3/4 - DMSO_2 #1	783.771	48.885	20.414	3
10.29.19	DMSO	15	DMSO_2.czi:00006-08428-04672:c:2/2 z:3/4 - DMSO_2 #1	543.603	48.841	14.171	3
10.29.19	DMSO	16	DMSO_2.czi:00006-03194-05498:c:2/2 z:3/4 - DMSO_2 #1	291.439	36.939	10.046	3
10.29.19	DMSO	24	DMSO_1.czi:00001-09651-08440:c:1/2 z:1/4 - DMSO_1 #1	1035.3	40.675	32.407	1
10.29.19	DMSO	23	DMSO_1.czi:00001-06576-02876:c:1/2 z:1/4 - DMSO_1 #1	953.848	49.2	24.684	1
10.29.19	DMSO	22	DMSO_1.czi:00001-07342-04075:c:1/2 z:1/4 - DMSO_1 #1	875.753	39.344	28.341	1
10.29.19	DMSO	21	DMSO_1.czi:00001-07459-06292:c:1/2 z:1/4 - DMSO_1 #1	371.12	35.782	13.206	1
10.29.19	DMSO	20	DMSO_1.czi:00001-04574-07851:c:1/2 z:1/4 - DMSO_1 #1	707.153	42.685	21.094	1
10.29.19	DMSO	19	DMSO_1.czi:00003-08653-01035:c:1/2 z:2/4 - DMSO_1 #1	679.748	36.536	23.688	2
10.29.19	DMSO	18	DMSO_1.czi:00003-00672-01812:c:1/2 z:2/4 - DMSO_1 #1	777.857	38.375	25.808	2
10.29.19	DMSO	7	DMSO_2.czi:00005-01977-07945:c:2/2 z:3/4 - DMSO_2 #1	387.78	30.486	16.196	3
10.29.19	DMSO	16	DMSO_1.czi:00003-02892-05360:c:1/2 z:2/4 - DMSO_1 #1	690.235	37.034	23.731	2
10.29.19	DMSO	15	DMSO_1.czi:00001-03087-07658:c:1/2 z:1/4 - DMSO_1 #1	731.297	46.052	20.219	1
10.29.19	DMSO	14	DMSO_1.czi:00001-03198-04144:c:1/2 z:1/4 - DMSO_1 #1	714.082	35.422	25.668	1
10.29.19	DMSO	13	DMSO_1.czi:00003-05579-01833:c:1/2 z:2/4 - DMSO_1 #1	483.07	34.046	18.066	2
10.29.19	DMSO	12	DMSO_1.czi:00003-05920-03239:c:1/2 z:2/4 - DMSO_1 #1	491.111	39.502	15.83	2
10.29.19	DMSO	11	DMSO_1.czi:00001-06759-09504:c:1/2 z:1/4 - DMSO_1 #1	628.229	42.178	18.965	1
10.29.19	DMSO	10	DMSO_1.czi:00001-09931-02205:c:1/2 z:1/4 - DMSO_1 #1	587.813	36.364	20.582	1
10.29.19	DMSO	9	DMSO_1.czi:00003-08772-02204:c:1/2 z:2/4 - DMSO_1 #1	622.986	40.673	19.502	2
10.29.19	DMSO	8	DMSO_1.czi:00001-08283-02573:c:1/2 z:1/4 - DMSO_1 #1	947.362	56.118	21.494	1
10.29.19	DMSO	7	DMSO_1.czi:00003-07941-03722:c:1/2 z:2/4 - DMSO_1 #1	669.29	40.173	21.212	2
10.29.19	DMSO	25	DMSO_1.czi:00001-07342-08147:c:1/2 z:1/4 - DMSO_1 #1	699.356	54.719	16.273	1
10.29.19	DMSO	5	DMSO_1.czi:00001-02811-01508:c:1/2 z:1/4 - DMSO_1 #1	720.75	50.922	18.021	1
10.29.19	DMSO	4	DMSO_1.czi:00001-05309-05120:c:1/2 z:1/4 - DMSO_1 #1	1265.68	69.513	23.183	1
10.29.19	DMSO	3	DMSO_1.czi:00003-04671-05576:c:1/2 z:2/4 - DMSO_1 #1	594.81	40.837	18.545	2
10.29.19	DMSO	2	DMSO_1.czi:00003-02372-07840:c:1/2 z:2/4 - DMSO_1 #1	828.08	40.213	26.219	2
10.29.19	DMSO	1	DMSO_1.czi:00001-01706-08776:c:1/2 z:1/4 - DMSO_1 #1	1106.59	52.471	26.852	1
10.29.19	DMSO	17	DMSO_1.czi:00003-01090-01294:c:1/2 z:2/4 - DMSO_1 #1	531.836	44.693	15.151	2
10.29.19	DMSO	6	DMSO_1.czi:00003-02735-02972:c:1/2 z:2/4 - DMSO_1 #1	712.489	54.53	16.636	2
10.29.19	DMSO	22	DMSO_2.czi:00006-07733-08504:c:2/2 z:3/4 - DMSO_2 #1	547.389	40.667	17.138	3
10.29.19	DMSO	21	DMSO_2.czi:00006-07617-04235:c:2/2 z:3/4 - DMSO_2 #1	500.678	38.388	16.606	3
10.29.19	DMSO	20	DMSO_2.czi:00006-01617-06082:c:2/2 z:3/4 - DMSO_2 #1	622.476	45.723	17.334	3
10.29.19	DMSO	19	DMSO_2.czi:00006-07736-03120:c:2/2 z:3/4 - DMSO_2 #1	414.618	28.635	18.436	3
10.29.19	DMSO	18	DMSO_2.czi:00006-04456-06021:c:2/2 z:3/4 - DMSO_2 #1	299.096	28.081	13.562	3
10.29.19	DMSO	17	DMSO_2.czi:00006-01153-08210:c:2/2 z:3/4 - DMSO_2 #1	243.309	24.252	12.774	3
11.19.19	DMSO	25	DMSO_2.czi:00005-04364-07660:c:1/2 z:3/4 - DMSO_2 #1	1036.37	52.753	25.014	3
11.19.19	DMSO	2	DMSO_1.czi:00005-01947-03300:c:1/2 z:3/4 - DMSO_1 #1	432.646	39.375	13.99	3
11.19.19	DMSO	11	DMSO_2.czi:00005-04928-09772:c:1/2 z:3/4 - DMSO_2 #1	441.154	49.143	11.43	3
11.19.19	DMSO	4	DMSO_1.czi:00005-02394-04695:c:1/2 z:3/4 - DMSO_1 #1	844.981	64.846	16.591	3
11.19.19	DMSO	23	DMSO_2.czi:00005-09240-06724:c:1/2 z:3/4 - DMSO_2 #1	926.123	49.753	23.701	3
11.19.19	DMSO	6	DMSO_1.czi:00005-01443-01395:c:1/2 z:3/4 - DMSO_1 #1	541.442	44.628	15.447	3
11.19.19	DMSO	24	DMSO_1.czi:00005-01659-04671:c:1/2 z:3/4 - DMSO_1 #1	490.786	62.683	9.969	3
11.19.19	DMSO	8	DMSO_1.czi:00005-01779-07143:c:1/2 z:3/4 - DMSO_1 #1	1072.57	72.892	18.735	3
11.19.19	DMSO	21	DMSO_2.czi:00003-02260-09772:c:1/2 z:2/4 - DMSO_2 #1	693.602	52.838	16.714	2
11.19.19	DMSO	10	DMSO_1.czi:00005-00876-05580:c:1/2 z:3/4 - DMSO_1 #1	452.519	34.365	16.766	3
11.19.19	DMSO	18	DMSO_1.czi:00007-05733-09126:c:1/2 z:4/4 - DMSO_1 #1	968.371	66.101	18.653	4
11.19.19	DMSO	12	DMSO_1.czi:00007-04977-02256:c:1/2 z:4/4 - DMSO_1 #1	550.316	38.314	18.288	4
11.19.19	DMSO	19	DMSO_2.czi:00003-01000-06592:c:1/2 z:2/4 - DMSO_2 #1	702.649	56.534	15.825	2
11.19.19	DMSO	14	DMSO_1.czi:00007-05541-03066:c:1/2 z:4/4 - DMSO_1 #1	1129.69	53.401	26.935	4
11.19.19	DMSO	9	DMSO_2.czi:00005-07552-09048:c:1/2 z:3/4 - DMSO_2 #1	1055.94	44.537	30.188	3
11.19.19	DMSO	16	DMSO_1.czi:00007-04854-06021:c:1/2 z:4/4 - DMSO_1 #1	547.51	42.394	16.444	4
11.19.19	DMSO	17	DMSO_2.czi:00003-05200-06664:c:1/2 z:2/4 - DMSO_2 #1	921.619	71.527	16.406	2
11.19.19	DMSO	7	DMSO_2.czi:00005-08356-09392:c:1/2 z:3/4 - DMSO_2 #1	1131.69	66.443	21.686	3
11.19.19	DMSO	22	DMSO_1.czi:00005-02904-04596:c:1/2 z:3/4 - DMSO_1 #1	1113.09	77.278	18.339	3
11.19.19	DMSO	20	DMSO_1.czi:00007-05211-04500:c:1/2 z:4/4 - DMSO_1 #1	1066.19	59.284	22.899	4
11.19.19	DMSO	15	DMSO_2.czi:00005-08704-05372:c:1/2 z:3/4 - DMSO_2 #1	909.02	39.61	29.22	3
11.19.19	DMSO	1	DMSO_2.czi:00003-05184-02136:c:1/2 z:2/4 - DMSO_2 #1	484.236	55.292	11.151	2
11.19.19	DMSO	5	DMSO_2.czi:00003-06308-05000:c:1/2 z:2/4 - DMSO_2 #1	1027.48	50.802	25.751	2
11.19.19	DMSO	3	DMSO_2.czi:00003-05852-02260:c:1/2 z:2/4 - DMSO_2 #1	266.571	25.98	13.064	2
11.19.19	DMSO	13	DMSO_2.czi:00003-08348-01988:c:1/2 z:2/4 - DMSO_2 #1	666.103	44.865	18.904	2
11.19.19	DMSO	19	DMSO_1.czi:00007-02958-09414:c:1/2 z:4/4 - DMSO_1 #1	627.488	69.545	11.488	4
11.19.19	DMSO	7	DMSO_1.czi:00005-02583-06309:c:1/2 z:3/4 - DMSO_1 #1	830.603	64.219	16.468	3
11.19.19	DMSO	2	DMSO_2.czi:00003-05468-04300:c:1/2 z:2/4 - DMSO_2 #1	652.443	47.507	17.486	2
11.19.19	DMSO	3	DMSO_1.czi:00005-02007-04569:c:1/2 z:3/4 - DMSO_1 #1	548.705	53.112	13.154	3
11.19.19	DMSO	23	DMSO_1.czi:00005-01485-03645:c:1/2 z:3/4 - DMSO_1 #1	664.025	45.461	18.598	3
11.19.19	DMSO	6	DMSO_2.czi:00005-08836-08088:c:1/2 z:3/4 - DMSO_2 #1	702.818	49.325	18.142	3
11.19.19	DMSO	11	DMSO_1.czi:00005-01383-05742:c:1/2 z:3/4 - DMSO_1 #1	520.922	48.087	13.793	3
11.19.19	DMSO	15	DMSO_1.czi:00007-05913-03774:c:1/2 z:4/4 - DMSO_1 #1	1354.92	63.549	27.146	4
11.19.19	DMSO	8	DMSO_2.czi:00005-09632-08016:c:1/2 z:3/4 - DMSO_2 #1	649.658	60.518	13.668	3
11.19.19	DMSO	10	DMSO_2.czi:00005-04812-08772:c:1/2 z:3/4 - DMSO_2 #1	822.428	67.531	15.506	3
11.19.19	DMSO	4	DMSO_2.czi:00003-06280-02440:c:1/2 z:2/4 - DMSO_2 #1	610.482	40.877	19.015	2
11.19.19	DMSO	12	DMSO_2.czi:00005-02928-09700:c:1/2 z:3/4 - DMSO_2 #1	589.006	54.932	13.652	3
11.19.19	DMSO	25	DMSO_1.czi:00005-03126-02439:c:1/2 z:3/4 - DMSO_1 #1	806.265	87.088	11.788	3
11.19.19	DMSO	14	DMSO_2.czi:00005-07744-06800:c:1/2 z:3/4 - DMSO_2 #1	657.116	53.87	15.531	3
11.19.19	DMSO	21	DMSO_1.czi:00007-05973-01575:c:1/2 z:4/4 - DMSO_1 #1	782.958	44.566	22.369	4
11.19.19	DMSO	16	DMSO_2.czi:00003-06556-08712:c:1/2 z:2/4 - DMSO_2 #1	649.245	53.855	15.35	2
11.19.19	DMSO	17	DMSO_1.czi:00007-05154-08784:c:1/2 z:4/4 - DMSO_1 #1	826.273	54.965	19.14	4
11.19.19	DMSO	18	DMSO_2.czi:00003-05004-03632:c:1/2 z:2/4 - DMSO_2 #1	819.021	55.161	18.905	2
11.19.19	DMSO	13	DMSO_1.czi:00007-04998-01179:c:1/2 z:4/4 - DMSO_1 #1	570.835	31.995	22.717	4
11.19.19	DMSO	1	DMSO_1.czi:00005-02484-02898:c:1/2 z:3/4 - DMSO_1 #1	1398.15	69.593	25.58	3
11.19.19	DMSO	24	DMSO_2.czi:00005-07352-06456:c:1/2 z:3/4 - DMSO_2 #1	934.043	55.79	21.317	3
11.19.19	DMSO	5	DMSO_1.czi:00005-01464-02754:c:1/2 z:3/4 - DMSO_1 #1	607.44	43.339	17.846	3
11.19.19	DMSO	22	DMSO_2.czi:00003-09880-02556:c:1/2 z:2/4 - DMSO_2 #1	794.84	59.352	17.051	2
11.19.19	DMSO	9	DMSO_1.czi:00005-02115-05583:c:1/2 z:3/4 - DMSO_1 #1	590.417	43.047	17.463	3
11.19.19	DMSO	20	DMSO_2.czi:00003-01556-08800:c:1/2 z:2/4 - DMSO_2 #1	713.773	55.416	16.4	2
8.13.19	DMSO	17	DMSO_1-1.tif:00006-01629-08523	469.859	65.303	9.161	7.128
8.13.19	DMSO	16	DMSO_1-1.tif:00006-01767-07929	368.748	50.395	9.316	5.409
8.13.19	DMSO	15	DMSO_1-1.tif:00006-05742-07860	729.466	55.408	16.763	3.305
8.13.19	DMSO	14	DMSO_1-1.tif:00006-05205-02208	666.544	61.527	13.794	4.461
8.13.19	DMSO	13	DMSO_1-1.tif:00006-08166-01947	460.541	54.215	10.816	5.013
8.13.19	DMSO	12	DMSO_1-1.tif:00006-07413-01191	563.695	58.183	12.336	4.717
8.13.19	DMSO	18	DMSO_1-1.tif:00006-05727-04767	388.651	31.74	15.591	2.036
8.13.19	DMSO	19	DMSO_1-1.tif:00006-05592-05649	479.263	50.344	12.121	4.153
8.13.19	DMSO	20	DMSO_1-1.tif:00006-06891-06609	615.536	71.744	10.924	6.568
8.13.19	DMSO	21	DMSO_1-1.tif:00006-07815-07476	363.779	45.441	10.193	4.458
8.13.19	DMSO	22	DMSO_1-1.tif:00006-09627-08943	488.043	48.944	12.696	3.855
8.13.19	DMSO	23	DMSO_1-1.tif:00006-09615-06384	577.609	57.893	12.703	4.557
8.13.19	DMSO	25	DMSO_2-1.czi:00008-04596-08124	447.206	51.744	11.004	4.702
8.13.19	DMSO	29	DMSO_2-1.czi:00008-01056-03180	568.945	62.172	11.652	5.336
8.13.19	DMSO	28	DMSO_2-1.czi:00008-00720-08787	464.688	51.304	11.533	4.449
8.13.19	DMSO	27	DMSO_2-1.czi:00008-06567-09726	396.897	50.928	9.923	5.133
8.13.19	DMSO	10	DMSO_2-1.czi:00004-02427-06486	596.649	62.291	12.196	5.108
8.13.19	DMSO	11	DMSO_2-1.czi:00006-02580-09318	518.841	68.928	9.584	7.192
8.13.19	DMSO	9	DMSO_1-1.tif:00006-06738-05118	583.61	49.636	14.971	3.316
8.13.19	DMSO	8	DMSO_1-1.tif:00006-05649-06492	490.991	54.73	11.422	4.791
8.13.19	DMSO	7	DMSO_1-1.tif:00004-06537-09501	559.974	61.932	11.512	5.38
8.13.19	DMSO	6	DMSO_1-1.tif:00006-04788-09567	417.969	40.421	13.166	3.07
8.13.19	DMSO	26	DMSO_2-1.czi:00006-07329-08172	524.169	53.362	12.507	4.267
8.13.19	DMSO	4	DMSO_1-1.tif:00006-02391-05280	510.427	54.993	11.818	4.653
8.13.19	DMSO	3	DMSO_1-1.tif:00006-01281-06054	503.097	66.592	9.619	6.923
8.13.19	DMSO	2	DMSO_1-1.tif:00006-01401-05037	612.252	59.891	13.016	4.601
8.13.19	DMSO	1	DMSO_1-1.tif:00006-01956-02273	615.521	63.089	12.422	5.079
8.13.19	DMSO	12	DMSO_2-1.czi:00006-01299-09552	745.667	51.428	18.461	2.786
8.13.19	DMSO	34	DMSO_1-1.tif:00006-03787-04599	473.378	57.229	10.532	5.434
8.13.19	DMSO	24	DMSO_1-1.tif:00006-08205-04713	455.224	52.533	11.033	4.761
8.13.19	DMSO	25	DMSO_1-1.tif:00008-00882-02529	754.6	65.451	14.68	4.459
8.13.19	DMSO	26	DMSO_1-1.tif:00008-00843-05736	526.549	54.798	12.235	4.479
8.13.19	DMSO	9	DMSO_2-1.czi:00004-02898-05247	639.859	63.221	12.886	4.906
8.13.19	DMSO	8	DMSO_2-1.czi:00004-02142-05295	563.953	55.366	12.969	4.269
8.13.19	DMSO	7	DMSO_2-1.czi:00004-02688-05478	577.676	65.731	11.19	5.874
8.13.19	DMSO	6	DMSO_2-1.czi:00004-04371-04098	658.683	66.416	12.627	5.26
8.13.19	DMSO	24	DMSO_2-1.czi:00008-08511-08538	580.027	57.279	12.893	4.443
8.13.19	DMSO	23	DMSO_2-1.czi:00008-09234-09384	713.471	59.103	15.37	3.845
8.13.19	DMSO	22	DMSO_2-1.czi:00006-10134-05097	429.29	44.56	12.266	3.633
8.13.19	DMSO	21	DMSO_2-1.czi:00006-10380-03093	450.595	52.874	10.851	4.873
8.13.19	DMSO	20	DMSO_2-1.czi:00006-08481-02910	437.962	41.91	13.306	3.15
8.13.19	DMSO	19	DMSO_2-1.czi:00006-10473-01677	435.541	45.524	12.182	3.737
8.13.19	DMSO	18	DMSO_2-1.czi:00006-10158-01266	411.532	46.743	11.21	4.17
8.13.19	DMSO	17	DMSO_2-1.czi:00006-10257-00822	275.277	38.644	9.07	4.261
8.13.19	DMSO	16	DMSO_2-1.czi:00006-08850-08676	544.767	65.437	10.6	6.173
8.13.19	DMSO	15	DMSO_2-1.czi:00006-05574-09441	571.885	56.678	12.847	4.412
8.13.19	DMSO	14	DMSO_2-1.czi:00006-02286-09144	548.829	65.807	10.619	6.197
8.13.19	DMSO	13	DMSO_2-1.czi:00006-01158-06711	532.094	53.393	12.688	4.208
8.13.19	DMSO	5	DMSO_2-1.czi:00004-06843-03480	433.729	54.055	10.216	5.291
8.13.19	DMSO	27	DMSO_1-1.tif:00008-02568-01938	513.76	64.414	10.155	6.343
8.13.19	DMSO	28	DMSO_1-1.tif:00008-05775-02715	482.039	55.617	11.035	5.04
8.13.19	DMSO	29	DMSO_1-1.tif:00008-06825-03021	611.109	51.001	15.256	3.343
8.13.19	DMSO	30	DMSO_1-1.tif:00008-06981-04359	516.656	51.982	12.655	4.108
8.13.19	DMSO	31	DMSO_1-1.tif:00008-09633-04128	490.012	49.781	12.533	3.972
8.13.19	DMSO	32	DMSO_1-1.tif:00008-07815-02160	485.999	46.195	13.395	3.449
8.13.19	DMSO	33	DMSO_1-1.tif:00008-09063-05784	553.582	47.438	14.858	3.193
8.13.19	DMSO	11	DMSO_1-1.tif:00006-08487-02844	651.77	54.569	15.208	3.588
8.13.19	DMSO	5	DMSO_1-1.tif:00006-01347-08625	503.171	57.954	11.055	5.242
8.13.19	DMSO	1	DMSO_2-1.czi:00004-02276-01125	738.365	53.479	17.579	3.042
8.13.19	DMSO	2	DMSO_2-1.czi:00004-02021-02298	506.864	54.704	11.797	4.637
8.13.19	DMSO	3	DMSO_2-1.czi:00004-08172-01869	712.328	53.829	16.849	3.195
8.13.19	DMSO	4	DMSO_2-1.czi:00004-06405-02745	369.219	41.709	11.271	3.701
8.13.19	DMSO	10	DMSO_1-1.tif:00006-09495-03960	460.242	50.657	11.568	4.379
8.23.19	DMSO	1	DMSO_2-1.czi:00006-02925-03864	683.307	56.586	15.375	3.68
8.23.19	DMSO	20	DMSO_2-1.czi:00006-05744-06765	692.184	38.647	22.804	1.695
8.23.19	DMSO	19	DMSO_2-1.czi:00006-10180-06602	1142.36	47.916	30.355	1.579
8.23.19	DMSO	18	DMSO_2-1.czi:00006-10286-03894	539.192	38.04	18.047	2.108
8.23.19	DMSO	17	DMSO_2-1.czi:00006-00476-06079	812.879	43.028	24.054	1.789
8.23.19	DMSO	16	DMSO_2-1.czi:00006-02902-07477	619.94	37.53	21.032	1.784
8.23.19	DMSO	15	DMSO_2-1.czi:00006-06800-08724	473.991	32.907	18.34	1.794
8.23.19	DMSO	14	DMSO_2-1.czi:00006-06130-08902	367.659	36.03	12.993	2.773
8.23.19	DMSO	13	DMSO_2-1.czi:00004-05028-02618	562.932	43.013	16.663	2.581
8.23.19	DMSO	12	DMSO_2-1.czi:00004-08208-01573	698.427	46.473	19.135	2.429
8.23.19	DMSO	11	DMSO_2-1.czi:00004-08846-02835	814.602	39.597	26.193	1.512
8.23.19	DMSO	10	DMSO_2-1.czi:00004-09846-02981	641.371	36.699	22.252	1.649
8.23.19	DMSO	9	DMSO_2-1.czi:00006-09294-06323	751.99	39.584	24.188	1.637
8.23.19	DMSO	30	DMSO_1-1.tif:00008-07045-01048	519.544	46.453	14.24	3.262
8.23.19	DMSO	8	DMSO_2-1.czi:00006-09470-08402	613.583	36.079	21.654	1.666
8.23.19	DMSO	7	DMSO_2-1.czi:00006-09040-07404	586.453	38.558	19.366	1.991
8.23.19	DMSO	6	DMSO_2-1.czi:00006-06299-04594	714.692	49.087	18.538	2.648
8.23.19	DMSO	5	DMSO_2-1.czi:00006-04319-02844	687.332	33.709	25.962	1.298
8.23.19	DMSO	4	DMSO_2-1.czi:00006-02095-02022	452.236	28.34	20.318	1.395
8.23.19	DMSO	3	DMSO_2-1.czi:00006-02603-02678	689.081	37.033	23.692	1.563
8.23.19	DMSO	2	DMSO_2-1.czi:00006-03157-01618	607.129	42.478	18.198	2.334
8.23.19	DMSO	25	DMSO_1-1.tif:00008-09275-06569	393.076	33.876	14.774	2.293
8.23.19	DMSO	24	DMSO_1-1.tif:00008-10245-09025	430.224	50.16	10.921	4.593
8.23.19	DMSO	1	DMSO_1-1.tif:00006-01047-00878	611.726	54.696	14.24	3.841
8.23.19	DMSO	2	DMSO_1-1.tif:00006-00671-02334	976.788	50.486	24.634	2.049
8.23.19	DMSO	3	DMSO_1-1.tif:00006-00810-03021	546.537	35.495	19.605	1.81
8.23.19	DMSO	4	DMSO_1-1.tif:00006-01869-02973	776.938	39.032	25.344	1.54
8.23.19	DMSO	5	DMSO_1-1.tif:00006-02023-01218	643.645	52.85	15.506	3.408
8.23.19	DMSO	6	DMSO_1-1.tif:00006-03218-01308	440.104	31.311	17.896	1.75
8.23.19	DMSO	7	DMSO_1-1.tif:00006-03411-03902	387.077	35.679	13.813	2.583
8.23.19	DMSO	8	DMSO_1-1.tif:00006-03187-04474	557.907	37.494	18.946	1.979
8.23.19	DMSO	9	DMSO_1-1.tif:00006-02169-04801	577.354	39.342	18.685	2.106
8.23.19	DMSO	10	DMSO_1-1.tif:00006-02800-05694	744.939	41.098	23.079	1.781
8.23.19	DMSO	11	DMSO_1-1.tif:00006-01781-06738	479.3	30.666	19.9	1.541
8.23.19	DMSO	12	DMSO_1-1.tif:00006-01254-06603	676.607	46.929	18.357	2.556
8.23.19	DMSO	13	DMSO_1-1.tif:00006-01436-08687	501.077	37.262	17.122	2.176
8.23.19	DMSO	14	DMSO_1-1.tif:00006-02152-07937	815.661	44.19	23.502	1.88
8.23.19	DMSO	15	DMSO_1-1.tif:00006-02320-09609	669.707	39.466	21.606	1.827
8.23.19	DMSO	16	DMSO_1-1.tif:00006-02730-08727	565.261	51.046	14.099	3.62
8.23.19	DMSO	17	DMSO_1-1.tif:00006-00654-09621	546.923	41.542	16.763	2.478
8.23.19	DMSO	18	DMSO_1-1.tif:00006-00732-07905	605.834	45.46	16.968	2.679
8.23.19	DMSO	19	DMSO_1-1.tif:00006-05320-09311	425.19	40.48	13.374	3.027
8.23.19	DMSO	20	DMSO_1-1.tif:00006-04624-09677	460.127	41.962	13.961	3.006
8.23.19	DMSO	21	DMSO_2-1.czi:00006-06492-06799	608.686	48.046	16.13	2.979
8.23.19	DMSO	22	DMSO_2-1.czi:00006-05014-06771	720.368	37.675	24.345	1.548
8.23.19	DMSO	23	DMSO_2-1.czi:00006-04964-05345	670.078	40.996	20.811	1.97
8.23.19	DMSO	24	DMSO_2-1.czi:00006-06564-05120	501.41	42.581	14.993	2.84
8.23.19	DMSO	29	DMSO_1-1.tif:00008-08783-02867	494.984	41.33	15.249	2.71
8.23.19	DMSO	28	DMSO_1-1.tif:00008-10153-02995	528.199	37.973	17.711	2.144
8.23.19	DMSO	27	DMSO_1-1.tif:00008-09705-07921	449.018	44.521	12.841	3.467
8.23.19	DMSO	26	DMSO_1-1.tif:00008-08859-07745	396.336	28.008	18.017	1.555
8.23.19	DMSO	21	DMSO_1-1.tif:00006-05848-09393	483.526	29.47	20.89	1.411
8.23.19	DMSO	23	DMSO_1-1.tif:00008-08471-08685	467.709	37.999	15.672	2.425
8.23.19	DMSO	22	DMSO_1-1.tif:00008-09325-08629	397.096	32.722	15.451	2.118
9.25.19	DMSO	16	DMSO_2.czi:00004-09407-09006:c:2/2 z:2/4 - DMSO_2 #1	957.263	70.194	17.364	2
9.25.19	DMSO	20	DMSO_2.czi:00002-10099-05605:c:2/2 z:1/4 - DMSO_2 #1	812.113	39.206	26.374	1
9.25.19	DMSO	21	DMSO_2.czi:00004-04169-09280:c:2/2 z:2/4 - DMSO_2 #1	657.734	32.985	25.389	2
9.25.19	DMSO	22	DMSO_2.czi:00002-02488-07832:c:2/2 z:1/4 - DMSO_2 #1	864.175	53.998	20.377	1
9.25.19	DMSO	23	DMSO_2.czi:00002-02066-06950:c:2/2 z:1/4 - DMSO_2 #1	631.612	35.488	22.661	1
9.25.19	DMSO	24	DMSO_2.czi:00002-05826-04796:c:2/2 z:1/4 - DMSO_2 #1	789.355	42.697	23.539	1
9.25.19	DMSO	25	DMSO_2.czi:00004-09010-06432:c:2/2 z:2/4 - DMSO_2 #1	682.206	51.842	16.755	2
9.25.19	DMSO	8	DMSO_1_CompositeImage.tif:00002-04390-01772:c:1/2 z:1/4 - DMSO_1 #1	602.754	73.782	10.402	1
9.25.19	DMSO	7	DMSO_1_CompositeImage.tif:00002-05862-03363:c:1/2 z:1/4 - DMSO_1 #1	435.549	39.608	14.001	1
9.25.19	DMSO	1	DMSO_1_CompositeImage.tif:00004-02777-03894:c:1/2 z:1/4 - DMSO_1 #1	572.833	34.844	20.932	1
9.25.19	DMSO	5	DMSO_1_CompositeImage.tif:00002-01215-01320:c:1/2 z:1/4 - DMSO_1 #1	533.596	56.999	11.919	1
9.25.19	DMSO	4	DMSO_1_CompositeImage.tif:00002-00396-04221:c:1/2 z:1/4 - DMSO_1 #1	364.287	41.427	11.196	1
9.25.19	DMSO	3	DMSO_1_CompositeImage.tif:00002-01290-03603:c:1/2 z:1/4 - DMSO_1 #1	911.337	58.337	19.891	1
9.25.19	DMSO	2	DMSO_1_CompositeImage.tif:00002-02149-03772:c:1/2 z:1/4 - DMSO_1 #1	593.886	49.266	15.348	1
9.25.19	DMSO	9	DMSO_1_CompositeImage.tif:00002-10109-01263:c:1/2 z:1/4 - DMSO_1 #1	768.413	69.148	14.149	1
9.25.19	DMSO	19	DMSO_2.czi:00002-08979-03890:c:2/2 z:1/4 - DMSO_2 #1	922.693	43.586	26.954	1
9.25.19	DMSO	18	DMSO_2.czi:00002-08523-06202:c:2/2 z:1/4 - DMSO_2 #1	723.823	54.942	16.774	1
9.25.19	DMSO	17	DMSO_2.czi:00004-08225-08420:c:2/2 z:2/4 - DMSO_2 #1	1224.43	49.414	31.55	2
9.25.19	DMSO	10	DMSO_1_CompositeImage.tif:00002-09209-02415:c:1/2 z:1/4 - DMSO_1 #1	471.178	29.648	20.235	1
9.25.19	DMSO	15	DMSO_2.czi:00004-09991-09396:c:2/2 z:2/4 - DMSO_2 #1	789.527	60.442	16.632	2
9.25.19	DMSO	14	DMSO_2.czi:00004-05294-08168:c:2/2 z:2/4 - DMSO_2 #1	1023.64	60.834	21.424	2
9.25.19	DMSO	13	DMSO_2.czi:00004-04578-08704:c:2/2 z:2/4 - DMSO_2 #1	1155.66	49.399	29.787	2
9.25.19	DMSO	12	DMSO_2.czi:00004-02172-09610:c:2/2 z:2/4 - DMSO_2 #1	785.327	47.63	20.993	2
9.25.19	DMSO	11	DMSO_2.czi:00004-01556-08056:c:2/2 z:2/4 - DMSO_2 #1	1146.7	59.865	24.389	2
9.25.19	DMSO	10	DMSO_2.czi:00002-07029-00634:c:2/2 z:1/4 - DMSO_2 #1	479.581	30.528	20.002	1
9.25.19	DMSO	6	DMSO_1_CompositeImage.tif:00002-02880-01653:c:1/2 z:1/4 - DMSO_1 #1	776.67	68.76	14.382	1
9.25.19	DMSO	8	DMSO_2.czi:00002-08971-02506:c:2/2 z:1/4 - DMSO_2 #1	592.762	42.953	17.571	1
9.25.19	DMSO	6	DMSO_2.czi:00002-06682-02585:c:2/2 z:1/4 - DMSO_2 #1	1110.59	59.449	23.786	1
9.25.19	DMSO	7	DMSO_2.czi:00002-08305-02542:c:2/2 z:1/4 - DMSO_2 #1	718.431	49.921	18.324	1
9.25.19	DMSO	9	DMSO_2.czi:00002-09577-01652:c:2/2 z:1/4 - DMSO_2 #1	1182.27	45.879	32.81	1
9.25.19	DMSO	11	DMSO_1_CompositeImage.tif:00004-10130-03115:c:1/2 z:1/4 - DMSO_1 #1	791.062	53.771	18.731	1
9.25.19	DMSO	12	DMSO_1_CompositeImage.tif:00002-03188-06165:c:1/2 z:1/4 - DMSO_1 #1	669.533	36.163	23.573	1
9.25.19	DMSO	13	DMSO_1_CompositeImage.tif:00001-02536-03021:c:1/2 z:1/4 - DMSO_1 #1	810.768	43.039	23.986	1
9.25.19	DMSO	14	DMSO_1_CompositeImage.tif:00001-01032-01774:c:1/2 z:1/4 - DMSO_1 #1	608.838	70.49	10.997	1
9.25.19	DMSO	15	DMSO_1_CompositeImage.tif:00004-00866-06086:c:1/2 z:2/4 - DMSO_1 #1	601.505	37.412	20.471	2
9.25.19	DMSO	16	DMSO_1_CompositeImage.tif:00002-08446-01440:c:1/2 z:1/4 - DMSO_1 #1	984.254	92.091	13.608	1
9.25.19	DMSO	17	DMSO_1_CompositeImage.tif:00002-05565-02612:c:1/2 z:1/4 - DMSO_1 #1	498.164	52.958	11.977	1
9.25.19	DMSO	5	DMSO_2.czi:00002-05598-06393:c:2/2 z:1/4 - DMSO_2 #1	969.575	42.31	29.178	1
9.25.19	DMSO	4	DMSO_2.czi:00002-04883-05077:c:2/2 z:1/4 - DMSO_2 #1	1219.92	72.299	21.484	1
9.25.19	DMSO	3	DMSO_2.czi:00002-04493-02958:c:2/2 z:1/4 - DMSO_2 #1	842.503	40.081	26.764	1
9.25.19	DMSO	2	DMSO_2.czi:00002-02857-01106:c:2/2 z:1/4 - DMSO_2 #1	701.854	51.652	17.301	1
9.25.19	DMSO	1	DMSO_2.czi:00002-01385-02690:c:2/2 z:1/4 - DMSO_2 #1	947.218	38.642	31.211	1
9.25.19	DMSO	23	DMSO_1_CompositeImage.tif:00001-01329-05275:c:1/2 z:1/4 - DMSO_1 #1	479.536	46.229	13.207	1
9.25.19	DMSO	22	DMSO_1_CompositeImage.tif:00001-05429-06229:c:1/2 z:1/4 - DMSO_1 #1	696.09	62.991	14.07	1
9.25.19	DMSO	21	DMSO_1_CompositeImage.tif:00004-01722-04467:c:1/2 z:2/4 - DMSO_1 #1	699.636	40.395	22.052	2
9.25.19	DMSO	20	DMSO_1_CompositeImage.tif:00004-08224-04554:c:1/2 z:2/4 - DMSO_1 #1	1158.1	88.666	16.63	2
9.25.19	DMSO	19	DMSO_1_CompositeImage.tif:00002-03285-03243:c:1/2 z:1/4 - DMSO_1 #1	613.756	36.108	21.642	1
9.25.19	DMSO	18	DMSO_1_CompositeImage.tif:00002-10375-02085:c:1/2 z:1/4 - DMSO_1 #1	473.045	50.34	11.965	1
9.8.19	DMSO	15	DMSO_2-1.czi:00001-05383-02260:c:1/2 z:1/4 - DMSO_2 #1	730.526	44.528	20.889	2.132
9.8.19	DMSO	14	DMSO_2-1.czi:00001-07287-01868:c:1/2 z:1/4 - DMSO_2 #1	1062.08	90.838	14.887	6.102
9.8.19	DMSO	8	DMSO_2-1.czi:00001-08097-04068:c:1/2 z:1/4 - DMSO_2 #1	894.378	63.193	18.02	3.507
9.8.19	DMSO	9	DMSO_2-1.czi:00003-07327-07291:c:1/2 z:1/4 - DMSO_2 #1	936.554	106.163	11.232	9.452
9.8.19	DMSO	10	DMSO_2-1.czi:00003-09403-07483:c:1/2 z:1/4 - DMSO_2 #1	1814.18	105.685	21.856	4.835
9.8.19	DMSO	11	DMSO_2-1.czi:00003-03939-08779:c:1/2 z:1/4 - DMSO_2 #1	1620.84	78.871	26.166	3.014
9.8.19	DMSO	12	DMSO_2-1.czi:00001-05415-05159:c:1/2 z:1/4 - DMSO_2 #1	1229.11	70.804	22.103	3.203
9.8.19	DMSO	13	DMSO_3-1.czi:00004-00772-05588:c:2/2 z:1/4 - DMSO_3 #1	972.462	81.768	15.143	5.4
9.8.19	DMSO	12	DMSO_3-1.czi:00004-00704-04860:c:2/2 z:1/4 - DMSO_3 #1	948.769	66.403	18.192	3.65
9.8.19	DMSO	11	DMSO_3-1.czi:00002-07394-08532:c:2/2 z:1/4 - DMSO_3 #1	1174.6	82.084	18.22	4.505
9.8.19	DMSO	10	DMSO_3-1.czi:00002-02066-07892:c:2/2 z:1/4 - DMSO_3 #1	729.54	68.701	13.521	5.081
9.8.19	DMSO	9	DMSO_3-1.czi:00001-03034-07492:c:2/2 z:1/4 - DMSO_3 #1	1044.45	93.882	14.165	6.628
9.8.19	DMSO	8	DMSO_3-1.czi:00001-07756-05364:c:2/2 z:1/4 - DMSO_3 #1	552.001	61.829	11.367	5.439
9.8.19	DMSO	7	DMSO_2-1.czi:00001-07698-02160:c:1/2 z:1/4 - DMSO_2 #1	930.19	73.716	16.066	4.588
9.8.19	DMSO	6	DMSO_2-1.czi:00001-08256-02208:c:1/2 z:1/4 - DMSO_2 #1	577.714	83.181	8.843	9.407
9.8.19	DMSO	5	DMSO_2-1.czi:00001-09981-02553:c:1/2 z:1/4 - DMSO_2 #1	1477.48	75.844	24.803	3.058
9.8.19	DMSO	4	DMSO_2-1.czi:00001-09009-06519:c:1/2 z:1/4 - DMSO_2 #1	621.17	58.392	13.545	4.311
9.8.19	DMSO	3	DMSO_2-1.czi:00001-08763-08847:c:1/2 z:1/4 - DMSO_2 #1	1226.51	67.525	23.127	2.92
9.8.19	DMSO	2	DMSO_2-1.czi:00001-06777-09348:c:1/2 z:1/4 - DMSO_2 #1	530.461	48.169	14.022	3.435
9.8.19	DMSO	1	DMSO_2-1.czi:00001-08244-09087:c:1/2 z:1/4 - DMSO_2 #1	794.459	64.399	15.707	4.1
9.8.19	DMSO	6	DMSO_3-1.czi:00003-01784-05364:c:2/2 z:1/4 - DMSO_3 #1	1367.93	71.043	24.516	2.898
9.8.19	DMSO	13	DMSO_2-1.czi:00001-05911-01272:c:1/2 z:1/4 - DMSO_2 #1	982.984	71.851	17.419	4.125
9.8.19	DMSO	7	DMSO_3-1.czi:00001-02300-04096:c:2/2 z:1/4 - DMSO_3 #1	1369.83	88.107	19.796	4.451
9.8.19	DMSO	5	DMSO_3-1.czi:00003-02996-04412:c:2/2 z:1/4 - DMSO_3 #1	1237.33	71.141	22.145	3.213
9.8.19	DMSO	16	DMSO_2-1.czi:00003-04375-09503:c:1/2 z:1/4 - DMSO_2 #1	924.912	70.516	16.7	4.222
9.8.19	DMSO	17	DMSO_2-1.czi:00001-06759-06987:c:1/2 z:1/4 - DMSO_2 #1	682.662	61.055	14.236	4.289
9.8.19	DMSO	18	DMSO_2-1.czi:00001-08915-02876:c:1/2 z:1/4 - DMSO_2 #1	1115.8	53.035	26.788	1.98
9.8.19	DMSO	19	DMSO_2-1.czi:00003-03176-08447:c:1/2 z:1/4 - DMSO_2 #1	982.57	77.492	16.144	4.8
9.8.19	DMSO	20	DMSO_2-1.czi:00001-08607-06555:c:1/2 z:1/4 - DMSO_2 #1	1760.84	124.021	18.077	6.861
9.8.19	DMSO	2	DMSO_3-1.czi:00001-01252-07784:c:2/2 z:1/4 - DMSO_3 #1	749.87	47.833	19.96	2.396
9.8.19	DMSO	4	DMSO_3-1.czi:00001-02628-02900:c:2/2 z:1/4 - DMSO_3 #1	1352.03	74.611	23.073	3.234
9.8.19	DMSO	1	DMSO_3-1.czi:00001-01328-06376:c:2/2 z:1/4 - DMSO_3 #1	830.589	48.837	21.654	2.255
9.8.19	DMSO	3	DMSO_3-1.czi:00001-01488-07988:c:2/2 z:1/4 - DMSO_3 #1	540.913	67.24	10.243	6.565
9.8.19	DMSO	21	DMSO_2-1.czi:00002-09747-03729:c:2/2 z:1/4 - DMSO_2 #1	1144.53	86.466	16.854	5.13
03.08.20	PE+DMSO	24	MAX_PE_dish 2_2.tif:0001-4376-5822:1	975.168	83.867	14.805	5.665
03.08.20	PE+DMSO	19	MAX_PE_dish 2_2.tif:0001-4920-2096:1	1027.29	78.313	16.702	4.689
03.08.20	PE+DMSO	20	MAX_PE_dish 2_2.tif:0001-3918-2056:1	969.655	75.361	16.383	4.6
03.08.20	PE+DMSO	21	MAX_PE_dish 2_2.tif:0001-3712-2676:1	1272.83	52.812	30.687	1.721
03.08.20	PE+DMSO	22	MAX_PE_dish 2_2.tif:0001-4564-0940:1	936.06	46.846	25.441	1.841
03.08.20	PE+DMSO	23	MAX_PE_dish 2_2.tif:0001-4924-0824:1	1053.93	73.813	18.18	4.06
03.08.20	PE+DMSO	25	MAX_PE_dish 2_2.tif:0001-3004-2474:1	1160.47	62.712	23.561	2.662
03.08.20	PE+DMSO	15	MAX_PE_dish 2_2.tif:0001-2118-4377:1	637.656	58.204	13.949	4.173
03.08.20	PE+DMSO	14	MAX_PE_dish 2_2.tif:0001-2020-4903:1	695.379	42.408	20.878	2.031
03.08.20	PE+DMSO	13	MAX_PE_dish 2_2.tif:0001-1902-3389:1	815.968	53.672	19.357	2.773
03.08.20	PE+DMSO	12	MAX_PE_dish 2_2.tif:0001-2055-2858:1	742.417	59.575	15.867	3.755
03.08.20	PE+DMSO	11	MAX_PE_dish 2_2.tif:0001-3036-4071:1	743.894	47.919	19.766	2.424
03.08.20	PE+DMSO	10	MAX_PE_dish 2_2.tif:0001-2922-3336:1	670.114	52.829	16.151	3.271
03.08.20	PE+DMSO	9	MAX_PE_dish 2_2.tif:0001-0256-5283:1	1045.73	60.822	21.891	2.778
03.08.20	PE+DMSO	8	MAX_PE_dish 2_2.tif:0001-0457-4590:1	841.13	80.062	13.377	5.985
03.08.20	PE+DMSO	7	MAX_PE_dish 2_2.tif:0001-0291-4211:1	1127.24	75.528	19.003	3.975
03.08.20	PE+DMSO	6	MAX_PE_dish 2_2.tif:0001-1563-4135:1	939.087	71.288	16.773	4.25
03.08.20	PE+DMSO	5	MAX_PE_dish 2_2.tif:0001-1869-4264:1	478.242	46.607	13.065	3.567
03.08.20	PE+DMSO	4	MAX_PE_dish 2_2.tif:0001-1113-4483:1	450.366	51.049	11.233	4.545
03.08.20	PE+DMSO	3	MAX_PE_dish 2_2.tif:0001-0907-4401:1	650.736	54.925	15.085	3.641
03.08.20	PE+DMSO	2	MAX_PE_dish 2_2.tif:0001-1498-3315:1	829.482	49.578	21.302	2.327
03.08.20	PE+DMSO	1	MAX_PE_dish 2_2.tif:0001-1563-4135:1	939.087	71.288	16.773	4.25
03.08.20	PE+DMSO	25	MAX_PE_dish 1_1.tif:0001-5376-2124:1	991.015	64.305	19.622	3.277
03.08.20	PE+DMSO	24	MAX_PE_dish 1_1.tif:0001-5191-1662:1	736.988	61.631	15.225	4.048
03.08.20	PE+DMSO	23	MAX_PE_dish 1_1.tif:0001-5499-1641:1	1121.61	87.024	16.41	5.303
03.08.20	PE+DMSO	22	MAX_PE_dish 1_1.tif:0001-4407-1323:1	904.809	62.014	18.577	3.338
03.08.20	PE+DMSO	21	MAX_PE_dish 1_1.tif:0001-4839-1330:1	1141.05	55.463	26.194	2.117
03.08.20	PE+DMSO	20	MAX_PE_dish 1_1.tif:0001-4476-0879:1	784.965	63.099	15.839	3.984
03.08.20	PE+DMSO	19	MAX_PE_dish 1_1.tif:0001-3768-0856:1	1010.02	58.7	21.908	2.679
03.08.20	PE+DMSO	18	MAX_PE_dish 1_1.tif:0001-3469-1060:1	614.067	45.96	17.012	2.702
03.08.20	PE+DMSO	16	MAX_PE_dish 2_2.tif:0001-3424-4328:1	1076.4	67.269	20.374	3.302
03.08.20	PE+DMSO	17	MAX_PE_dish 2_2.tif:0001-5214-3928:1	1570.13	71.382	28.006	2.549
03.08.20	PE+DMSO	18	MAX_PE_dish 2_2.tif:0001-4974-3616:1	981.292	68.059	18.358	3.707
03.08.20	PE+DMSO	1	MAX_PE_dish 1_1.tif:0001-0996-0949:1	920.385	75.356	15.551	4.846
03.08.20	PE+DMSO	2	MAX_PE_dish 1_1.tif:0001-1215-0774:1	858.848	63.459	17.232	3.683
03.08.20	PE+DMSO	3	MAX_PE_dish 1_1.tif:0001-1149-3604:1	857.382	77.125	14.154	5.449
03.08.20	PE+DMSO	4	MAX_PE_dish 1_1.tif:0001-0930-3624:1	605.851	60.191	12.816	4.697
03.08.20	PE+DMSO	5	MAX_PE_dish 1_1.tif:0001-1374-2593:1	652.969	69.013	12.047	5.729
03.08.20	PE+DMSO	6	MAX_PE_dish 1_1.tif:0001-1131-2619:1	801.571	61.195	16.678	3.669
03.08.20	PE+DMSO	7	MAX_PE_dish 1_1.tif:0001-1602-2945:1	1072.46	92.926	14.694	6.324
03.08.20	PE+DMSO	8	MAX_PE_dish 1_1.tif:0001-1795-3055:1	643.623	94.99	8.627	11.011
03.08.20	PE+DMSO	9	MAX_PE_dish 1_1.tif:0001-1683-4027:1	734.881	47.821	19.566	2.444
03.08.20	PE+DMSO	10	MAX_PE_dish 1_1.tif:0001-1335-1672:1	773.947	52.031	18.939	2.747
03.08.20	PE+DMSO	11	MAX_PE_dish 1_1.tif:0001-1045-4538:1	804.996	53.385	19.199	2.781
03.08.20	PE+DMSO	12	MAX_PE_dish 1_1.tif:0001-0747-6065:1	809.016	58.939	17.477	3.372
03.08.20	PE+DMSO	13	MAX_PE_dish 1_1.tif:0001-0526-5554:1	836.801	58.582	18.187	3.221
03.08.20	PE+DMSO	14	MAX_PE_dish 1_1.tif:0001-2361-4021:1	926.134	63.478	18.576	3.417
03.08.20	PE+DMSO	15	MAX_PE_dish 1_1.tif:0001-2689-3929:1	947.437	65.096	18.531	3.513
03.08.20	PE+DMSO	16	MAX_PE_dish 1_1.tif:0001-3048-1440:1	1246.21	77.063	20.59	3.743
03.08.20	PE+DMSO	17	MAX_PE_dish 1_1.tif:0001-2985-0550:1	688.252	43.942	19.942	2.203
10.22.19	PE+DMSO	14	PE+DMSO_1.czi:00008-02554-03438:c:2/2 z:4/4 - PE+DMSO_1 #1	1229.94	77.209	20.283	4
10.22.19	PE+DMSO	13	PE+DMSO_1.czi:00008-03780-03294:c:2/2 z:4/4 - PE+DMSO_1 #1	1517.4	71.634	26.971	4
10.22.19	PE+DMSO	12	PE+DMSO_1.czi:00008-05332-01648:c:2/2 z:4/4 - PE+DMSO_1 #1	1309.19	79.934	20.854	4
10.22.19	PE+DMSO	11	PE+DMSO_1.czi:00008-06186-01818:c:2/2 z:4/4 - PE+DMSO_1 #1	1503.33	75.314	25.415	4
10.22.19	PE+DMSO	10	PE+DMSO_1.czi:00008-06662-08266:c:2/2 z:4/4 - PE+DMSO_1 #1	1135.23	72.474	19.944	4
10.22.19	PE+DMSO	9	PE+DMSO_1.czi:00008-06132-06406:c:2/2 z:4/4 - PE+DMSO_1 #1	933.147	56.614	20.986	4
10.22.19	PE+DMSO	8	PE+DMSO_1.czi:00008-05934-04934:c:2/2 z:4/4 - PE+DMSO_1 #1	1285.96	60.132	27.229	4
10.22.19	PE+DMSO	7	PE+DMSO_1.czi:00008-04652-05926:c:2/2 z:4/4 - PE+DMSO_1 #1	1101.54	68.724	20.408	4
10.22.19	PE+DMSO	6	PE+DMSO_1.czi:00008-02568-08236:c:2/2 z:4/4 - PE+DMSO_1 #1	886.6	41.252	27.365	4
10.22.19	PE+DMSO	5	PE+DMSO_1.czi:00008-02663-06456:c:2/2 z:4/4 - PE+DMSO_1 #1	1014.84	55.155	23.427	4
10.22.19	PE+DMSO	4	PE+DMSO_1.czi:00008-00790-04276:c:2/2 z:4/4 - PE+DMSO_1 #1	1191.77	56.253	26.975	4
10.22.19	PE+DMSO	3	PE+DMSO_1.czi:00008-02934-04288:c:2/2 z:4/4 - PE+DMSO_1 #1	1097.62	80.131	17.441	4
10.22.19	PE+DMSO	2	PE+DMSO_1.czi:00008-01954-04838:c:2/2 z:4/4 - PE+DMSO_1 #1	1547.71	75.177	26.213	4
10.22.19	PE+DMSO	1	PE+DMSO_1.czi:00006-00960-03052:c:2/2 z:3/4 - PE+DMSO_1 #1	1744.8	77.733	28.579	3
10.22.19	PE+DMSO	25	PE+DMSO_2.czi:00004-09310-10044:c:2/2 z:2/4 - PE+DMSO_2 #1	296.969	38.606	9.794	3.942
10.22.19	PE+DMSO	24	PE+DMSO_2.czi:00004-08922-09816:c:2/2 z:2/4 - PE+DMSO_2 #1	576.699	39.705	18.493	2.147
10.22.19	PE+DMSO	23	PE+DMSO_2.czi:00004-08986-08925:c:2/2 z:2/4 - PE+DMSO_2 #1	725.958	47.207	19.58	2.411
10.22.19	PE+DMSO	22	PE+DMSO_2.czi:00004-08674-04637:c:2/2 z:2/4 - PE+DMSO_2 #1	623.435	59.392	13.365	4.444
10.22.19	PE+DMSO	21	PE+DMSO_2.czi:00004-07520-05866:c:2/2 z:2/4 - PE+DMSO_2 #1	740.141	61.528	15.316	4.017
10.22.19	PE+DMSO	20	PE+DMSO_2.czi:00004-07432-07912:c:2/2 z:2/4 - PE+DMSO_2 #1	840.447	71.076	15.056	4.721
10.22.19	PE+DMSO	19	PE+DMSO_2.czi:00004-06951-07905:c:2/2 z:2/4 - PE+DMSO_2 #1	729.365	57.275	16.214	3.532
10.22.19	PE+DMSO	18	PE+DMSO_2.czi:00004-05977-07631:c:2/2 z:2/4 - PE+DMSO_2 #1	404.691	49.869	10.332	4.826
10.22.19	PE+DMSO	17	PE+DMSO_2.czi:00004-05958-06200:c:2/2 z:2/4 - PE+DMSO_2 #1	717.785	54.788	16.681	3.284
10.22.19	PE+DMSO	16	PE+DMSO_2.czi:00004-05657-05697:c:2/2 z:2/4 - PE+DMSO_2 #1	462.872	44.558	13.227	3.369
10.22.19	PE+DMSO	15	PE+DMSO_2.czi:00004-05223-05509:c:2/2 z:2/4 - PE+DMSO_2 #1	1000.62	63.534	20.053	3.168
10.22.19	PE+DMSO	14	PE+DMSO_2.czi:00004-05202-07344:c:2/2 z:2/4 - PE+DMSO_2 #1	854.531	52.826	20.596	2.565
10.22.19	PE+DMSO	13	PE+DMSO_2.czi:00004-04584-06354:c:2/2 z:2/4 - PE+DMSO_2 #1	696.404	59.785	14.831	4.031
10.22.19	PE+DMSO	12	PE+DMSO_2.czi:00004-03801-06567:c:2/2 z:2/4 - PE+DMSO_2 #1	693.669	56.274	15.695	3.586
10.22.19	PE+DMSO	11	PE+DMSO_2.czi:00004-02537-04199:c:2/2 z:2/4 - PE+DMSO_2 #1	921.841	49.208	23.852	2.063
10.22.19	PE+DMSO	10	PE+DMSO_2.czi:00004-02427-07087:c:2/2 z:2/4 - PE+DMSO_2 #1	705.04	59.349	15.125	3.924
10.22.19	PE+DMSO	9	PE+DMSO_2.czi:00004-01936-05498:c:2/2 z:2/4 - PE+DMSO_2 #1	1212.31	86.492	17.846	4.847
10.22.19	PE+DMSO	8	PE+DMSO_2.czi:00004-02053-08867:c:2/2 z:2/4 - PE+DMSO_2 #1	664.999	52.266	16.2	3.226
10.22.19	PE+DMSO	7	PE+DMSO_2.czi:00004-01872-07196:c:2/2 z:2/4 - PE+DMSO_2 #1	782.122	58.398	17.052	3.425
10.22.19	PE+DMSO	6	PE+DMSO_2.czi:00004-00962-07155:c:2/2 z:2/4 - PE+DMSO_2 #1	908.657	56.536	20.464	2.763
10.22.19	PE+DMSO	5	PE+DMSO_2.czi:00004-00658-05963:c:2/2 z:2/4 - PE+DMSO_2 #1	899.615	59.793	19.156	3.121
10.22.19	PE+DMSO	4	PE+DMSO_2.czi:00004-00348-03954:c:2/2 z:2/4 - PE+DMSO_2 #1	1158.26	74.99	19.666	3.813
10.22.19	PE+DMSO	3	PE+DMSO_2.czi:00004-00702-04067:c:2/2 z:2/4 - PE+DMSO_2 #1	1000.02	94.848	13.424	7.065
10.22.19	PE+DMSO	2	PE+DMSO_2.czi:00004-01406-03580:c:2/2 z:2/4 - PE+DMSO_2 #1	691.198	61.498	14.31	4.297
10.22.19	PE+DMSO	1	PE+DMSO_2.czi:00004-01522-02385:c:2/2 z:2/4 - PE+DMSO_2 #1	948.054	54.608	22.105	2.47
10.22.19	PE+DMSO	15	PE+DMSO_1.czi:00008-03386-01056:c:2/2 z:4/4 - PE+DMSO_1 #1	880.044	60.005	18.674	4
10.22.19	PE+DMSO	16	PE+DMSO_1.czi:00008-05488-03446:c:2/2 z:4/4 - PE+DMSO_1 #1	1252.3	48.998	32.542	4
10.22.19	PE+DMSO	17	PE+DMSO_1.czi:00008-06204-04582:c:2/2 z:4/4 - PE+DMSO_1 #1	1044.46	54.621	24.347	4
10.22.19	PE+DMSO	18	PE+DMSO_1.czi:00008-06788-01624:c:2/2 z:4/4 - PE+DMSO_1 #1	886.593	56.57	19.955	4
10.22.19	PE+DMSO	19	PE+DMSO_1.czi:00006-01124-01470:c:2/2 z:3/4 - PE+DMSO_1 #1	986.976	53.12	23.657	3
10.22.19	PE+DMSO	20	PE+DMSO_1.czi:00008-00711-06557:c:2/2 z:4/4 - PE+DMSO_1 #1	1252.68	52.131	30.595	4
10.22.19	PE+DMSO	21	PE+DMSO_1.czi:00008-02391-07190:c:2/2 z:4/4 - PE+DMSO_1 #1	911.83	36.996	31.381	4
10.22.19	PE+DMSO	22	PE+DMSO_1.czi:00008-07821-08943:c:2/2 z:4/4 - PE+DMSO_1 #1	1333.54	70.715	24.011	4
10.22.19	PE+DMSO	25	PE+DMSO_1.czi:00008-06199-08264:c:2/2 z:4/4 - PE+DMSO_1 #1	798.858	60.135	16.914	4
10.22.19	PE+DMSO	24	PE+DMSO_1.czi:00008-05309-04762:c:2/2 z:4/4 - PE+DMSO_1 #1	1027.86	87.367	14.979	4
10.22.19	PE+DMSO	23	PE+DMSO_1.czi:00008-07021-03084:c:2/2 z:4/4 - PE+DMSO_1 #1	965.936	78.135	15.74	4
10.29.19	PE+DMSO	10	PE+DMSO_1.czi:00005-03956-02736:c:1/2 z:3/4 - PE+DMSO_1 #1	1107.02	96.052	14.674	3
10.29.19	PE+DMSO	9	PE+DMSO_1.czi:00005-04268-02358:c:1/2 z:3/4 - PE+DMSO_1 #1	1666.27	99.573	21.307	3
10.29.19	PE+DMSO	8	PE+DMSO_1.czi:00005-04835-03720:c:1/2 z:3/4 - PE+DMSO_1 #1	938.32	61.192	19.524	3
10.29.19	PE+DMSO	7	PE+DMSO_1.czi:00005-06395-05278:c:1/2 z:3/4 - PE+DMSO_1 #1	1326.58	86.99	19.417	3
10.29.19	PE+DMSO	6	PE+DMSO_1.czi:00005-06413-06967:c:1/2 z:3/4 - PE+DMSO_1 #1	1113.52	50.976	27.812	3
10.29.19	PE+DMSO	5	PE+DMSO_1.czi:00003-01224-04224:c:1/2 z:2/4 - PE+DMSO_1 #1	1056.63	76.743	17.531	2
10.29.19	PE+DMSO	4	PE+DMSO_1.czi:00003-01470-02511:c:1/2 z:2/4 - PE+DMSO_1 #1	775.576	75.076	13.153	2
10.29.19	PE+DMSO	3	PE+DMSO_1.czi:00003-02562-06399:c:1/2 z:2/4 - PE+DMSO_1 #1	1044.59	74.279	17.906	2
10.29.19	PE+DMSO	25	PE+DMSO_1.czi:00005-00636-01905:c:1/2 z:3/4 - PE+DMSO_1 #1	1202.33	75.035	20.402	3
10.29.19	PE+DMSO	24	PE+DMSO_1.czi:00003-10086-05785:c:1/2 z:2/4 - PE+DMSO_1 #1	953.022	65.458	18.538	2
10.29.19	PE+DMSO	23	PE+DMSO_1.czi:00005-06393-07735:c:1/2 z:3/4 - PE+DMSO_1 #1	1296.58	48.646	33.936	3
10.29.19	PE+DMSO	22	PE+DMSO_1.czi:00003-05304-08956:c:1/2 z:2/4 - PE+DMSO_1 #1	930.257	67.863	17.453	2
10.29.19	PE+DMSO	21	PE+DMSO_1.czi:00005-04896-07297:c:1/2 z:3/4 - PE+DMSO_1 #1	1279.26	105.725	15.406	3
10.29.19	PE+DMSO	20	PE+DMSO_1.czi:00005-08712-06679:c:1/2 z:3/4 - PE+DMSO_1 #1	850.099	67.494	16.037	3
10.29.19	PE+DMSO	19	PE+DMSO_1.czi:00005-07575-01806:c:1/2 z:3/4 - PE+DMSO_1 #1	993.131	45.722	27.656	3
10.29.19	PE+DMSO	18	PE+DMSO_1.czi:00005-06474-02409:c:1/2 z:3/4 - PE+DMSO_1 #1	1055.72	118.844	11.31	3
10.29.19	PE+DMSO	17	PE+DMSO_1.czi:00005-05241-01818:c:1/2 z:3/4 - PE+DMSO_1 #1	1061.02	64.149	21.059	3
10.29.19	PE+DMSO	16	PE+DMSO_1.czi:00005-05323-05363:c:1/2 z:3/4 - PE+DMSO_1 #1	933.239	84.777	14.016	3
10.29.19	PE+DMSO	15	PE+DMSO_1.czi:00005-10236-01659:c:1/2 z:3/4 - PE+DMSO_1 #1	800.893	78.584	12.976	3
10.29.19	PE+DMSO	14	PE+DMSO_1.czi:00005-10278-08056:c:1/2 z:3/4 - PE+DMSO_1 #1	688.767	43.82	20.013	3
10.29.19	PE+DMSO	13	PE+DMSO_1.czi:00005-09141-08995:c:1/2 z:3/4 - PE+DMSO_1 #1	980.899	104.875	11.909	3
10.29.19	PE+DMSO	12	PE+DMSO_1.czi:00005-07938-05608:c:1/2 z:3/4 - PE+DMSO_1 #1	841.405	66.459	16.12	3
10.29.19	PE+DMSO	12	PE+DMSO_2.czi:00003-03707-06234:c:1/2 z:2/4 - PE+DMSO_2 #1	686.372	81.084	10.778	2
10.29.19	PE+DMSO	11	PE+DMSO_2.czi:00003-04265-06242:c:1/2 z:2/4 - PE+DMSO_2 #1	515.67	57.474	11.424	2
10.29.19	PE+DMSO	10	PE+DMSO_2.czi:00003-04512-06486:c:1/2 z:2/4 - PE+DMSO_2 #1	399.878	44.082	11.55	2
10.29.19	PE+DMSO	9	PE+DMSO_2.czi:00003-05174-04722:c:1/2 z:2/4 - PE+DMSO_2 #1	640.696	63.664	12.813	2
10.29.19	PE+DMSO	8	PE+DMSO_2.czi:00003-04706-04701:c:1/2 z:2/4 - PE+DMSO_2 #1	839.922	50.17	21.316	2
10.29.19	PE+DMSO	1	PE+DMSO_1.czi:00003-02337-01683:c:1/2 z:2/4 - PE+DMSO_1 #1	1352.36	85.321	20.181	2
10.29.19	PE+DMSO	1	PE+DMSO_2.czi:00003-01413-01662:c:1/2 z:2/4 - PE+DMSO_2 #1	646.368	69.794	11.792	2
10.29.19	PE+DMSO	2	PE+DMSO_2.czi:00003-01646-03310:c:1/2 z:2/4 - PE+DMSO_2 #1	803.782	69.404	14.746	2
10.29.19	PE+DMSO	3	PE+DMSO_2.czi:00003-01123-03202:c:1/2 z:2/4 - PE+DMSO_2 #1	939.081	55.568	21.517	2
10.29.19	PE+DMSO	4	PE+DMSO_2.czi:00003-02292-02411:c:1/2 z:2/4 - PE+DMSO_2 #1	1048.07	66.511	20.063	2
10.29.19	PE+DMSO	5	PE+DMSO_2.czi:00003-02886-03494:c:1/2 z:2/4 - PE+DMSO_2 #1	641.608	60.824	13.431	2
10.29.19	PE+DMSO	6	PE+DMSO_2.czi:00003-04202-01608:c:1/2 z:2/4 - PE+DMSO_2 #1	557.352	83.786	8.47	2
10.29.19	PE+DMSO	7	PE+DMSO_2.czi:00003-04282-03643:c:1/2 z:2/4 - PE+DMSO_2 #1	793.862	67.07	15.071	2
10.29.19	PE+DMSO	23	PE+DMSO_2.czi:00005-03704-09859:c:1/2 z:3/4 - PE+DMSO_2 #1	623.158	43.862	18.089	3
10.29.19	PE+DMSO	22	PE+DMSO_2.czi:00005-03560-09145:c:1/2 z:3/4 - PE+DMSO_2 #1	561.009	51.584	13.847	3
10.29.19	PE+DMSO	21	PE+DMSO_2.czi:00005-04738-08626:c:1/2 z:3/4 - PE+DMSO_2 #1	700.802	64.687	13.794	3
10.29.19	PE+DMSO	20	PE+DMSO_2.czi:00005-05914-08630:c:1/2 z:3/4 - PE+DMSO_2 #1	558.919	52.367	13.589	3
10.29.19	PE+DMSO	19	PE+DMSO_2.czi:00005-05983-07205:c:1/2 z:3/4 - PE+DMSO_2 #1	667.885	60.791	13.988	3
10.29.19	PE+DMSO	13	PE+DMSO_2.czi:00003-02506-06455:c:1/2 z:2/4 - PE+DMSO_2 #1	717.648	61.374	14.888	2
10.29.19	PE+DMSO	14	PE+DMSO_2.czi:00003-02866-05570:c:1/2 z:2/4 - PE+DMSO_2 #1	716.856	61.395	14.867	2
10.29.19	PE+DMSO	15	PE+DMSO_2.czi:00003-03170-07082:c:1/2 z:2/4 - PE+DMSO_2 #1	661.896	82.467	10.219	2
10.29.19	PE+DMSO	16	PE+DMSO_2.czi:00003-02825-07088:c:1/2 z:2/4 - PE+DMSO_2 #1	769.822	75.446	12.992	2
10.29.19	PE+DMSO	17	PE+DMSO_2.czi:00003-05193-07974:c:1/2 z:2/4 - PE+DMSO_2 #1	567.256	51.136	14.124	2
10.29.19	PE+DMSO	18	PE+DMSO_2.czi:00003-05385-07131:c:1/2 z:2/4 - PE+DMSO_2 #1	605.564	63.172	12.205	2
10.29.19	PE+DMSO	24	PE+DMSO_2.czi:00005-06249-07623:c:1/2 z:3/4 - PE+DMSO_2 #1	641.088	84.443	9.666	3
10.29.19	PE+DMSO	11	PE+DMSO_1.czi:00005-06812-02598:c:1/2 z:3/4 - PE+DMSO_1 #1	698.485	73.111	12.164	3
10.29.19	PE+DMSO	25	PE+DMSO_2.czi:00005-06026-05646:c:1/2 z:3/4 - PE+DMSO_2 #1	510.285	36.623	17.74	3
10.29.19	PE+DMSO	2	PE+DMSO_1.czi:00003-03045-04923:c:1/2 z:2/4 - PE+DMSO_1 #1	1211.6	88.577	17.416	2
11.19.19	PE+DMSO	9	PE+DMSO_2.czi:00004-08854-01518:c:2/2 z:2/4 - PE+DMSO_2 #1	866.995	57.868	19.076	2
11.19.19	PE+DMSO	11	PE+DMSO_2.czi:00004-09586-05166:c:2/2 z:2/4 - PE+DMSO_2 #1	944.339	88.26	13.623	2
11.19.19	PE+DMSO	7	PE+DMSO_2.czi:00004-05839-06324:c:2/2 z:2/4 - PE+DMSO_2 #1	863.352	74.298	14.795	2
11.19.19	PE+DMSO	23	PE+DMSO_2.czi:00006-00573-08238:c:2/2 z:3/4 - PE+DMSO_2 #1	1498.88	83.242	22.926	3
11.19.19	PE+DMSO	19	PE+DMSO_2.czi:00006-04198-06228:c:2/2 z:3/4 - PE+DMSO_2 #1	1048.79	79.138	16.874	3
11.19.19	PE+DMSO	14	PE+DMSO_1.czi:00007-08143-01408:c:1/2 z:4/4 - PE+DMSO_1 #1	945.312	101.973	11.803	4
11.19.19	PE+DMSO	17	PE+DMSO_2.czi:00006-09031-09288:c:2/2 z:3/4 - PE+DMSO_2 #1	874.665	85.4	13.041	3
11.19.19	PE+DMSO	10	PE+DMSO_1.czi:00007-06068-03308:c:1/2 z:4/4 - PE+DMSO_1 #1	830.858	66.363	15.941	4
11.19.19	PE+DMSO	15	PE+DMSO_2.czi:00006-06397-08262:c:2/2 z:3/4 - PE+DMSO_2 #1	1061.89	74.566	18.132	3
11.19.19	PE+DMSO	6	PE+DMSO_1.czi:00007-05168-06277:c:1/2 z:4/4 - PE+DMSO_1 #1	776.482	74.849	13.209	4
11.19.19	PE+DMSO	13	PE+DMSO_2.czi:00004-10303-05823:c:2/2 z:2/4 - PE+DMSO_2 #1	1060.35	67.672	19.95	2
11.19.19	PE+DMSO	4	PE+DMSO_1.czi:00005-01392-06588:c:1/2 z:3/4 - PE+DMSO_1 #1	1036.65	97.139	13.588	3
11.19.19	PE+DMSO	20	PE+DMSO_1.czi:00007-08091-09025:c:1/2 z:4/4 - PE+DMSO_1 #1	968.004	117.225	10.514	4
11.19.19	PE+DMSO	22	PE+DMSO_1.czi:00007-06811-08237:c:1/2 z:4/4 - PE+DMSO_1 #1	922.556	71.871	16.344	4
11.19.19	PE+DMSO	18	PE+DMSO_1.czi:00007-09295-01792:c:1/2 z:4/4 - PE+DMSO_1 #1	1161.32	93.719	15.777	4
11.19.19	PE+DMSO	24	PE+DMSO_1.czi:00007-06579-09557:c:1/2 z:4/4 - PE+DMSO_1 #1	654.52	53.247	15.651	4
11.19.19	PE+DMSO	12	PE+DMSO_1.czi:00007-06212-05120:c:1/2 z:4/4 - PE+DMSO_1 #1	908.009	52.47	22.034	4
11.19.19	PE+DMSO	1	PE+DMSO_2.czi:00004-08422-05852:c:2/2 z:2/4 - PE+DMSO_2 #1	1091.63	108.532	12.807	2
11.19.19	PE+DMSO	2	PE+DMSO_1.czi:00005-03236-03048:c:1/2 z:3/4 - PE+DMSO_1 #1	750.587	56.134	17.025	3
11.19.19	PE+DMSO	3	PE+DMSO_2.czi:00004-09802-08523:c:2/2 z:2/4 - PE+DMSO_2 #1	735.433	55.343	16.92	2
11.19.19	PE+DMSO	5	PE+DMSO_2.czi:00004-10093-07941:c:2/2 z:2/4 - PE+DMSO_2 #1	751.779	93.478	10.24	2
11.19.19	PE+DMSO	8	PE+DMSO_1.czi:00007-04740-03108:c:1/2 z:4/4 - PE+DMSO_1 #1	766.345	87.86	11.106	4
11.19.19	PE+DMSO	21	PE+DMSO_2.czi:00006-01948-06333:c:2/2 z:3/4 - PE+DMSO_2 #1	702.259	52.343	17.082	3
11.19.19	PE+DMSO	25	PE+DMSO_2.czi:00006-01983-02580:c:2/2 z:3/4 - PE+DMSO_2 #1	790.087	103.758	9.695	3
11.19.19	PE+DMSO	16	PE+DMSO_1.czi:00007-07023-02912:c:1/2 z:4/4 - PE+DMSO_1 #1	713.045	58.392	15.548	4
11.19.19	PE+DMSO	4	PE+DMSO_2.czi:00004-08359-09144:c:2/2 z:2/4 - PE+DMSO_2 #1	638.23	67.515	12.036	2
11.19.19	PE+DMSO	6	PE+DMSO_2.czi:00004-06100-04029:c:2/2 z:2/4 - PE+DMSO_2 #1	892.659	62.223	18.266	2
11.19.19	PE+DMSO	24	PE+DMSO_2.czi:00006-01539-08421:c:2/2 z:3/4 - PE+DMSO_2 #1	1240.7	85.029	18.578	3
11.19.19	PE+DMSO	20	PE+DMSO_2.czi:00006-01927-04770:c:2/2 z:3/4 - PE+DMSO_2 #1	841.368	78.948	13.569	3
11.19.19	PE+DMSO	11	PE+DMSO_1.czi:00007-06180-02456:c:1/2 z:4/4 - PE+DMSO_1 #1	835.266	128.194	8.296	4
11.19.19	PE+DMSO	25	PE+DMSO_1.czi:00007-02295-09009:c:1/2 z:4/4 - PE+DMSO_1 #1	1056.53	94.602	14.22	4
11.19.19	PE+DMSO	13	PE+DMSO_1.czi:00007-08063-03560:c:1/2 z:4/4 - PE+DMSO_1 #1	880.381	73.288	15.295	4
11.19.19	PE+DMSO	18	PE+DMSO_2.czi:00006-08101-03261:c:2/2 z:3/4 - PE+DMSO_2 #1	710.557	81.414	11.112	3
11.19.19	PE+DMSO	15	PE+DMSO_1.czi:00007-06947-01304:c:1/2 z:4/4 - PE+DMSO_1 #1	800.011	63.546	16.029	4
11.19.19	PE+DMSO	8	PE+DMSO_2.czi:00004-05161-03885:c:2/2 z:2/4 - PE+DMSO_2 #1	999.659	82.471	15.433	2
11.19.19	PE+DMSO	5	PE+DMSO_1.czi:00005-01344-02976:c:1/2 z:3/4 - PE+DMSO_1 #1	666.661	51.459	16.495	3
11.19.19	PE+DMSO	23	PE+DMSO_1.czi:00007-05755-07629:c:1/2 z:4/4 - PE+DMSO_1 #1	542.248	50.031	13.8	4
11.19.19	PE+DMSO	21	PE+DMSO_1.czi:00007-07527-09013:c:1/2 z:4/4 - PE+DMSO_1 #1	1188.94	85.376	17.731	4
11.19.19	PE+DMSO	10	PE+DMSO_2.czi:00004-10084-02142:c:2/2 z:2/4 - PE+DMSO_2 #1	699.296	88.547	10.055	2
11.19.19	PE+DMSO	19	PE+DMSO_1.czi:00007-08771-05192:c:1/2 z:4/4 - PE+DMSO_1 #1	637.408	60.398	13.437	4
11.19.19	PE+DMSO	12	PE+DMSO_2.czi:00004-08479-09618:c:2/2 z:2/4 - PE+DMSO_2 #1	991.215	70.269	17.96	2
11.19.19	PE+DMSO	17	PE+DMSO_1.czi:00007-07007-04636:c:1/2 z:4/4 - PE+DMSO_1 #1	719.761	74.85	12.244	4
11.19.19	PE+DMSO	2	PE+DMSO_2.czi:00004-09100-05336:c:2/2 z:2/4 - PE+DMSO_2 #1	705.842	75.127	11.963	2
11.19.19	PE+DMSO	1	PE+DMSO_1.czi:00005-02780-04748:c:1/2 z:3/4 - PE+DMSO_1 #1	1553.59	170.097	11.629	3
11.19.19	PE+DMSO	14	PE+DMSO_2.czi:00006-06865-06192:c:2/2 z:3/4 - PE+DMSO_2 #1	970.374	127.692	9.676	3
11.19.19	PE+DMSO	7	PE+DMSO_1.czi:00007-03976-07485:c:1/2 z:4/4 - PE+DMSO_1 #1	1068.39	69.73	19.508	4
11.19.19	PE+DMSO	22	PE+DMSO_2.czi:00006-02308-07023:c:2/2 z:3/4 - PE+DMSO_2 #1	1016.43	74.305	17.417	3
11.19.19	PE+DMSO	9	PE+DMSO_1.czi:00007-04760-02008:c:1/2 z:4/4 - PE+DMSO_1 #1	816.839	78.518	13.246	4
11.19.19	PE+DMSO	16	PE+DMSO_2.czi:00006-06628-09414:c:2/2 z:3/4 - PE+DMSO_2 #1	923.427	47.325	24.844	3
11.19.19	PE+DMSO	3	PE+DMSO_1.czi:00005-00576-02860:c:1/2 z:3/4 - PE+DMSO_1 #1	1478.23	156.257	12.045	3
8.13.19	PE+DMSO	14	PE+DMSO_1-1.czi:00007-01280-02976	1010.31	76.735	16.764	4.577
8.13.19	PE+DMSO	15	PE+DMSO_1-1.czi:00007-01132-05260	1230.39	81.96	19.114	4.288
8.13.19	PE+DMSO	17	PE+DMSO_1-1.czi:00005-04524-08574	962.892	88.909	13.789	6.448
8.13.19	PE+DMSO	18	PE+DMSO_1-1.czi:00005-05272-07502	1058.08	65.875	20.451	3.221
8.13.19	PE+DMSO	19	PE+DMSO_1-1.czi:00007-08619-01876	772.945	68.878	14.288	4.821
8.13.19	PE+DMSO	16	PE+DMSO_1-1.czi:00007-02432-08272	1399.24	85.886	20.743	4.14
8.13.19	PE+DMSO	21	PE+DMSO_1-1.czi:00005-00440-04724	844.009	59.751	17.985	3.322
8.13.19	PE+DMSO	20	PE+DMSO_1-1.czi:00007-03495-01620	1525.49	79.51	24.428	3.255
8.13.19	PE+DMSO	23	PE+DMSO_2-1.czi:00007-08233-03365	925.266	64.284	18.326	3.508
8.13.19	PE+DMSO	24	PE+DMSO_2-1.czi:00007-10255-03881	1257.69	79.51	20.14	3.948
8.13.19	PE+DMSO	25	PE+DMSO_2-1.czi:00007-08875-05285	905.605	71.646	16.094	4.452
8.13.19	PE+DMSO	26	PE+DMSO_2-1.czi:00007-08353-06344	1147.19	78.066	18.711	4.172
8.13.19	PE+DMSO	27	PE+DMSO_2-1.czi:00007-05635-01440	698.1	76.046	11.688	6.506
8.13.19	PE+DMSO	13	PE+DMSO_2-1.czi:00005-00918-07427	987.945	90.332	13.925	6.487
8.13.19	PE+DMSO	12	PE+DMSO_2-1.czi:00005-01272-05447	754.122	64.101	14.979	4.279
8.13.19	PE+DMSO	11	PE+DMSO_2-1.czi:00005-03945-07760	983.425	82.627	15.154	5.452
8.13.19	PE+DMSO	10	PE+DMSO_2-1.czi:00003-03273-06701	692.189	65.91	13.372	4.929
8.13.19	PE+DMSO	9	PE+DMSO_2-1.czi:00005-04698-07286	1639.42	63.673	32.783	1.942
8.13.19	PE+DMSO	8	PE+DMSO_2-1.czi:00005-03894-03782	1009.46	84.208	15.263	5.517
8.13.19	PE+DMSO	7	PE+DMSO_2-1.czi:00005-02868-03680	1196.61	77.226	19.729	3.914
8.13.19	PE+DMSO	6	PE+DMSO_2-1.czi:00005-01017-05933	945.453	73.734	16.326	4.516
8.13.19	PE+DMSO	28	PE+DMSO_2-1.czi:00007-06214-05400	911.621	67.39	17.224	3.913
8.13.19	PE+DMSO	29	PE+DMSO_2-1.czi:00007-05725-02460	938.47	94.449	12.651	7.466
8.13.19	PE+DMSO	30	PE+DMSO_2-1.czi:00007-06385-01161	1179.73	61.836	24.291	2.546
8.13.19	PE+DMSO	5	PE+DMSO_2-1.czi:00005-02049-06749	883.786	75.798	14.846	5.106
8.13.19	PE+DMSO	4	PE+DMSO_2-1.czi:00005-01266-07199	881.619	61.272	18.32	3.345
8.13.19	PE+DMSO	3	PE+DMSO_2-1.czi:00005-01689-08327	1160.11	62.604	23.594	2.653
8.13.19	PE+DMSO	2	PE+DMSO_2-1.czi:00003-00558-03122	1484.97	89.273	21.179	4.215
8.13.19	PE+DMSO	1	PE+DMSO_2-1.czi:00003-00502-01398	1392.46	71.753	24.709	2.904
8.13.19	PE+DMSO	32	PE+DMSO_1-1.czi:00007-07103-01740	804.341	53.092	19.289	2.752
8.13.19	PE+DMSO	31	PE+DMSO_1-1.czi:00007-01602-03778	923.241	57.789	20.341	2.841
8.13.19	PE+DMSO	30	PE+DMSO_1-1.czi:00007-01902-02578	899.9	48.392	23.677	2.044
8.13.19	PE+DMSO	29	PE+DMSO_1-1.czi:00007-07917-04965	987.568	57.599	21.83	2.638
8.13.19	PE+DMSO	28	PE+DMSO_1-1.czi:00007-06483-07050	723.645	52.227	17.642	2.96
8.13.19	PE+DMSO	27	PE+DMSO_1-1.czi:00007-06747-05826	763.167	57.687	16.844	3.425
8.13.19	PE+DMSO	26	PE+DMSO_1-1.czi:00007-05133-06258	768.794	52.057	18.804	2.768
8.13.19	PE+DMSO	25	PE+DMSO_1-1.czi:00007-09624-07106	982.446	49.282	25.383	1.942
8.13.19	PE+DMSO	24	PE+DMSO_1-1.czi:00007-09796-08390	1149.51	72.763	20.114	3.617
8.13.19	PE+DMSO	23	PE+DMSO_1-1.czi:00007-06716-08446	1195.16	81.449	18.683	4.359
8.13.19	PE+DMSO	22	PE+DMSO_1-1.czi:00005-03216-07834	946.493	74.316	16.216	4.583
8.13.19	PE+DMSO	1	PE+DMSO_1-1.czi:00007-00908-06952	785.205	58.554	17.074	3.429
8.13.19	PE+DMSO	2	PE+DMSO_1-1.czi:00007-01080-08908	1239.87	76.129	20.736	3.671
8.13.19	PE+DMSO	3	PE+DMSO_1-1.czi:00007-00528-07840	741.441	61.302	15.4	3.981
8.13.19	PE+DMSO	4	PE+DMSO_1-1.czi:00007-05916-06842	1088.08	94.682	14.632	6.471
8.13.19	PE+DMSO	5	PE+DMSO_1-1.czi:00007-06228-08238	1093.63	77.442	17.98	4.307
8.13.19	PE+DMSO	6	PE+DMSO_1-1.czi:00007-06707-01684	1219.13	98.928	15.691	6.305
8.13.19	PE+DMSO	7	PE+DMSO_1-1.czi:00005-06311-01588	758.389	75.012	12.873	5.827
8.13.19	PE+DMSO	8	PE+DMSO_1-1.czi:00005-06395-04376	861.276	60.816	18.032	3.373
8.13.19	PE+DMSO	9	PE+DMSO_1-1.czi:00007-09679-05216	1306.41	84.989	19.572	4.342
8.13.19	PE+DMSO	10	PE+DMSO_1-1.czi:00007-08807-06516	1389.72	62.422	28.347	2.202
8.13.19	PE+DMSO	11	PE+DMSO_1-1.czi:00007-09003-02904	1427.65	89.208	20.376	4.378
8.13.19	PE+DMSO	12	PE+DMSO_1-1.czi:00007-10035-03796	1045.1	69.928	19.029	3.675
8.13.19	PE+DMSO	13	PE+DMSO_1-1.czi:00007-04951-02584	1069.5	72.924	18.673	3.905
8.13.19	PE+DMSO	22	PE+DMSO_2-1.czi:00005-09955-04739	795.942	69.445	14.593	4.759
8.13.19	PE+DMSO	21	PE+DMSO_2-1.czi:00005-09967-06296	942.609	63.328	18.952	3.342
8.13.19	PE+DMSO	20	PE+DMSO_2-1.czi:00005-09454-07118	1417.8	95.695	18.864	5.073
8.13.19	PE+DMSO	19	PE+DMSO_2-1.czi:00005-07998-08897	1290.69	99.96	16.44	6.08
8.13.19	PE+DMSO	18	PE+DMSO_2-1.czi:00005-07110-09557	1091.23	64.234	21.63	2.97
8.13.19	PE+DMSO	17	PE+DMSO_2-1.czi:00005-06336-08504	786.728	68.069	14.716	4.626
8.13.19	PE+DMSO	16	PE+DMSO_2-1.czi:00005-05961-08342	785.335	84.812	11.79	7.194
8.13.19	PE+DMSO	15	PE+DMSO_2-1.czi:00005-04425-09488	856.014	66.62	16.36	4.072
8.13.19	PE+DMSO	14	PE+DMSO_2-1.czi:00005-00849-08759	858.588	62.367	17.528	3.558
8.23.19	PE+DMSO	16	PE_2-1.czi:00003-01947-02211	1276.77	78.537	20.699	3.794
8.23.19	PE+DMSO	13	PE_2-1.czi:00003-01638-07428	984.261	69.752	17.966	3.882
8.23.19	PE+DMSO	2	PE_1-1.tif:00004-02212-04268:c:2/2 z:3/4 - PE_1 #1	1216.36	70.692	21.908	3.227
8.23.19	PE+DMSO	3	PE_1-1.tif:00004-02826-05220:c:2/2 z:3/4 - PE_1 #1	790.713	78.434	12.836	6.111
8.23.19	PE+DMSO	4	PE_1-1.tif:00004-03350-05776:c:2/2 z:3/4 - PE_1 #1	838.988	70.75	15.099	4.686
8.23.19	PE+DMSO	5	PE_1-1.tif:00004-03312-03152:c:2/2 z:3/4 - PE_1 #1	779.728	72.567	13.681	5.304
8.23.19	PE+DMSO	6	PE_1-1.tif:00004-05196-02902:c:2/2 z:3/4 - PE_1 #1	788.281	95.44	10.516	9.076
8.23.19	PE+DMSO	7	PE_1-1.tif:00004-07128-01874:c:2/2 z:3/4 - PE_1 #1	745.416	80.161	11.84	6.771
8.23.19	PE+DMSO	8	PE_1-1.tif:00004-06788-02174:c:2/2 z:3/4 - PE_1 #1	658.055	66.935	12.518	5.347
8.23.19	PE+DMSO	9	PE_1-1.tif:00004-07180-03010:c:2/2 z:3/4 - PE_1 #1	881.272	83.593	13.423	6.228
8.23.19	PE+DMSO	10	PE_1-1.tif:00004-07608-04258:c:2/2 z:3/4 - PE_1 #1	1220.31	104.539	14.863	7.034
8.23.19	PE+DMSO	11	PE_1-1.tif:00006-07550-08048:c:2/2 z:3/4 - PE_1 #1	987.542	82.062	15.322	5.356
8.23.19	PE+DMSO	12	PE_1-1.tif:00006-08820-08923:c:2/2 z:3/4 - PE_1 #1	1161.52	89.322	16.557	5.395
8.23.19	PE+DMSO	26	PE_2-1.czi:00003-07506-08263	734.2	69.364	13.477	5.147
8.23.19	PE+DMSO	25	PE_2-1.czi:00003-09954-06640	1106.17	66.509	21.176	3.141
8.23.19	PE+DMSO	24	PE_2-1.czi:00003-08649-07366	1093.92	92.857	15	6.191
8.23.19	PE+DMSO	23	PE_2-1.czi:00003-08835-08313	630.865	65.584	12.247	5.355
8.23.19	PE+DMSO	22	PE_2-1.czi:00003-06009-07179	859.948	84.376	12.977	6.502
8.23.19	PE+DMSO	21	PE_2-1.czi:00003-04875-05733	978.743	77.045	16.175	4.763
8.23.19	PE+DMSO	20	PE_2-1.czi:00003-06411-04740	852.046	70.995	15.281	4.646
8.23.19	PE+DMSO	19	PE_2-1.czi:00003-05973-02721	756.308	77.487	12.427	6.235
8.23.19	PE+DMSO	18	PE_2-1.czi:00003-07848-03516	1232.47	81.895	19.162	4.274
8.23.19	PE+DMSO	5	PE_2-1.czi:00003-02295-08970	1086.4	83.939	16.479	5.094
8.23.19	PE+DMSO	6	PE_2-1.czi:00003-01017-06255	1464.11	105.547	17.662	5.976
8.23.19	PE+DMSO	7	PE_2-1.czi:00003-08136-08307	1065.81	82.659	16.417	5.035
8.23.19	PE+DMSO	8	PE_2-1.czi:00003-06297-08940	1121.68	72.074	19.815	3.637
8.23.19	PE+DMSO	9	PE_2-1.czi:00003-06603-07041	1145.71	84.027	17.361	4.84
8.23.19	PE+DMSO	10	PE_2-1.czi:00003-05676-06282	906.17	91.773	12.572	7.3
8.23.19	PE+DMSO	11	PE_2-1.czi:00003-04446-07491	1055.49	88.892	15.118	5.88
8.23.19	PE+DMSO	12	PE_2-1.czi:00003-04059-08220	812.015	100.007	10.338	9.674
8.23.19	PE+DMSO	14	PE_2-1.czi:00003-01392-04296	1098.66	62.645	22.33	2.805
8.23.19	PE+DMSO	15	PE_2-1.czi:00003-02289-05355	1111.42	57.169	24.753	2.31
8.23.19	PE+DMSO	1	PE_1-1.tif:00004-02812-03690:c:2/2 z:3/4 - PE_1 #1	919.323	73.221	15.986	4.58
8.23.19	PE+DMSO	22	PE_1-1.tif:00006-05797-06266:c:2/2 z:3/4 - PE_1 #1	1141.44	89.776	16.188	5.546
8.23.19	PE+DMSO	18	PE_1-1.tif:00006-09239-05747:c:2/2 z:3/4 - PE_1 #1	547.551	52.962	13.163	4.023
8.23.19	PE+DMSO	20	PE_1-1.tif:00006-06367-04062:c:2/2 z:3/4 - PE_1 #1	809.309	79.285	12.997	6.1
8.23.19	PE+DMSO	19	PE_1-1.tif:00004-09017-02760:c:2/2 z:3/4 - PE_1 #1	756.966	56.159	17.162	3.272
8.23.19	PE+DMSO	3	PE_2-1.czi:00003-00648-03075	1192.62	108.403	14.008	7.739
8.23.19	PE+DMSO	17	PE_1-1.tif:00006-08433-04897:c:2/2 z:3/4 - PE_1 #1	602.883	56.991	13.469	4.231
8.23.19	PE+DMSO	16	PE_1-1.tif:00006-08441-03195:c:2/2 z:3/4 - PE_1 #1	649.955	79.357	10.428	7.61
8.23.19	PE+DMSO	15	PE_1-1.tif:00006-08611-03381:c:2/2 z:3/4 - PE_1 #1	530.297	66.568	10.143	6.563
8.23.19	PE+DMSO	21	PE_1-1.tif:00006-06273-06536:c:2/2 z:3/4 - PE_1 #1	1206.88	87.065	17.649	4.933
8.23.19	PE+DMSO	23	PE_1-1.tif:00006-06525-06295:c:2/2 z:3/4 - PE_1 #1	961.739	88.748	13.798	6.432
8.23.19	PE+DMSO	24	PE_1-1.tif:00006-05223-05167:c:2/2 z:3/4 - PE_1 #1	809.8	74.388	13.861	5.367
8.23.19	PE+DMSO	25	PE_1-1.tif:00006-05499-04257:c:2/2 z:3/4 - PE_1 #1	815.907	83.815	12.394	6.762
8.23.19	PE+DMSO	26	PE_1-1.tif:00006-05935-03889:c:2/2 z:3/4 - PE_1 #1	835.637	70.354	15.123	4.652
8.23.19	PE+DMSO	27	PE_1-1.tif:00006-06932-04146:c:2/2 z:3/4 - PE_1 #1	647.608	61.944	13.311	4.653
8.23.19	PE+DMSO	28	PE_1-1.tif:00006-05818-02536:c:2/2 z:3/4 - PE_1 #1	764.975	69.643	13.986	4.98
8.23.19	PE+DMSO	29	PE_1-1.tif:00006-05550-02874:c:2/2 z:3/4 - PE_1 #1	452.941	65.521	8.802	7.444
8.23.19	PE+DMSO	1	PE_2-1.czi:00003-02016-04314	1126.37	88.281	16.245	5.434
8.23.19	PE+DMSO	14	PE_1-1.tif:00006-08319-06351:c:2/2 z:3/4 - PE_1 #1	677.638	61.275	14.081	4.352
8.23.19	PE+DMSO	13	PE_1-1.tif:00006-08787-06035:c:2/2 z:3/4 - PE_1 #1	926.698	89.96	13.116	6.859
8.23.19	PE+DMSO	4	PE_2-1.czi:00003-01938-06717	1059.35	65.59	20.564	3.19
8.23.19	PE+DMSO	17	PE_2-1.czi:00003-06252-02856	888.198	78.842	14.344	5.497
8.23.19	PE+DMSO	2	PE_2-1.czi:00003-02502-03096	1413.92	95.863	18.78	5.105
9.25.19	PE+DMSO	21	PE+DMSO_2.czi:00006-07768-08605:c:2/2 z:3/4 - PE+DMSO_2 #1	740.384	92.021	10.244	3
9.25.19	PE+DMSO	22	PE+DMSO_2.czi:00004-08413-08761:c:2/2 z:2/4 - PE+DMSO_2 #1	1279.79	118.33	13.771	2
9.25.19	PE+DMSO	2	PE+DMSO_1.czi:00004-01736-02616:c:2/2 z:2/4 - PE+DMSO_1 #1	1415.46	92.638	19.454	2
9.25.19	PE+DMSO	18	PE+DMSO_2.czi:00004-01806-02016:c:2/2 z:2/4 - PE+DMSO_2 #1	1156.62	79.501	18.524	2
9.25.19	PE+DMSO	19	PE+DMSO_2.czi:00004-04813-01231:c:2/2 z:2/4 - PE+DMSO_2 #1	933.19	77.614	15.309	2
9.25.19	PE+DMSO	16	PE+DMSO_2.czi:00004-08284-03072:c:2/2 z:2/4 - PE+DMSO_2 #1	918.787	96.314	12.146	2
9.25.19	PE+DMSO	15	PE+DMSO_2.czi:00006-07395-05887:c:2/2 z:3/4 - PE+DMSO_2 #1	975.414	112.287	11.06	3
9.25.19	PE+DMSO	12	PE+DMSO_1.czi:00005-00366-03543:c:2/2 z:3/4 - PE+DMSO_1 #1	832.931	63.323	16.748	3
9.25.19	PE+DMSO	23	PE+DMSO_2.czi:00006-08898-07668:c:2/2 z:3/4 - PE+DMSO_2 #1	1186.79	127.347	11.866	3
9.25.19	PE+DMSO	24	PE+DMSO_2.czi:00006-09511-09010:c:2/2 z:3/4 - PE+DMSO_2 #1	1549.34	100.9	19.551	3
9.25.19	PE+DMSO	25	PE+DMSO_2.czi:00006-05657-03474:c:2/2 z:3/4 - PE+DMSO_2 #1	821.401	101.042	10.351	3
9.25.19	PE+DMSO	5	PE+DMSO_1.czi:00005-02460-09343:c:2/2 z:3/4 - PE+DMSO_1 #1	1037.06	81.5	16.202	3
9.25.19	PE+DMSO	4	PE+DMSO_1.czi:00004-03896-07827:c:2/2 z:2/4 - PE+DMSO_1 #1	683.648	66.954	13.001	2
9.25.19	PE+DMSO	3	PE+DMSO_1.czi:00004-02468-03284:c:2/2 z:2/4 - PE+DMSO_1 #1	1209.37	118.096	13.039	2
9.25.19	PE+DMSO	10	PE+DMSO_1.czi:00005-02888-07391:c:2/2 z:3/4 - PE+DMSO_1 #1	1105.57	119.723	11.758	3
9.25.19	PE+DMSO	1	PE+DMSO_1.czi:00004-01160-02380:c:2/2 z:2/4 - PE+DMSO_1 #1	1067.12	88.011	15.438	2
9.25.19	PE+DMSO	9	PE+DMSO_1.czi:00005-01180-06431:c:2/2 z:3/4 - PE+DMSO_1 #1	959.869	79.735	15.327	3
9.25.19	PE+DMSO	14	PE+DMSO_2.czi:00006-01308-05392:c:2/2 z:3/4 - PE+DMSO_2 #1	920.666	105.658	11.095	3
9.25.19	PE+DMSO	13	PE+DMSO_2.czi:00006-01647-04630:c:2/2 z:3/4 - PE+DMSO_2 #1	1011.76	78.451	16.421	3
9.25.19	PE+DMSO	12	PE+DMSO_2.czi:00004-08479-06112:c:2/2 z:2/4 - PE+DMSO_2 #1	1228.32	88.105	17.751	2
9.25.19	PE+DMSO	11	PE+DMSO_2.czi:00004-09994-06633:c:2/2 z:2/4 - PE+DMSO_2 #1	1454.03	160.566	11.53	2
9.25.19	PE+DMSO	14	PE+DMSO_1.czi:00005-00304-06200:c:2/2 z:3/4 - PE+DMSO_1 #1	1220.24	118.249	13.139	3
9.25.19	PE+DMSO	17	PE+DMSO_1.czi:00005-00777-02714:c:2/2 z:3/4 - PE+DMSO_1 #1	998.579	103.165	12.324	3
9.25.19	PE+DMSO	16	PE+DMSO_1.czi:00005-02268-04436:c:2/2 z:3/4 - PE+DMSO_1 #1	743.095	78.305	12.083	3
9.25.19	PE+DMSO	5	PE+DMSO_2.czi:00004-04866-03756:c:2/2 z:2/4 - PE+DMSO_2 #1	1919.03	109.335	22.348	2
9.25.19	PE+DMSO	17	PE+DMSO_2.czi:00004-09928-02406:c:2/2 z:2/4 - PE+DMSO_2 #1	1019.87	78.373	16.569	2
9.25.19	PE+DMSO	6	PE+DMSO_2.czi:00004-06012-04239:c:2/2 z:2/4 - PE+DMSO_2 #1	956.904	91.278	13.348	2
9.25.19	PE+DMSO	4	PE+DMSO_2.czi:00004-04578-05163:c:2/2 z:2/4 - PE+DMSO_2 #1	1373.32	114.199	15.312	2
9.25.19	PE+DMSO	20	PE+DMSO_2.czi:00004-05699-04142:c:2/2 z:2/4 - PE+DMSO_2 #1	753.108	104.811	9.149	2
9.25.19	PE+DMSO	3	PE+DMSO_2.czi:00004-02772-05193:c:2/2 z:2/4 - PE+DMSO_2 #1	1036.16	110.304	11.96	2
9.25.19	PE+DMSO	2	PE+DMSO_2.czi:00004-03078-03873:c:2/2 z:2/4 - PE+DMSO_2 #1	891.471	137.202	8.273	2
9.25.19	PE+DMSO	1	PE+DMSO_2.czi:00004-01218-01797:c:2/2 z:2/4 - PE+DMSO_2 #1	1060.89	88.503	15.262	2
9.25.19	PE+DMSO	23	PE+DMSO_1.czi:00006-05392-02661:c:2/2 z:3/4 - PE+DMSO_1 #1	645.658	89.918	9.143	3
9.25.19	PE+DMSO	22	PE+DMSO_1.czi:00006-03428-07375:c:2/2 z:3/4 - PE+DMSO_1 #1	1291.55	125.627	13.09	3
9.25.19	PE+DMSO	21	PE+DMSO_1.czi:00005-04723-08719:c:2/2 z:3/4 - PE+DMSO_1 #1	1131.13	131.414	10.959	3
9.25.19	PE+DMSO	11	PE+DMSO_1.czi:00005-01844-06131:c:2/2 z:3/4 - PE+DMSO_1 #1	1254.26	85.917	18.588	3
9.25.19	PE+DMSO	13	PE+DMSO_1.czi:00005-02961-03519:c:2/2 z:3/4 - PE+DMSO_1 #1	726.899	92.595	9.995	3
9.25.19	PE+DMSO	10	PE+DMSO_2.czi:00004-10288-06132:c:2/2 z:2/4 - PE+DMSO_2 #1	1279.42	135.415	12.03	2
9.25.19	PE+DMSO	9	PE+DMSO_2.czi:00004-09361-03954:c:2/2 z:2/4 - PE+DMSO_2 #1	1235.87	119.879	13.126	2
9.25.19	PE+DMSO	8	PE+DMSO_2.czi:00004-08088-04344:c:2/2 z:2/4 - PE+DMSO_2 #1	1095.82	99.035	14.088	2
9.25.19	PE+DMSO	7	PE+DMSO_2.czi:00004-06999-04743:c:2/2 z:2/4 - PE+DMSO_2 #1	1696.77	120.772	17.888	2
9.25.19	PE+DMSO	8	PE+DMSO_1.czi:00005-04530-06105:c:2/2 z:3/4 - PE+DMSO_1 #1	918.346	80.695	14.49	3
9.25.19	PE+DMSO	7	PE+DMSO_1.czi:00005-05508-04947:c:2/2 z:3/4 - PE+DMSO_1 #1	676.538	90.871	9.479	3
9.25.19	PE+DMSO	6	PE+DMSO_1.czi:00005-00831-08052:c:2/2 z:3/4 - PE+DMSO_1 #1	1016.76	79.802	16.222	3
9.25.19	PE+DMSO	15	PE+DMSO_1.czi:00005-04180-08491:c:2/2 z:3/4 - PE+DMSO_1 #1	987.273	95.04	13.226	3
9.25.19	PE+DMSO	20	PE+DMSO_1.czi:00005-08283-05276:c:2/2 z:3/4 - PE+DMSO_1 #1	920.339	97.612	12.005	3
9.25.19	PE+DMSO	18	PE+DMSO_1.czi:00005-03162-03898:c:2/2 z:3/4 - PE+DMSO_1 #1	784.284	106.454	9.38	3
9.25.19	PE+DMSO	19	PE+DMSO_1.czi:00005-04952-03483:c:2/2 z:3/4 - PE+DMSO_1 #1	896.46	93.17	12.251	3
9.8.19	PE+DMSO	3	PE+DMSO_1-1.czi:00003-02812-03058:c:1/2 z:4/4 - PE+DMSO_1 #1	967.388	104.559	11.78	8.876
9.8.19	PE+DMSO	1	PE+DMSO_1-1.czi:00003-01840-02196:c:1/2 z:4/4 - PE+DMSO_1 #1	1297.2	79.621	20.744	3.838
9.8.19	PE+DMSO	2	PE+DMSO_1-1.czi:00003-02456-03272:c:1/2 z:4/4 - PE+DMSO_1 #1	1684.65	119.571	17.939	6.665
9.8.19	PE+DMSO	13	PE+DMSO_1-1.czi:00005-00264-07149:c:1/2 z:4/4 - PE+DMSO_1 #1	1023.17	111.486	11.685	9.541
9.8.19	PE+DMSO	12	PE+DMSO_1-1.czi:00005-00776-04029:c:1/2 z:4/4 - PE+DMSO_1 #1	1249.99	85.159	18.689	4.557
9.8.19	PE+DMSO	11	PE+DMSO_1-1.czi:00007-05003-04641:c:1/2 z:4/4 - PE+DMSO_1 #1	795.393	81.148	12.48	6.502
9.8.19	PE+DMSO	10	PE+DMSO_1-1.czi:00007-06487-08633:c:1/2 z:4/4 - PE+DMSO_1 #1	1606.95	117.563	17.404	6.755
9.8.19	PE+DMSO	9	PE+DMSO_1-1.czi:00007-08891-05653:c:1/2 z:4/4 - PE+DMSO_1 #1	1239.34	94.921	16.624	5.71
9.8.19	PE+DMSO	8	PE+DMSO_1-1.czi:00007-08599-03301:c:1/2 z:4/4 - PE+DMSO_1 #1	1599.86	88.148	23.109	3.814
9.8.19	PE+DMSO	7	PE+DMSO_1-1.czi:00005-05307-07098:c:1/2 z:4/4 - PE+DMSO_1 #1	885.751	95.512	11.808	8.089
9.8.19	PE+DMSO	6	PE+DMSO_1-1.czi:00005-04280-04489:c:1/2 z:4/4 - PE+DMSO_1 #1	1148.05	118.977	12.286	9.684
9.8.19	PE+DMSO	4	PE+DMSO_1-1.czi:00005-02809-05749:c:1/2 z:4/4 - PE+DMSO_1 #1	1400.4	85.755	20.792	4.124
9.8.19	PE+DMSO	16	PE+DMSO_1-1.czi:00005-05608-04880:c:1/2 z:4/4 - PE+DMSO_1 #1	1516.01	97.532	19.791	4.928
9.8.19	PE+DMSO	17	PE+DMSO_1-1.czi:00007-05496-02860:c:1/2 z:4/4 - PE+DMSO_1 #1	1443.21	68.751	26.728	2.572
9.8.19	PE+DMSO	18	PE+DMSO_1-1.czi:00007-08015-04949:c:1/2 z:4/4 - PE+DMSO_1 #1	1320.94	126.693	13.275	9.544
9.8.19	PE+DMSO	19	PE+DMSO_1-1.czi:00007-00620-06985:c:1/2 z:4/4 - PE+DMSO_1 #1	939.728	110.807	10.798	10.262
9.8.19	PE+DMSO	20	PE+DMSO_1-1.czi:00007-09943-06721:c:1/2 z:4/4 - PE+DMSO_1 #1	953.248	88.805	13.667	6.498
9.8.19	PE+DMSO	21	PE+DMSO_1-1.czi:00007-09311-07213:c:1/2 z:4/4 - PE+DMSO_1 #1	1101.72	102.947	13.626	7.555
9.8.19	PE+DMSO	1	PE+DMSO_2-1.czi:00001-03998-05298:c:1/2 z:1/4 - PE+DMSO_2 #1	1378.33	80.818	21.715	3.722
9.8.19	PE+DMSO	2	PE+DMSO_2-1.czi:00001-03221-06177:c:1/2 z:1/4 - PE+DMSO_2 #1	1239.45	83.679	18.859	4.437
9.8.19	PE+DMSO	3	PE+DMSO_2-1.czi:00001-05969-05175:c:1/2 z:1/4 - PE+DMSO_2 #1	1632.31	137.886	15.073	9.148
9.8.19	PE+DMSO	15	PE+DMSO_1-1.czi:00005-04312-01780:c:1/2 z:4/4 - PE+DMSO_1 #1	1074.64	90.644	15.095	6.005
9.8.19	PE+DMSO	14	PE+DMSO_1-1.czi:00005-01996-06605:c:1/2 z:4/4 - PE+DMSO_1 #1	1232.74	87.974	17.841	4.931
9.8.19	PE+DMSO	4	PE+DMSO_2-1.czi:00001-10040-07050:c:1/2 z:1/4 - PE+DMSO_2 #1	1397.13	126.362	14.078	8.976
9.8.19	PE+DMSO	5	PE+DMSO_2-1.czi:00003-01656-03231:c:1/2 z:1/4 - PE+DMSO_2 #1	1201.41	73.86	20.711	3.566
9.8.19	PE+DMSO	6	PE+DMSO_2-1.czi:00001-05616-08748:c:1/2 z:1/4 - PE+DMSO_2 #1	1632.08	99.492	20.886	4.764
9.8.19	PE+DMSO	7	PE+DMSO_2-1.czi:00001-08816-08643:c:1/2 z:1/4 - PE+DMSO_2 #1	1252.89	99.638	16.01	6.223
9.8.19	PE+DMSO	8	PE+DMSO_2-1.czi:00001-06323-03051:c:1/2 z:1/4 - PE+DMSO_2 #1	1621.03	101.971	20.241	5.038
9.8.19	PE+DMSO	9	PE+DMSO_2-1.czi:00001-07739-06006:c:1/2 z:1/4 - PE+DMSO_2 #1	1214.99	79.965	19.346	4.134
9.8.19	PE+DMSO	10	PE+DMSO_2-1.czi:00001-06389-05249:c:1/2 z:1/4 - PE+DMSO_2 #1	1417.53	111.407	16.201	6.877
9.8.19	PE+DMSO	11	PE+DMSO_2-1.czi:00001-04475-04712:c:1/2 z:1/4 - PE+DMSO_2 #1	1297.6	87.087	18.971	4.59
9.8.19	PE+DMSO	16	PE+DMSO_2-1.czi:00003-00546-04026:c:1/2 z:1/4 - PE+DMSO_2 #1	1049.02	81.726	16.343	5.001
9.8.19	PE+DMSO	5	PE+DMSO_1-1.czi:00005-03944-05103:c:1/2 z:4/4 - PE+DMSO_1 #1	1206.48	111.176	13.817	8.046
9.8.19	PE+DMSO	12	PE+DMSO_2-1.czi:00001-05156-06116:c:1/2 z:1/4 - PE+DMSO_2 #1	1200.78	81.596	18.737	4.355
9.8.19	PE+DMSO	15	PE+DMSO_2-1.czi:00001-00993-08841:c:1/2 z:1/4 - PE+DMSO_2 #1	1053.71	85.787	15.639	5.485
9.8.19	PE+DMSO	13	PE+DMSO_2-1.czi:00001-05040-01815:c:1/2 z:1/4 - PE+DMSO_2 #1	1170.79	95.438	15.62	6.11
9.8.19	PE+DMSO	14	PE+DMSO_2-1.czi:00001-01056-07149:c:1/2 z:1/4 - PE+DMSO_2 #1	1143.68	71.881	20.258	3.548
10.22.19	PE+Nocod	16	PE+10 uM Nocod_1.czi:00006-08670-06152:c:2/2 z:3/4 - PE+10 uM Nocod_1 #1	921.881	53.799	21.818	3
10.22.19	PE+Nocod	17	PE+10 uM Nocod_1.czi:00006-09708-07370:c:2/2 z:3/4 - PE+10 uM Nocod_1 #1	538.404	54.404	12.6	3
10.22.19	PE+Nocod	15	PE+10 uM Nocod_1.czi:00006-09207-06440:c:2/2 z:3/4 - PE+10 uM Nocod_1 #1	789.22	68.727	14.621	3
10.22.19	PE+Nocod	10	PE+10 uM Nocod_1.czi:00004-04206-06905:c:2/2 z:2/4 - PE+10 uM Nocod_1 #1	843.243	59.768	17.964	2
10.22.19	PE+Nocod	11	PE+10 uM Nocod_1.czi:00004-05433-09110:c:2/2 z:2/4 - PE+10 uM Nocod_1 #1	599.713	61.721	12.371	2
10.22.19	PE+Nocod	12	PE+10 uM Nocod_1.czi:00004-08610-05126:c:2/2 z:2/4 - PE+10 uM Nocod_1 #1	967.874	58.995	20.889	2
10.22.19	PE+Nocod	13	PE+10 uM Nocod_1.czi:00006-07893-06437:c:2/2 z:3/4 - PE+10 uM Nocod_1 #1	1091.59	45.447	30.582	3
10.22.19	PE+Nocod	14	PE+10 uM Nocod_1.czi:00006-08055-08441:c:2/2 z:3/4 - PE+10 uM Nocod_1 #1	966.084	78.92	15.586	3
10.22.19	PE+Nocod	7	PE+10 uM Nocod_1.czi:00004-04302-08357:c:2/2 z:2/4 - PE+10 uM Nocod_1 #1	1260.67	57.301	28.012	2
10.22.19	PE+Nocod	8	PE+10 uM Nocod_1.czi:00004-03183-08633:c:2/2 z:2/4 - PE+10 uM Nocod_1 #1	1010.75	52.794	24.377	2
10.22.19	PE+Nocod	9	PE+10 uM Nocod_1.czi:00004-05910-09707:c:2/2 z:2/4 - PE+10 uM Nocod_1 #1	705.726	50.666	17.735	2
10.22.19	PE+Nocod	18	PE+10 uM Nocod_1.czi:00006-07644-01053:c:2/2 z:3/4 - PE+10 uM Nocod_1 #1	826.023	55.431	18.973	3
10.22.19	PE+Nocod	1	PE+10 uM Nocod_2.czi:00004-00978-01847:c:2/2 z:2/4 - PE+10 uM Nocod_2 #1	784.169	42.146	23.69	1.779
10.22.19	PE+Nocod	4	PE+10 uM Nocod_1.czi:00004-00474-07922:c:2/2 z:2/4 - PE+10 uM Nocod_1 #1	786.224	47.783	20.95	2
10.22.19	PE+Nocod	3	PE+10 uM Nocod_1.czi:00004-01023-05055:c:2/2 z:2/4 - PE+10 uM Nocod_1 #1	863.714	49.873	22.05	2
10.22.19	PE+Nocod	2	PE+10 uM Nocod_2.czi:00004-00897-02836:c:2/2 z:2/4 - PE+10 uM Nocod_2 #1	547.685	29.714	23.468	1.266
10.22.19	PE+Nocod	3	PE+10 uM Nocod_2.czi:00004-01638-04123:c:2/2 z:2/4 - PE+10 uM Nocod_2 #1	665.546	50.822	16.674	3.048
10.22.19	PE+Nocod	4	PE+10 uM Nocod_2.czi:00004-02375-02478:c:2/2 z:2/4 - PE+10 uM Nocod_2 #1	544.719	51.051	13.586	3.758
10.22.19	PE+Nocod	5	PE+10 uM Nocod_2.czi:00004-02717-02425:c:2/2 z:2/4 - PE+10 uM Nocod_2 #1	513.414	51.19	12.77	4.009
10.22.19	PE+Nocod	6	PE+10 uM Nocod_2.czi:00004-03052-05380:c:2/2 z:2/4 - PE+10 uM Nocod_2 #1	583.352	43.983	16.887	2.605
10.22.19	PE+Nocod	7	PE+10 uM Nocod_2.czi:00004-01931-06899:c:2/2 z:2/4 - PE+10 uM Nocod_2 #1	637.523	49.708	16.33	3.044
10.22.19	PE+Nocod	8	PE+10 uM Nocod_2.czi:00004-01720-09811:c:2/2 z:2/4 - PE+10 uM Nocod_2 #1	599.176	32.858	23.218	1.415
10.22.19	PE+Nocod	9	PE+10 uM Nocod_2.czi:00004-05463-02737:c:2/2 z:2/4 - PE+10 uM Nocod_2 #1	729.438	47.177	19.687	2.396
10.22.19	PE+Nocod	10	PE+10 uM Nocod_2.czi:00004-04550-08021:c:2/2 z:2/4 - PE+10 uM Nocod_2 #1	497.481	37.687	16.807	2.242
10.22.19	PE+Nocod	11	PE+10 uM Nocod_2.czi:00004-04574-09478:c:2/2 z:2/4 - PE+10 uM Nocod_2 #1	517.88	36.074	18.278	1.974
10.22.19	PE+Nocod	12	PE+10 uM Nocod_2.czi:00004-04399-08780:c:2/2 z:2/4 - PE+10 uM Nocod_2 #1	867.221	52.919	20.866	2.536
10.22.19	PE+Nocod	13	PE+10 uM Nocod_2.czi:00004-07386-07943:c:2/2 z:2/4 - PE+10 uM Nocod_2 #1	434.346	27.529	20.089	1.37
10.22.19	PE+Nocod	14	PE+10 uM Nocod_2.czi:00004-08202-08864:c:2/2 z:2/4 - PE+10 uM Nocod_2 #1	595.916	35.174	21.571	1.631
10.22.19	PE+Nocod	15	PE+10 uM Nocod_2.czi:00004-09171-09958:c:2/2 z:2/4 - PE+10 uM Nocod_2 #1	684.941	51.723	16.861	3.068
10.22.19	PE+Nocod	16	PE+10 uM Nocod_2.czi:00004-08711-07116:c:2/2 z:2/4 - PE+10 uM Nocod_2 #1	563.878	43.91	16.35	2.686
10.22.19	PE+Nocod	17	PE+10 uM Nocod_2.czi:00004-08933-02399:c:2/2 z:2/4 - PE+10 uM Nocod_2 #1	688.958	51.155	17.148	2.983
10.22.19	PE+Nocod	18	PE+10 uM Nocod_2.czi:00004-09302-02902:c:2/2 z:2/4 - PE+10 uM Nocod_2 #1	698.384	49.377	18.008	2.742
10.22.19	PE+Nocod	19	PE+10 uM Nocod_2.czi:00004-04183-01522:c:2/2 z:2/4 - PE+10 uM Nocod_2 #1	862.96	60.179	18.258	3.296
10.22.19	PE+Nocod	20	PE+10 uM Nocod_2.czi:00004-03194-08928:c:2/2 z:2/4 - PE+10 uM Nocod_2 #1	377.58	37.284	12.894	2.892
10.22.19	PE+Nocod	21	PE+10 uM Nocod_2.czi:00004-01730-08561:c:2/2 z:2/4 - PE+10 uM Nocod_2 #1	583.683	67.314	11.04	6.097
10.22.19	PE+Nocod	22	PE+10 uM Nocod_2.czi:00004-00850-08742:c:2/2 z:2/4 - PE+10 uM Nocod_2 #1	610.823	52.166	14.909	3.499
10.22.19	PE+Nocod	24	PE+10 uM Nocod_2.czi:00004-09682-07053:c:2/2 z:2/4 - PE+10 uM Nocod_2 #1	515.093	28.399	23.094	1.23
10.22.19	PE+Nocod	1	PE+10 uM Nocod_1.czi:00004-01947-02217:c:2/2 z:2/4 - PE+10 uM Nocod_1 #1	1323.54	81.09	20.782	2
10.22.19	PE+Nocod	2	PE+10 uM Nocod_1.czi:00004-02631-01935:c:2/2 z:2/4 - PE+10 uM Nocod_1 #1	1369.02	59.861	29.119	2
10.22.19	PE+Nocod	21	PE+10 uM Nocod_1.czi:00006-10240-05490:c:2/2 z:3/4 - PE+10 uM Nocod_1 #1	646.114	35.401	23.238	3
10.22.19	PE+Nocod	22	PE+10 uM Nocod_1.czi:00006-09222-05372:c:2/2 z:3/4 - PE+10 uM Nocod_1 #1	760.533	55.238	17.53	3
10.22.19	PE+Nocod	5	PE+10 uM Nocod_1.czi:00004-01392-09005:c:2/2 z:2/4 - PE+10 uM Nocod_1 #1	1073.39	68.204	20.038	2
10.22.19	PE+Nocod	6	PE+10 uM Nocod_1.czi:00004-02286-05888:c:2/2 z:2/4 - PE+10 uM Nocod_1 #1	664.455	49.692	17.025	2
10.22.19	PE+Nocod	25	PE+10 uM Nocod_1.czi:00006-00578-06364:c:2/2 z:3/4 - PE+10 uM Nocod_1 #1	664.417	52.203	16.205	3
10.22.19	PE+Nocod	24	PE+10 uM Nocod_1.czi:00006-02721-06005:c:2/2 z:3/4 - PE+10 uM Nocod_1 #1	947.018	60.552	19.913	3
10.22.19	PE+Nocod	23	PE+10 uM Nocod_1.czi:00004-04875-06920:c:2/2 z:2/4 - PE+10 uM Nocod_1 #1	690.568	55.037	15.976	2
10.22.19	PE+Nocod	25	PE+10 uM Nocod_2.czi:00004-05149-06110:c:2/2 z:2/4 - PE+10 uM Nocod_2 #1	754.07	62.385	15.39	4.054
10.22.19	PE+Nocod	19	PE+10 uM Nocod_1.czi:00006-09951-01740:c:2/2 z:3/4 - PE+10 uM Nocod_1 #1	579.679	37.205	19.838	3
10.22.19	PE+Nocod	20	PE+10 uM Nocod_1.czi:00004-07833-03399:c:2/2 z:2/4 - PE+10 uM Nocod_1 #1	1121.43	51.743	27.595	2
10.22.19	PE+Nocod	23	PE+10 uM Nocod_2.czi:00004-08037-02009:c:2/2 z:2/4 - PE+10 uM Nocod_2 #1	739.775	44.842	21.005	2.135
10.29.19	PE+Nocod	26	PE+10uM Nocod_2.czi:00005-10281-07471:c:1/2 z:3/4 - PE+10uM Nocod_2 #1	656.994	68.539	12.205	3
10.29.19	PE+Nocod	1	PE+10uM Nocod_1.czi:00006-01387-02972:c:2/2 z:3/4 - PE+10uM Nocod_1 #1	907.828	65.232	17.72	3
10.29.19	PE+Nocod	25	PE+10uM Nocod_2.czi:00005-10059-09792:c:1/2 z:3/4 - PE+10uM Nocod_2 #1	659.613	53.189	15.79	3
10.29.19	PE+Nocod	2	PE+10uM Nocod_1.czi:00006-01423-01002:c:2/2 z:3/4 - PE+10uM Nocod_1 #1	1129.04	59.995	23.961	3
10.29.19	PE+Nocod	24	PE+10uM Nocod_2.czi:00005-09042-08755:c:1/2 z:3/4 - PE+10uM Nocod_2 #1	1017.43	71.191	18.197	3
10.29.19	PE+Nocod	23	PE+10uM Nocod_2.czi:00005-09153-06824:c:1/2 z:3/4 - PE+10uM Nocod_2 #1	612.573	59.843	13.033	3
10.29.19	PE+Nocod	22	PE+10uM Nocod_2.czi:00005-09420-05864:c:1/2 z:3/4 - PE+10uM Nocod_2 #1	657.012	45.729	18.293	3
10.29.19	PE+Nocod	21	PE+10uM Nocod_2.czi:00005-08889-05183:c:1/2 z:3/4 - PE+10uM Nocod_2 #1	1229.52	68.369	22.897	3
10.29.19	PE+Nocod	20	PE+10uM Nocod_2.czi:00005-06298-09545:c:1/2 z:3/4 - PE+10uM Nocod_2 #1	645.581	44.144	18.621	3
10.29.19	PE+Nocod	19	PE+10uM Nocod_2.czi:00005-05800-09463:c:1/2 z:3/4 - PE+10uM Nocod_2 #1	423.043	42.04	12.812	3
10.29.19	PE+Nocod	18	PE+10uM Nocod_2.czi:00005-05400-07978:c:1/2 z:3/4 - PE+10uM Nocod_2 #1	463.918	45.607	12.951	3
10.29.19	PE+Nocod	17	PE+10uM Nocod_2.czi:00005-06082-05384:c:1/2 z:3/4 - PE+10uM Nocod_2 #1	761.375	45.831	21.152	3
10.29.19	PE+Nocod	16	PE+10uM Nocod_2.czi:00005-05656-05676:c:1/2 z:3/4 - PE+10uM Nocod_2 #1	576.539	41.108	17.857	3
10.29.19	PE+Nocod	15	PE+10uM Nocod_2.czi:00005-04844-06490:c:1/2 z:3/4 - PE+10uM Nocod_2 #1	705.912	47.71	18.839	3
10.29.19	PE+Nocod	14	PE+10uM Nocod_2.czi:00005-04174-05598:c:1/2 z:3/4 - PE+10uM Nocod_2 #1	635.625	50.181	16.128	3
10.29.19	PE+Nocod	13	PE+10uM Nocod_2.czi:00005-03518-06488:c:1/2 z:3/4 - PE+10uM Nocod_2 #1	581.135	62.56	11.827	3
10.29.19	PE+Nocod	12	PE+10uM Nocod_2.czi:00005-03374-05354:c:1/2 z:3/4 - PE+10uM Nocod_2 #1	584.727	61.325	12.14	3
10.29.19	PE+Nocod	11	PE+10uM Nocod_2.czi:00005-02955-05679:c:1/2 z:3/4 - PE+10uM Nocod_2 #1	663.267	54.956	15.367	3
10.29.19	PE+Nocod	10	PE+10uM Nocod_2.czi:00005-02462-03935:c:1/2 z:3/4 - PE+10uM Nocod_2 #1	669.114	83.89	10.155	3
10.29.19	PE+Nocod	9	PE+10uM Nocod_2.czi:00005-01017-06087:c:1/2 z:3/4 - PE+10uM Nocod_2 #1	833.428	90.466	11.73	3
10.29.19	PE+Nocod	8	PE+10uM Nocod_2.czi:00005-03042-01654:c:1/2 z:3/4 - PE+10uM Nocod_2 #1	865.881	65.431	16.849	3
10.29.19	PE+Nocod	7	PE+10uM Nocod_2.czi:00005-02608-01230:c:1/2 z:3/4 - PE+10uM Nocod_2 #1	879.329	60.023	18.653	3
10.29.19	PE+Nocod	6	PE+10uM Nocod_2.czi:00005-02274-01756:c:1/2 z:3/4 - PE+10uM Nocod_2 #1	672.312	55.586	15.4	3
10.29.19	PE+Nocod	5	PE+10uM Nocod_2.czi:00005-01610-01038:c:1/2 z:3/4 - PE+10uM Nocod_2 #1	637.593	57.547	14.107	3
10.29.19	PE+Nocod	4	PE+10uM Nocod_2.czi:00005-01983-02823:c:1/2 z:3/4 - PE+10uM Nocod_2 #1	1183.36	90.594	16.631	3
10.29.19	PE+Nocod	3	PE+10uM Nocod_2.czi:00007-01542-02484:c:1/2 z:4/4 - PE+10uM Nocod_2 #1	708.788	59.502	15.167	4
10.29.19	PE+Nocod	2	PE+10uM Nocod_2.czi:00007-00904-02648:c:1/2 z:4/4 - PE+10uM Nocod_2 #1	944.769	77.466	15.528	4
10.29.19	PE+Nocod	1	PE+10uM Nocod_2.czi:00007-00614-01598:c:1/2 z:4/4 - PE+10uM Nocod_2 #1	640.684	63.832	12.78	4
10.29.19	PE+Nocod	25	PE+10uM Nocod_1.czi:00008-08331-09130:c:2/2 z:4/4 - PE+10uM Nocod_1 #1	1047.03	65.935	20.219	4
10.29.19	PE+Nocod	24	PE+10uM Nocod_1.czi:00008-09441-02468:c:2/2 z:4/4 - PE+10uM Nocod_1 #1	529.764	39.432	17.106	4
10.29.19	PE+Nocod	23	PE+10uM Nocod_1.czi:00008-09749-01310:c:2/2 z:4/4 - PE+10uM Nocod_1 #1	599.762	49.966	15.283	4
10.29.19	PE+Nocod	22	PE+10uM Nocod_1.czi:00008-08399-03226:c:2/2 z:4/4 - PE+10uM Nocod_1 #1	1123.26	78.625	18.19	4
10.29.19	PE+Nocod	21	PE+10uM Nocod_1.czi:00008-08883-02140:c:2/2 z:4/4 - PE+10uM Nocod_1 #1	826.862	43.159	24.393	4
10.29.19	PE+Nocod	20	PE+10uM Nocod_1.czi:00008-08219-01490:c:2/2 z:4/4 - PE+10uM Nocod_1 #1	761.886	42.47	22.841	4
10.29.19	PE+Nocod	19	PE+10uM Nocod_1.czi:00008-09076-03173:c:2/2 z:4/4 - PE+10uM Nocod_1 #1	727.228	42.449	21.813	4
10.29.19	PE+Nocod	18	PE+10uM Nocod_1.czi:00008-07722-05296:c:2/2 z:4/4 - PE+10uM Nocod_1 #1	663.004	40.147	21.027	4
10.29.19	PE+Nocod	17	PE+10uM Nocod_1.czi:00008-08164-05070:c:2/2 z:4/4 - PE+10uM Nocod_1 #1	727.353	62.542	14.808	4
10.29.19	PE+Nocod	16	PE+10uM Nocod_1.czi:00008-08874-04554:c:2/2 z:4/4 - PE+10uM Nocod_1 #1	1243.95	56.507	28.029	4
10.29.19	PE+Nocod	15	PE+10uM Nocod_1.czi:00006-02214-06247:c:2/2 z:3/4 - PE+10uM Nocod_1 #1	909.162	70.293	16.468	3
10.29.19	PE+Nocod	14	PE+10uM Nocod_1.czi:00006-02907-06490:c:2/2 z:3/4 - PE+10uM Nocod_1 #1	1278.22	60.718	26.804	3
10.29.19	PE+Nocod	13	PE+10uM Nocod_1.czi:00006-06478-08112:c:2/2 z:3/4 - PE+10uM Nocod_1 #1	779.928	68.868	14.419	3
10.29.19	PE+Nocod	12	PE+10uM Nocod_1.czi:00006-05740-08412:c:2/2 z:3/4 - PE+10uM Nocod_1 #1	993.46	67.49	18.742	3
10.29.19	PE+Nocod	11	PE+10uM Nocod_1.czi:00006-06262-04446:c:2/2 z:3/4 - PE+10uM Nocod_1 #1	731.077	55.515	16.767	3
10.29.19	PE+Nocod	10	PE+10uM Nocod_1.czi:00006-06739-03573:c:2/2 z:3/4 - PE+10uM Nocod_1 #1	752.052	54.104	17.698	3
10.29.19	PE+Nocod	9	PE+10uM Nocod_1.czi:00006-05932-03345:c:2/2 z:3/4 - PE+10uM Nocod_1 #1	1191.48	56.361	26.916	3
10.29.19	PE+Nocod	8	PE+10uM Nocod_1.czi:00006-05158-03078:c:2/2 z:3/4 - PE+10uM Nocod_1 #1	1095.34	67.621	20.624	3
10.29.19	PE+Nocod	7	PE+10uM Nocod_1.czi:00006-04249-06747:c:2/2 z:3/4 - PE+10uM Nocod_1 #1	571.478	63.021	11.546	3
10.29.19	PE+Nocod	6	PE+10uM Nocod_1.czi:00006-02404-04617:c:2/2 z:3/4 - PE+10uM Nocod_1 #1	805.085	46.967	21.825	3
10.29.19	PE+Nocod	5	PE+10uM Nocod_1.czi:00006-01843-05853:c:2/2 z:3/4 - PE+10uM Nocod_1 #1	989.208	73.505	17.135	3
10.29.19	PE+Nocod	4	PE+10uM Nocod_1.czi:00006-02860-02760:c:2/2 z:3/4 - PE+10uM Nocod_1 #1	683.518	56.641	15.365	3
10.29.19	PE+Nocod	3	PE+10uM Nocod_1.czi:00006-02413-02958:c:2/2 z:3/4 - PE+10uM Nocod_1 #1	893.593	84.123	13.525	3
9.25.19	PE+Nocod	17	PE+10uM Nocod_2.czi:00006-06084-05430:c:2/2 z:3/4 - PE+10uM Nocod_2 #1	744.763	54.39	17.434	3
9.25.19	PE+Nocod	11	PE+10uM Nocod_2.czi:00004-06489-08505:c:2/2 z:2/4 - PE+10uM Nocod_2 #1	986.985	69.225	18.153	2
9.25.19	PE+Nocod	10	PE+10uM Nocod_2.czi:00004-05049-09045:c:2/2 z:2/4 - PE+10uM Nocod_2 #1	531.929	50.646	13.373	2
9.25.19	PE+Nocod	9	PE+10uM Nocod_2.czi:00004-05424-08559:c:2/2 z:2/4 - PE+10uM Nocod_2 #1	648.408	52.728	15.657	2
9.25.19	PE+Nocod	8	PE+10uM Nocod_2.czi:00004-02727-09150:c:2/2 z:2/4 - PE+10uM Nocod_2 #1	682.46	40.302	21.561	2
9.25.19	PE+Nocod	7	PE+10uM Nocod_2.czi:00004-00663-09618:c:2/2 z:2/4 - PE+10uM Nocod_2 #1	867.847	58.885	18.765	2
9.25.19	PE+Nocod	6	PE+10uM Nocod_2.czi:00004-01491-08724:c:2/2 z:2/4 - PE+10uM Nocod_2 #1	908.053	58.247	19.849	2
9.25.19	PE+Nocod	5	PE+10uM Nocod_2.czi:00004-02496-07899:c:2/2 z:2/4 - PE+10uM Nocod_2 #1	908.325	54.849	21.086	2
9.25.19	PE+Nocod	4	PE+10uM Nocod_2.czi:00004-01902-07716:c:2/2 z:2/4 - PE+10uM Nocod_2 #1	1567.2	71.187	28.031	2
9.25.19	PE+Nocod	3	PE+10uM Nocod_2.czi:00004-01290-07164:c:2/2 z:2/4 - PE+10uM Nocod_2 #1	519.476	49.321	13.41	2
9.25.19	PE+Nocod	2	PE+10uM Nocod_2.czi:00004-02484-06600:c:2/2 z:2/4 - PE+10uM Nocod_2 #1	717.196	38.965	23.435	2
9.25.19	PE+Nocod	1	PE+10uM Nocod_2.czi:00004-01899-05931:c:2/2 z:2/4 - PE+10uM Nocod_2 #1	854.123	54.896	19.81	2
9.25.19	PE+Nocod	25	PE+10uM Nocod_1_CompositeImage.tif:00008-08798-05793:c:2/2 z:4/4 - PE+10uM Nocod_1 #1	656.986	49.766	16.809	4
9.25.19	PE+Nocod	24	PE+10uM Nocod_1_CompositeImage.tif:00006-08867-01434:c:2/2 z:3/4 - PE+10uM Nocod_1 #1	661.548	58.644	14.363	3
9.25.19	PE+Nocod	23	PE+10uM Nocod_1_CompositeImage.tif:00006-07932-02008:c:2/2 z:3/4 - PE+10uM Nocod_1 #1	938.024	59.003	20.242	3
9.25.19	PE+Nocod	22	PE+10uM Nocod_1_CompositeImage.tif:00006-07614-05359:c:2/2 z:3/4 - PE+10uM Nocod_1 #1	856.358	43.891	24.842	3
9.25.19	PE+Nocod	21	PE+10uM Nocod_1_CompositeImage.tif:00004-03132-07007:c:2/2 z:2/4 - PE+10uM Nocod_1 #1	618.139	35.445	22.204	2
9.25.19	PE+Nocod	20	PE+10uM Nocod_1_CompositeImage.tif:00004-05174-03084:c:2/2 z:2/4 - PE+10uM Nocod_1 #1	760.556	78	12.415	2
9.25.19	PE+Nocod	19	PE+10uM Nocod_1_CompositeImage.tif:00004-01464-03968:c:2/2 z:2/4 - PE+10uM Nocod_1 #1	526.468	47.271	14.18	2
9.25.19	PE+Nocod	18	PE+10uM Nocod_1_CompositeImage.tif:00004-05899-08433:c:2/2 z:2/4 - PE+10uM Nocod_1 #1	696.887	69.734	12.724	2
9.25.19	PE+Nocod	16	PE+10uM Nocod_1_CompositeImage.tif:00004-06178-03636:c:2/2 z:2/4 - PE+10uM Nocod_1 #1	1269.42	76.665	21.082	2
9.25.19	PE+Nocod	15	PE+10uM Nocod_1_CompositeImage.tif:00004-04292-03245:c:2/2 z:2/4 - PE+10uM Nocod_1 #1	651.371	46.812	17.717	2
9.25.19	PE+Nocod	14	PE+10uM Nocod_1_CompositeImage.tif:00004-04588-05524:c:2/2 z:2/4 - PE+10uM Nocod_1 #1	1006.09	62.517	20.49	2
9.25.19	PE+Nocod	13	PE+10uM Nocod_1_CompositeImage.tif:00004-06290-08381:c:2/2 z:2/4 - PE+10uM Nocod_1 #1	591.888	45.625	16.517	2
9.25.19	PE+Nocod	12	PE+10uM Nocod_1_CompositeImage.tif:00003-06410-06520:c:2/2 z:2/4 - PE+10uM Nocod_1 #1	476.128	46.331	13.085	2
9.25.19	PE+Nocod	17	PE+10uM Nocod_1_CompositeImage.tif:00004-05743-06015:c:2/2 z:2/4 - PE+10uM Nocod_1 #1	954.902	55.146	22.047	2
9.25.19	PE+Nocod	11	PE+10uM Nocod_1_CompositeImage.tif:00003-04914-09590:c:2/2 z:2/4 - PE+10uM Nocod_1 #1	447.733	40.237	14.168	2
9.25.19	PE+Nocod	10	PE+10uM Nocod_1_CompositeImage.tif:00001-00644-07556:c:2/2 z:1/4 - PE+10uM Nocod_1 #1	1075.34	51.997	26.332	1
9.25.19	PE+Nocod	9	PE+10uM Nocod_1_CompositeImage.tif:00001-02161-06975:c:2/2 z:1/4 - PE+10uM Nocod_1 #1	1208.14	40.235	38.231	1
9.25.19	PE+Nocod	8	PE+10uM Nocod_1_CompositeImage.tif:00001-03221-09461:c:2/2 z:1/4 - PE+10uM Nocod_1 #1	877.471	55.586	20.099	1
9.25.19	PE+Nocod	7	PE+10uM Nocod_1_CompositeImage.tif:00001-01542-09217:c:2/2 z:1/4 - PE+10uM Nocod_1 #1	644.654	61.207	13.41	1
9.25.19	PE+Nocod	6	PE+10uM Nocod_1_CompositeImage.tif:00001-00588-08898:c:2/2 z:1/4 - PE+10uM Nocod_1 #1	883.449	51.158	21.988	1
9.25.19	PE+Nocod	5	PE+10uM Nocod_1_CompositeImage.tif:00001-00629-03670:c:2/2 z:1/4 - PE+10uM Nocod_1 #1	713.657	62.774	14.475	1
9.25.19	PE+Nocod	4	PE+10uM Nocod_1_CompositeImage.tif:00001-01119-03241:c:2/2 z:1/4 - PE+10uM Nocod_1 #1	704.986	48.136	18.648	1
9.25.19	PE+Nocod	3	PE+10uM Nocod_1_CompositeImage.tif:00002-01448-05293:c:2/2 z:1/4 - PE+10uM Nocod_1 #1	644.965	49.501	16.589	1
9.25.19	PE+Nocod	2	PE+10uM Nocod_1_CompositeImage.tif:00002-03201-01955:c:2/2 z:1/4 - PE+10uM Nocod_1 #1	611.781	47.753	16.312	1
9.25.19	PE+Nocod	1	PE+10uM Nocod_1_CompositeImage.tif:00002-02263-02413:c:2/2 z:1/4 - PE+10uM Nocod_1 #1	737.916	51.333	18.303	1
9.25.19	PE+Nocod	22	PE+10uM Nocod_2.czi:00006-05124-06186:c:2/2 z:3/4 - PE+10uM Nocod_2 #1	670.437	46.691	18.283	3
9.25.19	PE+Nocod	25	PE+10uM Nocod_2.czi:00008-09243-02661:c:2/2 z:4/4 - PE+10uM Nocod_2 #1	958.298	52.003	23.463	4
9.25.19	PE+Nocod	24	PE+10uM Nocod_2.czi:00006-07833-05961:c:2/2 z:3/4 - PE+10uM Nocod_2 #1	809.068	46.904	21.963	3
9.25.19	PE+Nocod	23	PE+10uM Nocod_2.czi:00006-05253-04980:c:2/2 z:3/4 - PE+10uM Nocod_2 #1	587.391	47.313	15.807	3
9.25.19	PE+Nocod	21	PE+10uM Nocod_2.czi:00004-04476-07851:c:2/2 z:2/4 - PE+10uM Nocod_2 #1	768.096	51.945	18.827	2
9.25.19	PE+Nocod	20	PE+10uM Nocod_2.czi:00006-08154-02307:c:2/2 z:3/4 - PE+10uM Nocod_2 #1	1203.95	54.536	28.108	3
9.25.19	PE+Nocod	19	PE+10uM Nocod_2.czi:00006-08925-04062:c:2/2 z:3/4 - PE+10uM Nocod_2 #1	730.43	45.769	20.32	3
9.25.19	PE+Nocod	18	PE+10uM Nocod_2.czi:00006-08529-05592:c:2/2 z:3/4 - PE+10uM Nocod_2 #1	1165.19	70.652	20.998	3
9.25.19	PE+Nocod	12	PE+10uM Nocod_2.czi:00004-06555-06237:c:2/2 z:2/4 - PE+10uM Nocod_2 #1	903.805	66.91	17.199	2
9.25.19	PE+Nocod	13	PE+10uM Nocod_2.czi:00004-05778-06630:c:2/2 z:2/4 - PE+10uM Nocod_2 #1	1057.27	54.451	24.722	2
9.25.19	PE+Nocod	14	PE+10uM Nocod_2.czi:00004-06132-08550:c:2/2 z:2/4 - PE+10uM Nocod_2 #1	711.278	69.152	13.096	2
9.25.19	PE+Nocod	16	PE+10uM Nocod_2.czi:00006-06981-04785:c:2/2 z:3/4 - PE+10uM Nocod_2 #1	865.661	66.225	16.643	3
9.25.19	PE+Nocod	15	PE+10uM Nocod_2.czi:00006-05838-03828:c:2/2 z:3/4 - PE+10uM Nocod_2 #1	869.479	72.551	15.259	3

## Sheet: 2D
Date	Condition	Total Protein	Puromycin	Puromycin/Total	No Puro subtracted	Puromycinylated protein/total protein
2019-09-04	No Puro	133500	33600	0.25169	0	0
2019-09-04	CHX	141000	37650	0.26702	0.01534	0.09672
2019-09-04	DMSO	122000	50050	0.41025	0.15856	1
2019-09-04	Colch	144000	64800	0.45	0.19831	1.25072
2019-09-04	PE	140000	71550	0.51107	0.25939	1.63588
2019-09-04	PE/Colch	120500	63000	0.52282	0.27114	1.70999
2019-09-21	No Puro	667000	17350	0.02601	0	0
2019-09-21	DMSO	674500	56550	0.08384	0.05783	1
2019-09-21	CHX	708500	23300	0.03289	0.00687	0.11888
2019-09-21	Colch	757500	85200	0.11248	0.08646	1.49518
2019-09-21	PE	705500	71750	0.1017	0.07569	1.30887
2019-09-21	PE/Colch	700000	91800	0.13114	0.10513	1.818
2020-10-28	No Puro	19400	931000	0.02084	0	0
2020-10-28	DMSO	49600	696000	0.07126	0.05043	1
2020-10-28	CHX	21700	617000	0.03517	0.01433	0.28422
2020-10-28	Colch	69700	728000	0.09574	0.0749	1.48541
2020-10-28	PE	68100	751000	0.09068	0.06984	1.38501
2020-10-28	PE/Colch	90300	760000	0.11882	0.09798	1.94298
2020-10-28	No Puro	20700	992000	0.02087	0	0

## Sheet: 2F
Date	Condition	Cell Mean		FOV	Label				HPG intensity (FOV average)
2019-10-28	Colch	4111.88	1	1	MAX_Colch_1.tif:0002-0500-1017:2			DMSO	745.141
2019-10-28	Colch	3244.97	2	1	MAX_Colch_1.tif:0002-0666-1748:2			DMSO	612.866
2019-10-28	Colch	2983.61	3	1	MAX_Colch_1.tif:0002-0697-2807:2			DMSO	900.873
2019-10-28	Colch	3877.29	4	1	MAX_Colch_1.tif:0002-0793-3172:2			DMSO	1159.14
2019-10-28	Colch	4322.6	5	1	MAX_Colch_1.tif:0002-0976-1003:2			DMSO	705.637
2019-10-28	Colch	3444.59	6	1	MAX_Colch_1.tif:0002-1499-3623:2			DMSO	693.874
2019-10-28	Colch	4220.4	7	1	MAX_Colch_1.tif:0002-1531-1900:2			DMSO	662.979
2019-10-28	Colch	3992.77	8	1	MAX_Colch_1.tif:0002-1777-1161:2			Colch	3915.07
2019-10-28	Colch	5268.57	9	1	MAX_Colch_1.tif:0002-1769-2102:2			Colch	3776.83
2019-10-28	Colch	4481.08	10	1	MAX_Colch_1.tif:0002-2102-2146:2			Colch	771.029
2019-10-28	Colch	4171.3	11	1	MAX_Colch_1.tif:0002-2085-2813:2			Colch	1246.46
2019-10-28	Colch	3369.14	12	1	MAX_Colch_1.tif:0002-2522-1106:2			Colch	2627.83
2019-10-28	Colch	3982.78	13	1	MAX_Colch_1.tif:0002-2569-3026:2			Colch	2429.39
2019-10-28	Colch	4361.3	14	1	MAX_Colch_1.tif:0002-2618-0262:2			Colch	1437.72
2019-10-28	Colch	4684.08	15	1	MAX_Colch_1.tif:0002-2993-0228:2			PE	3401.41
2019-10-28	Colch	4255.38	16	1	MAX_Colch_1.tif:0002-3030-2070:2			PE	2955.09
2019-10-28	Colch	3329.19	17	1	MAX_Colch_1.tif:0002-3120-3654:2			PE	3139.13
2019-10-28	Colch	3922.87	18	1	MAX_Colch_1.tif:0002-3231-0813:2			PE	2649.11
2019-10-28	Colch	3179.04	19	1	MAX_Colch_1.tif:0002-3408-3560:2			PE	2560.35
2019-10-28	Colch	3098.53	20	1	MAX_Colch_1.tif:0002-3532-2827:2			PE+Colch	4826.66
2019-10-28	Colch	3722.82	1	2	MAX_Colch_2.tif:0002-0223-2400:2			PE+Colch	4630.54
2019-10-28	Colch	3302.47	2	2	MAX_Colch_2.tif:0002-0512-0155:2			PE+Colch	4125.79
2019-10-28	Colch	3120.88	3	2	MAX_Colch_2.tif:0002-0625-1515:2			PE+Colch	4023.11
2019-10-28	Colch	3788.01	4	2	MAX_Colch_2.tif:0002-0822-2163:2			PE+Colch	3912.59
2019-10-28	Colch	3088.26	5	2	MAX_Colch_2.tif:0002-0937-1257:2
2019-10-28	Colch	2799.83	6	2	MAX_Colch_2.tif:0002-1210-0111:2
2019-10-28	Colch	4010.61	7	2	MAX_Colch_2.tif:0002-1317-3161:2
2019-10-28	Colch	4101.55	8	2	MAX_Colch_2.tif:0002-1373-2489:2
2019-10-28	Colch	4468.24	9	2	MAX_Colch_2.tif:0002-1557-1182:2
2019-10-28	Colch	3744.01	10	2	MAX_Colch_2.tif:0002-1650-3415:2
2019-10-28	Colch	2900.39	11	2	MAX_Colch_2.tif:0002-2107-0885:2
2019-10-28	Colch	3958.51	12	2	MAX_Colch_2.tif:0002-2168-1659:2
2019-10-28	Colch	3427.65	13	2	MAX_Colch_2.tif:0002-2485-3518:2
2019-10-28	Colch	4050.98	14	2	MAX_Colch_2.tif:0002-2585-0791:2
2019-10-28	Colch	3758.36	15	2	MAX_Colch_2.tif:0002-2676-2462:2
2019-10-28	Colch	3888.62	16	2	MAX_Colch_2.tif:0002-2986-3150:2
2019-10-28	Colch	4828.35	17	2	MAX_Colch_2.tif:0002-3017-1685:2
2019-10-28	Colch	5162.53	18	2	MAX_Colch_2.tif:0002-3161-2223:2
2019-10-28	Colch	3648.17	19	2	MAX_Colch_2.tif:0002-3285-1690:2
2019-10-28	Colch	3766.35	20	2	MAX_Colch_2.tif:0002-3378-0798:2
2019-10-28	DMSO	654.532	1	1	MAX_DMSO_1.tif:0002-0626-2017:2
2019-10-28	DMSO	777.514	2	1	MAX_DMSO_1.tif:0002-0638-2565:2
2019-10-28	DMSO	860.936	3	1	MAX_DMSO_1.tif:0002-0656-1476:2
2019-10-28	DMSO	831.962	4	1	MAX_DMSO_1.tif:0002-0927-3338:2
2019-10-28	DMSO	668.947	5	1	MAX_DMSO_1.tif:0002-1273-1549:2
2019-10-28	DMSO	608.803	6	1	MAX_DMSO_1.tif:0002-1356-0914:2
2019-10-28	DMSO	710.628	7	1	MAX_DMSO_1.tif:0002-1495-1854:2
2019-10-28	DMSO	600.065	8	1	MAX_DMSO_1.tif:0002-1697-0414:2
2019-10-28	DMSO	604.378	9	1	MAX_DMSO_1.tif:0002-1890-2371:2
2019-10-28	DMSO	805.655	10	1	MAX_DMSO_1.tif:0002-1987-1391:2
2019-10-28	DMSO	723.719	11	1	MAX_DMSO_1.tif:0002-2616-0789:2
2019-10-28	DMSO	961.343	12	1	MAX_DMSO_1.tif:0002-2900-3377:2
2019-10-28	DMSO	815.704	13	1	MAX_DMSO_1.tif:0002-3162-2138:2
2019-10-28	DMSO	761.925	14	1	MAX_DMSO_1.tif:0002-3442-1301:2
2019-10-28	DMSO	790.998	15	1	MAX_DMSO_1.tif:0002-3498-0129:2
2019-10-28	DMSO	707.566	1	2	MAX_DMSO_2.tif:0002-0341-1303:2
2019-10-28	DMSO	624.678	2	2	MAX_DMSO_2.tif:0002-0444-2206:2
2019-10-28	DMSO	699.135	3	2	MAX_DMSO_2.tif:0002-0705-0638:2
2019-10-28	DMSO	627.824	4	2	MAX_DMSO_2.tif:0002-0909-0927:2
2019-10-28	DMSO	626.816	5	2	MAX_DMSO_2.tif:0002-0969-3342:2
2019-10-28	DMSO	581.071	6	2	MAX_DMSO_2.tif:0002-1313-3448:2
2019-10-28	DMSO	703.956	7	2	MAX_DMSO_2.tif:0002-1459-2681:2
2019-10-28	DMSO	592.331	8	2	MAX_DMSO_2.tif:0002-1615-1562:2
2019-10-28	DMSO	771.919	9	2	MAX_DMSO_2.tif:0002-1952-0438:2
2019-10-28	DMSO	637.481	10	2	MAX_DMSO_2.tif:0002-2030-2829:2
2019-10-28	DMSO	565.081	11	2	MAX_DMSO_2.tif:0002-2094-2110:2
2019-10-28	DMSO	638.255	12	2	MAX_DMSO_2.tif:0002-2232-0938:2
2019-10-28	DMSO	579.758	13	2	MAX_DMSO_2.tif:0002-2560-1997:2
2019-10-28	DMSO	599.451	14	2	MAX_DMSO_2.tif:0002-2597-3233:2
2019-10-28	DMSO	599.987	15	2	MAX_DMSO_2.tif:0002-2880-0976:2
2019-10-28	DMSO	510.468	16	2	MAX_DMSO_2.tif:0002-2915-2344:2
2019-10-28	DMSO	605.906	17	2	MAX_DMSO_2.tif:0002-2982-3700:2
2019-10-28	DMSO	489.518	18	2	MAX_DMSO_2.tif:0002-3043-0415:2
2019-10-28	DMSO	590.131	19	2	MAX_DMSO_2.tif:0002-3266-2402:2
2019-10-28	DMSO	505.996	20	2	MAX_DMSO_2.tif:0002-3281-1494:2
2019-10-28	PE Colch	4391.28	1	1	MAX_PE Colch_1.tif:0002-0378-0109:2
2019-10-28	PE Colch	3397.83	2	1	MAX_PE Colch_1.tif:0002-0373-1610:2
2019-10-28	PE Colch	4044.44	3	1	MAX_PE Colch_1.tif:0002-0432-0875:2
2019-10-28	PE Colch	5167.89	4	1	MAX_PE Colch_1.tif:0002-0660-1401:2
2019-10-28	PE Colch	4893.39	5	1	MAX_PE Colch_1.tif:0002-0821-2113:2
2019-10-28	PE Colch	4827.21	6	1	MAX_PE Colch_1.tif:0002-0894-2483:2
2019-10-28	PE Colch	5140.13	7	1	MAX_PE Colch_1.tif:0002-0888-0127:2
2019-10-28	PE Colch	4266.28	8	1	MAX_PE Colch_1.tif:0002-1078-3489:2
2019-10-28	PE Colch	3994.55	9	1	MAX_PE Colch_1.tif:0002-1207-0758:2
2019-10-28	PE Colch	5671.53	10	1	MAX_PE Colch_1.tif:0002-1401-2563:2
2019-10-28	PE Colch	5554.71	11	1	MAX_PE Colch_1.tif:0002-1547-1576:2
2019-10-28	PE Colch	5644.4	12	1	MAX_PE Colch_1.tif:0002-1748-2677:2
2019-10-28	PE Colch	6298.92	13	1	MAX_PE Colch_1.tif:0002-1787-0490:2
2019-10-28	PE Colch	4982.25	14	1	MAX_PE Colch_1.tif:0002-1904-1233:2
2019-10-28	PE Colch	4321.62	15	1	MAX_PE Colch_1.tif:0002-2024-3015:2
2019-10-28	PE Colch	4572.1	16	1	MAX_PE Colch_1.tif:0002-2133-0159:2
2019-10-28	PE Colch	4046.58	17	1	MAX_PE Colch_1.tif:0002-2198-2045:2
2019-10-28	PE Colch	4707.52	18	1	MAX_PE Colch_1.tif:0002-2855-2371:2
2019-10-28	PE Colch	5962.26	19	1	MAX_PE Colch_1.tif:0002-3016-0159:2
2019-10-28	PE Colch	4732.96	20	1	MAX_PE Colch_1.tif:0002-3354-2682:2
2019-10-28	PE Colch	4741.98	21	1	MAX_PE Colch_1.tif:0002-3497-0976:2
2019-10-28	PE Colch	3643.46	1	2	MAX_PE Colch_2.tif:0002-0149-1239:2
2019-10-28	PE Colch	3942.2	2	2	MAX_PE Colch_2.tif:0002-0342-2510:2
2019-10-28	PE Colch	4376.04	3	2	MAX_PE Colch_2.tif:0002-0327-0267:2
2019-10-28	PE Colch	4590.79	4	2	MAX_PE Colch_2.tif:0002-0516-1453:2
2019-10-28	PE Colch	4952.44	5	2	MAX_PE Colch_2.tif:0002-0544-1091:2
2019-10-28	PE Colch	4276.21	6	2	MAX_PE Colch_2.tif:0002-1158-2861:2
2019-10-28	PE Colch	4818.9	7	2	MAX_PE Colch_2.tif:0002-1390-1522:2
2019-10-28	PE Colch	4920.92	8	2	MAX_PE Colch_2.tif:0002-1458-0690:2
2019-10-28	PE Colch	4218.67	9	2	MAX_PE Colch_2.tif:0002-1532-2039:2
2019-10-28	PE Colch	5095.88	10	2	MAX_PE Colch_2.tif:0002-1635-3568:2
2019-10-28	PE Colch	4651.66	11	2	MAX_PE Colch_2.tif:0002-1650-2731:2
2019-10-28	PE Colch	4127.8	12	2	MAX_PE Colch_2.tif:0002-1943-0931:2
2019-10-28	PE Colch	5838.08	13	2	MAX_PE Colch_2.tif:0002-2316-0648:2
2019-10-28	PE Colch	5116.37	14	2	MAX_PE Colch_2.tif:0002-2278-1922:2
2019-10-28	PE Colch	3897.76	15	2	MAX_PE Colch_2.tif:0002-2345-3044:2
2019-10-28	PE Colch	4075.14	16	2	MAX_PE Colch_2.tif:0002-2364-3427:2
2019-10-28	PE Colch	4826.02	17	2	MAX_PE Colch_2.tif:0002-2602-1844:2
2019-10-28	PE Colch	5250.56	18	2	MAX_PE Colch_2.tif:0002-2621-0883:2
2019-10-28	PE Colch	5200.61	19	2	MAX_PE Colch_2.tif:0002-2659-3345:2
2019-10-28	PE Colch	4132.79	20	2	MAX_PE Colch_2.tif:0002-2952-2351:2
2019-10-28	PE Colch	4326.85	21	2	MAX_PE Colch_2.tif:0002-2992-0182:2
2019-10-28	PE Colch	4853.55	22	2	MAX_PE Colch_2.tif:0002-3173-1093:2
2019-10-28	PE Colch	4530.96	23	2	MAX_PE Colch_2.tif:0002-3353-0126:2
2019-10-28	PE Colch	5627.06	24	2	MAX_PE Colch_2.tif:0002-3396-1424:2
2019-10-28	PE Colch	4538.87	25	2	MAX_PE Colch_2.tif:0002-3449-2458:2
2019-10-28	PE Colch	4564.55	26	2	MAX_PE Colch_2.tif:0002-3553-1829:2
2019-10-28	PE	2803.76	1	1	MAX_PE_1.tif:0002-0190-2550:2
2019-10-28	PE	2622.35	2	1	MAX_PE_1.tif:0002-0349-0895:2
2019-10-28	PE	2890.93	3	1	MAX_PE_1.tif:0002-0452-2231:2
2019-10-28	PE	3244.64	4	1	MAX_PE_1.tif:0002-0579-1705:2
2019-10-28	PE	2444.07	5	1	MAX_PE_1.tif:0002-0746-0641:2
2019-10-28	PE	4089.73	6	1	MAX_PE_1.tif:0002-1189-2290:2
2019-10-28	PE	2907.18	7	1	MAX_PE_1.tif:0002-1310-0902:2
2019-10-28	PE	3604.04	8	1	MAX_PE_1.tif:0002-1766-2149:2
2019-10-28	PE	3129.31	9	1	MAX_PE_1.tif:0002-1773-3299:2
2019-10-28	PE	3709.83	10	1	MAX_PE_1.tif:0002-1791-3674:2
2019-10-28	PE	3255.02	11	1	MAX_PE_1.tif:0002-2015-2684:2
2019-10-28	PE	3687.03	12	1	MAX_PE_1.tif:0002-2732-0823:2
2019-10-28	PE	3772.17	13	1	MAX_PE_1.tif:0002-3004-3082:2
2019-10-28	PE	4705.14	14	1	MAX_PE_1.tif:0002-3490-0345:2
2019-10-28	PE	4519.72	15	1	MAX_PE_1.tif:0002-3520-3302:2
2019-10-28	PE	3037.65	16	1	MAX_PE_1.tif:0002-3736-2753:2
2019-10-28	PE	2703.48	1	2	MAX_PE_2.tif:0002-0123-2907:2
2019-10-28	PE	2331.09	2	2	MAX_PE_2.tif:0002-0192-0448:2
2019-10-28	PE	2507.92	3	2	MAX_PE_2.tif:0002-0361-1912:2
2019-10-28	PE	2568.36	4	2	MAX_PE_2.tif:0002-0546-2813:2
2019-10-28	PE	2852.85	5	2	MAX_PE_2.tif:0002-0646-0425:2
2019-10-28	PE	2655.02	6	2	MAX_PE_2.tif:0002-0844-2270:2
2019-10-28	PE	3305.42	7	2	MAX_PE_2.tif:0002-1159-1909:2
2019-10-28	PE	3213.49	8	2	MAX_PE_2.tif:0002-1258-2253:2
2019-10-28	PE	2787.42	9	2	MAX_PE_2.tif:0002-1361-0111:2
2019-10-28	PE	3300.21	10	2	MAX_PE_2.tif:0002-1597-2029:2
2019-10-28	PE	3064.2	11	2	MAX_PE_2.tif:0002-1632-1630:2
2019-10-28	PE	3391.42	12	2	MAX_PE_2.tif:0002-1794-2891:2
2019-10-28	PE	2898.44	13	2	MAX_PE_2.tif:0002-1834-3199:2
2019-10-28	PE	2851.04	14	2	MAX_PE_2.tif:0002-2057-1089:2
2019-10-28	PE	3016.12	15	2	MAX_PE_2.tif:0002-2187-3118:2
2019-10-28	PE	3332.53	16	2	MAX_PE_2.tif:0002-2714-1918:2
2019-10-28	PE	3658.44	17	2	MAX_PE_2.tif:0002-2864-0780:2
2019-10-28	PE	3099.16	18	2	MAX_PE_2.tif:0002-2892-2433:2
2019-10-28	PE	2915.73	19	2	MAX_PE_2.tif:0002-3079-3442:2
2019-10-28	PE	3194.64	20	2	MAX_PE_2.tif:0002-3198-0977:2
2019-10-28	PE	1828.72	21	2	MAX_PE_2.tif:0002-3425-2021:2
2019-10-28	PE	3536.24	22	2	MAX_PE_2.tif:0002-3693-0408:2
2019-11-07	Colch	708.77	1	1	MAX_Colch_1.tif:0002-0169-2471:2
2019-11-07	Colch	436.012	2	1	MAX_Colch_1.tif:0002-0371-3492:2
2019-11-07	Colch	640.283	3	1	MAX_Colch_1.tif:0002-0609-2209:2
2019-11-07	Colch	961.946	4	1	MAX_Colch_1.tif:0002-0611-1177:2
2019-11-07	Colch	534.506	5	1	MAX_Colch_1.tif:0002-0708-3003:2
2019-11-07	Colch	1084.23	6	1	MAX_Colch_1.tif:0002-0869-0792:2
2019-11-07	Colch	819.164	7	1	MAX_Colch_1.tif:0002-1639-1985:2
2019-11-07	Colch	656.003	8	1	MAX_Colch_1.tif:0002-1737-2973:2
2019-11-07	Colch	590.78	9	1	MAX_Colch_1.tif:0002-1739-2317:2
2019-11-07	Colch	727.82	10	1	MAX_Colch_1.tif:0002-1984-0422:2
2019-11-07	Colch	946.074	11	1	MAX_Colch_1.tif:0002-2025-1286:2
2019-11-07	Colch	602.116	12	1	MAX_Colch_1.tif:0002-2341-2442:2
2019-11-07	Colch	606.236	13	1	MAX_Colch_1.tif:0002-2419-2889:2
2019-11-07	Colch	759.745	14	1	MAX_Colch_1.tif:0002-2526-0388:2
2019-11-07	Colch	983.796	15	1	MAX_Colch_1.tif:0002-2792-1584:2
2019-11-07	Colch	801.331	16	1	MAX_Colch_1.tif:0002-3072-1395:2
2019-11-07	Colch	580.951	17	1	MAX_Colch_1.tif:0002-3083-2438:2
2019-11-07	Colch	915.913	18	1	MAX_Colch_1.tif:0002-3134-0182:2
2019-11-07	Colch	1072.86	19	1	MAX_Colch_1.tif:0002-3233-3446:2
2019-11-07	Colch	696.394	20	1	MAX_Colch_1.tif:0002-3351-3005:2
2019-11-07	Colch	1066.66	21	1	MAX_Colch_1.tif:0002-3617-3643:2
2019-11-07	Colch	2812.69	1	2	MAX_Colch_2.tif:0002-0470-1488:2
2019-11-07	Colch	645.128	2	2	MAX_Colch_2.tif:0002-0575-0940:2
2019-11-07	Colch	902.637	3	2	MAX_Colch_2.tif:0002-0602-0423:2
2019-11-07	Colch	818.855	4	2	MAX_Colch_2.tif:0002-0610-3297:2
2019-11-07	Colch	1430	5	2	MAX_Colch_2.tif:0002-0688-2497:2
2019-11-07	Colch	823.385	6	2	MAX_Colch_2.tif:0002-1393-3590:2
2019-11-07	Colch	1095.94	7	2	MAX_Colch_2.tif:0002-1563-2942:2
2019-11-07	Colch	663.144	8	2	MAX_Colch_2.tif:0002-1597-1121:2
2019-11-07	Colch	906.569	9	2	MAX_Colch_2.tif:0002-1735-2291:2
2019-11-07	Colch	1558.64	10	2	MAX_Colch_2.tif:0002-1933-3575:2
2019-11-07	Colch	1055.22	11	2	MAX_Colch_2.tif:0002-1961-0922:2
2019-11-07	Colch	757.632	12	2	MAX_Colch_2.tif:0002-2010-1567:2
2019-11-07	Colch	870.234	13	2	MAX_Colch_2.tif:0002-2044-2708:2
2019-11-07	Colch	1036.57	14	2	MAX_Colch_2.tif:0002-2538-2123:2
2019-11-07	Colch	1856.48	15	2	MAX_Colch_2.tif:0002-2567-3083:2
2019-11-07	Colch	724.803	16	2	MAX_Colch_2.tif:0002-2909-1197:2
2019-11-07	Colch	1509.15	17	2	MAX_Colch_2.tif:0002-2965-2849:2
2019-11-07	Colch	1142.44	18	2	MAX_Colch_2.tif:0002-2993-0824:2
2019-11-07	Colch	1185.93	19	2	MAX_Colch_2.tif:0002-3089-3463:2
2019-11-07	Colch	942.347	20	2	MAX_Colch_2.tif:0002-3489-1169:2
2019-11-07	Colch	938.567	21	2	MAX_Colch_2.tif:0002-3518-1547:2
2019-11-07	Colch	1428	22	2	MAX_Colch_2.tif:0002-3544-2655:2
2019-11-07	Colch	1644.88	23	2	MAX_Colch_2.tif:0002-3553-2186:2
2019-11-07	Colch	3165.9	24	2	MAX_Colch_2.tif:0002-3691-1008:2
2019-11-07	DMSO	695.087	1	1	MAX_DMSO_1.tif:0002-0323-2425:2
2019-11-07	DMSO	749.432	2	1	MAX_DMSO_1.tif:0002-0360-3351:2
2019-11-07	DMSO	664.677	3	1	MAX_DMSO_1.tif:0002-0660-1377:2
2019-11-07	DMSO	1325.75	4	1	MAX_DMSO_1.tif:0002-0686-1950:2
2019-11-07	DMSO	1249.15	5	1	MAX_DMSO_1.tif:0002-0730-2292:2
2019-11-07	DMSO	1036.19	6	1	MAX_DMSO_1.tif:0002-0877-3066:2
2019-11-07	DMSO	717.929	7	1	MAX_DMSO_1.tif:0002-1195-1471:2
2019-11-07	DMSO	624.389	8	1	MAX_DMSO_1.tif:0002-1219-3145:2
2019-11-07	DMSO	1031.94	9	1	MAX_DMSO_1.tif:0002-1609-1879:2
2019-11-07	DMSO	1120.85	10	1	MAX_DMSO_1.tif:0002-1656-3404:2
2019-11-07	DMSO	700.464	11	1	MAX_DMSO_1.tif:0002-1745-0284:2
2019-11-07	DMSO	970.714	12	1	MAX_DMSO_1.tif:0002-1844-1420:2
2019-11-07	DMSO	1355.84	13	1	MAX_DMSO_1.tif:0002-2031-2209:2
2019-11-07	DMSO	926.565	14	1	MAX_DMSO_1.tif:0002-2266-1719:2
2019-11-07	DMSO	921.02	15	1	MAX_DMSO_1.tif:0002-2423-2791:2
2019-11-07	DMSO	724.166	16	1	MAX_DMSO_1.tif:0002-2645-0887:2
2019-11-07	DMSO	814.427	17	1	MAX_DMSO_1.tif:0002-2667-1842:2
2019-11-07	DMSO	988.145	18	1	MAX_DMSO_1.tif:0002-2722-2702:2
2019-11-07	DMSO	851.47	19	1	MAX_DMSO_1.tif:0002-3215-2665:2
2019-11-07	DMSO	702.918	20	1	MAX_DMSO_1.tif:0002-3248-1468:2
2019-11-07	DMSO	927.803	21	1	MAX_DMSO_1.tif:0002-3289-0648:2
2019-11-07	DMSO	889.418	22	1	MAX_DMSO_1.tif:0002-3527-1711:2
2019-11-07	DMSO	731.753	23	1	MAX_DMSO_1.tif:0002-3559-0689:2
2019-11-07	DMSO	1510.18	1	2	MAX_DMSO_2.tif:0002-0261-2913:2
2019-11-07	DMSO	2844.74	2	2	MAX_DMSO_2.tif:0002-0368-0343:2
2019-11-07	DMSO	618.606	3	2	MAX_DMSO_2.tif:0002-0941-0591:2
2019-11-07	DMSO	945.979	4	2	MAX_DMSO_2.tif:0002-0975-3001:2
2019-11-07	DMSO	801.84	5	2	MAX_DMSO_2.tif:0002-1349-2735:2
2019-11-07	DMSO	627.379	6	2	MAX_DMSO_2.tif:0002-1445-0170:2
2019-11-07	DMSO	508.797	7	2	MAX_DMSO_2.tif:0002-1583-0784:2
2019-11-07	DMSO	970.433	8	2	MAX_DMSO_2.tif:0002-2099-2408:2
2019-11-07	DMSO	1003.76	9	2	MAX_DMSO_2.tif:0002-2334-0104:2
2019-11-07	DMSO	1253.9	10	2	MAX_DMSO_2.tif:0002-2925-1702:2
2019-11-07	DMSO	719.551	11	2	MAX_DMSO_2.tif:0002-3082-2544:2
2019-11-07	DMSO	955.333	12	2	MAX_DMSO_2.tif:0002-3120-1075:2
2019-11-07	DMSO	1114.32	13	2	MAX_DMSO_2.tif:0002-3269-0079:2
2019-11-07	DMSO	1134.17	14	2	MAX_DMSO_2.tif:0002-3304-3351:2
2019-11-07	DMSO	971.303	15	2	MAX_DMSO_2.tif:0002-3400-3044:2
2019-11-07	DMSO	2566.02	16	2	MAX_DMSO_2.tif:0002-3466-2248:2
2019-11-07	PE Colch	3105.32	1	1	MAX_PE Colch_1.tif:0002-0161-3373:2
2019-11-07	PE Colch	3442.96	2	1	MAX_PE Colch_1.tif:0002-0399-2692:2
2019-11-07	PE Colch	3039.31	3	1	MAX_PE Colch_1.tif:0002-0565-0404:2
2019-11-07	PE Colch	4150.66	4	1	MAX_PE Colch_1.tif:0002-1027-1408:2
2019-11-07	PE Colch	3799.15	5	1	MAX_PE Colch_1.tif:0002-1047-2883:2
2019-11-07	PE Colch	3719	6	1	MAX_PE Colch_1.tif:0002-1259-2710:2
2019-11-07	PE Colch	4323.23	7	1	MAX_PE Colch_1.tif:0002-1577-0998:2
2019-11-07	PE Colch	4460.59	8	1	MAX_PE Colch_1.tif:0002-1580-3539:2
2019-11-07	PE Colch	4339.15	9	1	MAX_PE Colch_1.tif:0002-1789-2700:2
2019-11-07	PE Colch	4246.61	10	1	MAX_PE Colch_1.tif:0002-1890-3075:2
2019-11-07	PE Colch	4671.14	11	1	MAX_PE Colch_1.tif:0002-1867-1396:2
2019-11-07	PE Colch	4400.38	12	1	MAX_PE Colch_1.tif:0002-2048-0900:2
2019-11-07	PE Colch	5122.15	13	1	MAX_PE Colch_1.tif:0002-2137-2150:2
2019-11-07	PE Colch	4236.38	14	1	MAX_PE Colch_1.tif:0002-2408-0713:2
2019-11-07	PE Colch	4095.27	15	1	MAX_PE Colch_1.tif:0002-2450-1658:2
2019-11-07	PE Colch	4361.55	16	1	MAX_PE Colch_1.tif:0002-2531-2384:2
2019-11-07	PE Colch	4019.39	17	1	MAX_PE Colch_1.tif:0002-2879-2974:2
2019-11-07	PE Colch	4222.83	18	1	MAX_PE Colch_1.tif:0002-2916-0927:2
2019-11-07	PE Colch	4613.64	19	1	MAX_PE Colch_1.tif:0002-3000-1789:2
2019-11-07	PE Colch	3343.1	20	1	MAX_PE Colch_1.tif:0002-3097-0379:2
2019-11-07	PE Colch	3951.51	21	1	MAX_PE Colch_1.tif:0002-3247-2118:2
2019-11-07	PE Colch	4186.86	22	1	MAX_PE Colch_1.tif:0002-3384-3062:2
2019-11-07	PE Colch	4597.16	23	1	MAX_PE Colch_1.tif:0002-3533-0670:2
2019-11-07	PE Colch	4571.55	24	1	MAX_PE Colch_1.tif:0002-3578-2156:2
2019-11-07	PE Colch	4266.46	1	2	MAX_PE Colch_2.tif:0002-0924-1372:2
2019-11-07	PE Colch	3068.88	2	2	MAX_PE Colch_2.tif:0002-0910-0425:2
2019-11-07	PE Colch	3716.35	3	2	MAX_PE Colch_2.tif:0002-0970-1984:2
2019-11-07	PE Colch	3960	4	2	MAX_PE Colch_2.tif:0002-1128-0163:2
2019-11-07	PE Colch	3975.39	5	2	MAX_PE Colch_2.tif:0002-1174-2821:2
2019-11-07	PE Colch	3466.95	6	2	MAX_PE Colch_2.tif:0002-1179-3298:2
2019-11-07	PE Colch	4211.75	7	2	MAX_PE Colch_2.tif:0002-1430-0970:2
2019-11-07	PE Colch	4471.78	8	2	MAX_PE Colch_2.tif:0002-1525-2514:2
2019-11-07	PE Colch	4287.37	9	2	MAX_PE Colch_2.tif:0002-1643-1969:2
2019-11-07	PE Colch	4681.42	10	2	MAX_PE Colch_2.tif:0002-1720-3138:2
2019-11-07	PE Colch	4363.49	11	2	MAX_PE Colch_2.tif:0002-2154-1110:2
2019-11-07	PE Colch	3993.42	12	2	MAX_PE Colch_2.tif:0002-2234-2419:2
2019-11-07	PE Colch	3379.86	13	2	MAX_PE Colch_2.tif:0002-2493-0170:2
2019-11-07	PE Colch	4007.15	14	2	MAX_PE Colch_2.tif:0002-2712-1897:2
2019-11-07	PE Colch	5037.6	15	2	MAX_PE Colch_2.tif:0002-3123-1376:2
2019-11-07	PE Colch	4318.68	16	2	MAX_PE Colch_2.tif:0002-3150-1792:2
2019-11-07	PE Colch	3500.7	17	2	MAX_PE Colch_2.tif:0002-3518-3722:2
2019-11-07	PE Colch	4366	18	2	MAX_PE Colch_2.tif:0002-3546-2517:2
2019-11-07	PE Colch	3365.81	19	2	MAX_PE Colch_2.tif:0002-3679-0952:2
2019-11-07	PE	2709.32	1	1	MAX_PE_1.tif:0002-0125-2168:2
2019-11-07	PE	3414.06	2	1	MAX_PE_1.tif:0002-0294-2413:2
2019-11-07	PE	3035.43	3	1	MAX_PE_1.tif:0002-0422-3659:2
2019-11-07	PE	2174.16	4	1	MAX_PE_1.tif:0002-0631-0294:2
2019-11-07	PE	3509.7	5	1	MAX_PE_1.tif:0002-0684-0709:2
2019-11-07	PE	3449.37	6	1	MAX_PE_1.tif:0002-0668-2831:2
2019-11-07	PE	3039.78	7	1	MAX_PE_1.tif:0002-0710-2030:2
2019-11-07	PE	2765.25	8	1	MAX_PE_1.tif:0002-1467-0714:2
2019-11-07	PE	3221.6	9	1	MAX_PE_1.tif:0002-1565-0109:2
2019-11-07	PE	3548.11	10	1	MAX_PE_1.tif:0002-1677-2706:2
2019-11-07	PE	3700.88	11	1	MAX_PE_1.tif:0002-1959-1608:2
2019-11-07	PE	2542.06	12	1	MAX_PE_1.tif:0002-2073-2030:2
2019-11-07	PE	3038.29	13	1	MAX_PE_1.tif:0002-2159-0598:2
2019-11-07	PE	3302.72	14	1	MAX_PE_1.tif:0002-2493-0957:2
2019-11-07	PE	3281.7	15	1	MAX_PE_1.tif:0002-2939-3131:2
2019-11-07	PE	2836.76	16	1	MAX_PE_1.tif:0002-3040-1893:2
2019-11-07	PE	3332.68	17	1	MAX_PE_1.tif:0002-3107-1035:2
2019-11-07	PE	2917.97	18	1	MAX_PE_1.tif:0002-3107-2470:2
2019-11-07	PE	3350.38	19	1	MAX_PE_1.tif:0002-3463-1378:2
2019-11-07	PE	3612.31	20	1	MAX_PE_1.tif:0002-3481-2785:2
2019-11-07	PE	3095.19	1	2	MAX_PE_2.tif:0002-0099-0820:2
2019-11-07	PE	2643.19	2	2	MAX_PE_2.tif:0002-0146-1893:2
2019-11-07	PE	2849.45	3	2	MAX_PE_2.tif:0002-0452-2705:2
2019-11-07	PE	3155.66	4	2	MAX_PE_2.tif:0002-0730-0152:2
2019-11-07	PE	2676.24	5	2	MAX_PE_2.tif:0002-0942-2833:2
2019-11-07	PE	2738.61	6	2	MAX_PE_2.tif:0002-1110-1700:2
2019-11-07	PE	3327.74	7	2	MAX_PE_2.tif:0002-1148-2103:2
2019-11-07	PE	3222.16	8	2	MAX_PE_2.tif:0002-1356-3512:2
2019-11-07	PE	3093.7	9	2	MAX_PE_2.tif:0002-1673-2864:2
2019-11-07	PE	2952.12	10	2	MAX_PE_2.tif:0002-1706-1629:2
2019-11-07	PE	2632.2	11	2	MAX_PE_2.tif:0002-1846-2345:2
2019-11-07	PE	2262.47	12	2	MAX_PE_2.tif:0002-2381-1979:2
2019-11-07	PE	2194.16	13	2	MAX_PE_2.tif:0002-2477-1268:2
2019-11-07	PE	2344.31	14	2	MAX_PE_2.tif:0002-2567-0436:2
2019-11-07	PE	2209.09	15	2	MAX_PE_2.tif:0002-2700-2507:2
2019-11-07	PE	2242.1	16	2	MAX_PE_2.tif:0002-2798-3206:2
2019-11-07	PE	1962.2	17	2	MAX_PE_2.tif:0002-3003-1143:2
2019-11-07	PE	2083.38	18	2	MAX_PE_2.tif:0002-3267-3331:2
2019-11-25	Colch	3006.19	1	1	MAX_Colch_1.tif:0002-0224-0703:2
2019-11-25	Colch	2701.35	2	1	MAX_Colch_1.tif:0002-0534-1913:2
2019-11-25	Colch	2554.28	3	1	MAX_Colch_1.tif:0002-0611-2285:2
2019-11-25	Colch	2416.01	4	1	MAX_Colch_1.tif:0002-1017-1930:2
2019-11-25	Colch	2678.95	5	1	MAX_Colch_1.tif:0002-1239-1472:2
2019-11-25	Colch	2198.45	6	1	MAX_Colch_1.tif:0002-1291-0429:2
2019-11-25	Colch	2809.55	7	1	MAX_Colch_1.tif:0002-1284-2484:2
2019-11-25	Colch	2357.62	8	1	MAX_Colch_1.tif:0002-1332-0961:2
2019-11-25	Colch	3094.2	9	1	MAX_Colch_1.tif:0002-1373-3792:2
2019-11-25	Colch	2897.58	10	1	MAX_Colch_1.tif:0002-1820-2512:2
2019-11-25	Colch	2339.26	11	1	MAX_Colch_1.tif:0002-2018-2072:2
2019-11-25	Colch	3087.08	12	1	MAX_Colch_1.tif:0002-2401-3863:2
2019-11-25	Colch	2622.48	13	1	MAX_Colch_1.tif:0002-2833-2335:2
2019-11-25	Colch	2514.75	14	1	MAX_Colch_1.tif:0002-2991-3110:2
2019-11-25	Colch	2896	15	1	MAX_Colch_1.tif:0002-3014-2751:2
2019-11-25	Colch	2248.19	16	1	MAX_Colch_1.tif:0002-3616-1482:2
2019-11-25	Colch	2251.16	17	1	MAX_Colch_1.tif:0002-3807-0354:2
2019-11-25	Colch	1936.61	1	2	MAX_Colch_2.tif:0002-0240-1260:2
2019-11-25	Colch	2326.26	2	2	MAX_Colch_2.tif:0002-0236-0720:2
2019-11-25	Colch	2472.55	3	2	MAX_Colch_2.tif:0002-0396-1747:2
2019-11-25	Colch	2390.26	4	2	MAX_Colch_2.tif:0002-0625-3662:2
2019-11-25	Colch	2584.43	5	2	MAX_Colch_2.tif:0002-0657-3284:2
2019-11-25	Colch	2685.71	6	2	MAX_Colch_2.tif:0002-0612-2795:2
2019-11-25	Colch	2120.37	7	2	MAX_Colch_2.tif:0002-1110-1055:2
2019-11-25	Colch	2173.57	8	2	MAX_Colch_2.tif:0002-1238-0575:2
2019-11-25	Colch	2046.12	9	2	MAX_Colch_2.tif:0002-1786-1422:2
2019-11-25	Colch	2383.18	10	2	MAX_Colch_2.tif:0002-2479-3305:2
2019-11-25	Colch	2390.57	11	2	MAX_Colch_2.tif:0002-2675-1631:2
2019-11-25	Colch	2919.82	12	2	MAX_Colch_2.tif:0002-2809-0261:2
2019-11-25	Colch	2754.56	13	2	MAX_Colch_2.tif:0002-2891-2766:2
2019-11-25	Colch	2497.65	14	2	MAX_Colch_2.tif:0002-2963-2298:2
2019-11-25	Colch	2631.77	15	2	MAX_Colch_2.tif:0002-3118-1410:2
2019-11-25	Colch	2422.15	16	2	MAX_Colch_2.tif:0002-3521-2311:2
2019-11-25	Colch	2698.38	17	2	MAX_Colch_2.tif:0002-3537-3075:2
2019-11-25	Colch	2295.12	18	2	MAX_Colch_2.tif:0002-3734-1761:2
2019-11-25	Colch	2775.03	1	3	MAX_Colch_3.tif:0002-0615-3751:2
2019-11-25	Colch	776.473	2	3	MAX_Colch_3.tif:0002-0591-0744:2
2019-11-25	Colch	2855.34	3	3	MAX_Colch_3.tif:0002-0933-1405:2
2019-11-25	Colch	1215.82	4	3	MAX_Colch_3.tif:0002-1212-2034:2
2019-11-25	Colch	1258.19	5	3	MAX_Colch_3.tif:0002-1376-2793:2
2019-11-25	Colch	963.761	6	3	MAX_Colch_3.tif:0002-1509-0386:2
2019-11-25	Colch	1345.1	7	3	MAX_Colch_3.tif:0002-1671-1284:2
2019-11-25	Colch	1442.15	8	3	MAX_Colch_3.tif:0002-1808-2765:2
2019-11-25	Colch	1123.23	9	3	MAX_Colch_3.tif:0002-2173-1312:2
2019-11-25	Colch	1260.1	10	3	MAX_Colch_3.tif:0002-2272-1948:2
2019-11-25	Colch	976.347	11	3	MAX_Colch_3.tif:0002-3270-1677:2
2019-11-25	Colch	1261.11	12	3	MAX_Colch_3.tif:0002-3336-0862:2
2019-11-25	DMSO	528.345	1	1	MAX_DMSO_1.tif:0002-0146-3836:2
2019-11-25	DMSO	616.302	2	1	MAX_DMSO_1.tif:0002-0231-2610:2
2019-11-25	DMSO	682.93	3	1	MAX_DMSO_1.tif:0002-0446-0860:2
2019-11-25	DMSO	602.737	4	1	MAX_DMSO_1.tif:0002-0926-0512:2
2019-11-25	DMSO	1019.43	5	1	MAX_DMSO_1.tif:0002-1020-2537:2
2019-11-25	DMSO	531.823	6	1	MAX_DMSO_1.tif:0002-1336-3672:2
2019-11-25	DMSO	601.047	7	1	MAX_DMSO_1.tif:0002-1370-1120:2
2019-11-25	DMSO	591.781	8	1	MAX_DMSO_1.tif:0002-1628-1872:2
2019-11-25	DMSO	538.258	9	1	MAX_DMSO_1.tif:0002-2048-2067:2
2019-11-25	DMSO	942.417	10	1	MAX_DMSO_1.tif:0002-2191-3135:2
2019-11-25	DMSO	654.413	11	1	MAX_DMSO_1.tif:0002-2443-1731:2
2019-11-25	DMSO	688.354	12	1	MAX_DMSO_1.tif:0002-2471-0417:2
2019-11-25	DMSO	1235.8	13	1	MAX_DMSO_1.tif:0002-2676-0842:2
2019-11-25	DMSO	735.031	14	1	MAX_DMSO_1.tif:0002-2744-3335:2
2019-11-25	DMSO	837.726	15	1	MAX_DMSO_1.tif:0002-2803-1964:2
2019-11-25	DMSO	645.071	16	1	MAX_DMSO_1.tif:0002-3026-1187:2
2019-11-25	DMSO	455.349	17	1	MAX_DMSO_1.tif:0002-3492-3208:2
2019-11-25	DMSO	794.644	18	1	MAX_DMSO_1.tif:0002-3476-2103:2
2019-11-25	DMSO	710.731	1	2	MAX_DMSO_2.tif:0002-0181-0408:2
2019-11-25	DMSO	906.115	2	2	MAX_DMSO_2.tif:0002-0327-1668:2
2019-11-25	DMSO	681.647	3	2	MAX_DMSO_2.tif:0002-0708-2607:2
2019-11-25	DMSO	633.833	4	2	MAX_DMSO_2.tif:0002-0711-1683:2
2019-11-25	DMSO	703.081	5	2	MAX_DMSO_2.tif:0002-0947-0175:2
2019-11-25	DMSO	606.317	6	2	MAX_DMSO_2.tif:0002-1377-1363:2
2019-11-25	DMSO	620.622	7	2	MAX_DMSO_2.tif:0002-1460-0757:2
2019-11-25	DMSO	618.562	8	2	MAX_DMSO_2.tif:0002-1760-1772:2
2019-11-25	DMSO	704.849	9	2	MAX_DMSO_2.tif:0002-1999-3514:2
2019-11-25	DMSO	701.975	10	2	MAX_DMSO_2.tif:0002-2021-1178:2
2019-11-25	DMSO	659.255	11	2	MAX_DMSO_2.tif:0002-2123-2889:2
2019-11-25	DMSO	683.847	12	2	MAX_DMSO_2.tif:0002-2407-1453:2
2019-11-25	DMSO	622.249	13	2	MAX_DMSO_2.tif:0002-2549-3452:2
2019-11-25	DMSO	627.186	14	2	MAX_DMSO_2.tif:0002-2694-1734:2
2019-11-25	DMSO	709.503	15	2	MAX_DMSO_2.tif:0002-2698-2590:2
2019-11-25	DMSO	818.128	16	2	MAX_DMSO_2.tif:0002-3251-3532:2
2019-11-25	DMSO	787.952	17	2	MAX_DMSO_2.tif:0002-3370-1938:2
2019-11-25	DMSO	645.816	1	3	MAX_DMSO_3.tif:0002-0187-3501:2
2019-11-25	DMSO	577.858	2	3	MAX_DMSO_3.tif:0002-0181-2495:2
2019-11-25	DMSO	650.22	3	3	MAX_DMSO_3.tif:0002-0183-0351:2
2019-11-25	DMSO	673.526	4	3	MAX_DMSO_3.tif:0002-0254-1798:2
2019-11-25	DMSO	642.981	5	3	MAX_DMSO_3.tif:0002-0413-3070:2
2019-11-25	DMSO	745.28	6	3	MAX_DMSO_3.tif:0002-0463-1363:2
2019-11-25	DMSO	673.878	7	3	MAX_DMSO_3.tif:0002-0772-3014:2
2019-11-25	DMSO	675.625	8	3	MAX_DMSO_3.tif:0002-0854-1964:2
2019-11-25	DMSO	781.541	9	3	MAX_DMSO_3.tif:0002-1184-1576:2
2019-11-25	DMSO	683.91	10	3	MAX_DMSO_3.tif:0002-1211-2942:2
2019-11-25	DMSO	709.833	11	3	MAX_DMSO_3.tif:0002-1265-0854:2
2019-11-25	DMSO	712.015	12	3	MAX_DMSO_3.tif:0002-1275-2356:2
2019-11-25	DMSO	787.855	13	3	MAX_DMSO_3.tif:0002-1464-1839:2
2019-11-25	DMSO	682.659	14	3	MAX_DMSO_3.tif:0002-1493-3154:2
2019-11-25	DMSO	670.786	15	3	MAX_DMSO_3.tif:0002-1549-0653:2
2019-11-25	DMSO	626.998	16	3	MAX_DMSO_3.tif:0002-1720-1325:2
2019-11-25	DMSO	738.394	17	3	MAX_DMSO_3.tif:0002-1827-2483:2
2019-11-25	DMSO	608.025	18	3	MAX_DMSO_3.tif:0002-2014-3407:2
2019-11-25	DMSO	641.715	19	3	MAX_DMSO_3.tif:0002-2159-2001:2
2019-11-25	DMSO	670.296	20	3	MAX_DMSO_3.tif:0002-2264-1250:2
2019-11-25	DMSO	573.925	21	3	MAX_DMSO_3.tif:0002-2760-2041:2
2019-11-25	DMSO	539.486	22	3	MAX_DMSO_3.tif:0002-3001-3328:2
2019-11-25	DMSO	592.406	23	3	MAX_DMSO_3.tif:0002-3149-2253:2
2019-11-25	DMSO	633.283	24	3	MAX_DMSO_3.tif:0002-3183-0806:2
2019-11-25	DMSO	654.56	25	3	MAX_DMSO_3.tif:0002-3354-1508:2
2019-11-25	DMSO	615.137	26	3	MAX_DMSO_3.tif:0002-3658-1125:2
2019-11-25	DMSO	629.331	27	3	MAX_DMSO_3.tif:0002-3774-1950:2
2019-11-25	DMSO	726.084	28	3	MAX_DMSO_3.tif:0002-3828-2856:2
2019-11-25	PE	2335.57	51	1	MAX_PE_1.tif:0002-0244-1321:2
2019-11-25	PE	2160.2	52	1	MAX_PE_1.tif:0002-0274-5588:2
2019-11-25	PE	2472.8	53	1	MAX_PE_1.tif:0002-0402-4914:2
2019-11-25	PE	2636.5	54	1	MAX_PE_1.tif:0002-0661-3620:2
2019-11-25	PE	2366.61	55	1	MAX_PE_1.tif:0002-0695-2652:2
2019-11-25	PE	2264.98	56	1	MAX_PE_1.tif:0002-0854-0207:2
2019-11-25	PE	2304.31	57	1	MAX_PE_1.tif:0002-0868-6838:2
2019-11-25	PE	2548.62	58	1	MAX_PE_1.tif:0002-0914-2024:2
2019-11-25	PE	2702.02	59	1	MAX_PE_1.tif:0002-1138-2780:2
2019-11-25	PE	3098.09	60	1	MAX_PE_1.tif:0002-1248-0937:2
2019-11-25	PE	2777.21	61	1	MAX_PE_1.tif:0002-1250-7146:2
2019-11-25	PE	2252.18	62	1	MAX_PE_1.tif:0002-1269-6108:2
2019-11-25	PE	2664.94	63	1	MAX_PE_1.tif:0002-1358-4354:2
2019-11-25	PE	2512.67	64	1	MAX_PE_1.tif:0002-1455-0351:2
2019-11-25	PE	2277.79	65	1	MAX_PE_1.tif:0002-1582-4848:2
2019-11-25	PE	2720.94	66	1	MAX_PE_1.tif:0002-1983-1024:2
2019-11-25	PE	2910.12	67	1	MAX_PE_1.tif:0002-2117-2610:2
2019-11-25	PE	2294.61	68	1	MAX_PE_1.tif:0002-2140-0225:2
2019-11-25	PE	2263.5	69	1	MAX_PE_1.tif:0002-2145-3934:2
2019-11-25	PE	3075.03	70	1	MAX_PE_1.tif:0002-2345-4815:2
2019-11-25	PE	2509.37	71	1	MAX_PE_1.tif:0002-2417-5489:2
2019-11-25	PE	2656.88	72	1	MAX_PE_1.tif:0002-2399-4286:2
2019-11-25	PE	2386.8	73	1	MAX_PE_1.tif:0002-2418-2983:2
2019-11-25	PE	2625.97	74	1	MAX_PE_1.tif:0002-2527-6902:2
2019-11-25	PE	2343.73	75	1	MAX_PE_1.tif:0002-2669-1810:2
2019-11-25	PE	3226.31	76	1	MAX_PE_1.tif:0002-2729-1218:2
2019-11-25	PE	2893.54	77	1	MAX_PE_1.tif:0002-3028-6114:2
2019-11-25	PE	3539.11	78	1	MAX_PE_1.tif:0002-3126-6989:2
2019-11-25	PE	2728.53	79	1	MAX_PE_1.tif:0002-3341-0868:2
2019-11-25	PE	2628.43	80	1	MAX_PE_1.tif:0002-3371-3375:2
2019-11-25	PE	2401.76	81	1	MAX_PE_1.tif:0002-3565-4890:2
2019-11-25	PE	2492.66	82	1	MAX_PE_1.tif:0002-3616-1880:2
2019-11-25	PE	2585.28	83	1	MAX_PE_1.tif:0002-3683-1460:2
2019-11-25	PE	2325.61	84	1	MAX_PE_1.tif:0002-3859-0775:2
2019-11-25	PE	2400.67	85	1	MAX_PE_1.tif:0002-4218-5872:2
2019-11-25	PE	2810.94	86	1	MAX_PE_1.tif:0002-4329-4335:2
2019-11-25	PE	2283.22	87	1	MAX_PE_1.tif:0002-4443-6337:2
2019-11-25	PE	2694.63	88	1	MAX_PE_1.tif:0002-4879-0999:2
2019-11-25	PE	2440.65	89	1	MAX_PE_1.tif:0002-5018-3379:2
2019-11-25	PE	2894.36	90	1	MAX_PE_1.tif:0002-5017-1879:2
2019-11-25	PE	2478.14	91	1	MAX_PE_1.tif:0002-5080-7175:2
2019-11-25	PE	2171.16	92	1	MAX_PE_1.tif:0002-5173-3651:2
2019-11-25	PE	2438.86	93	1	MAX_PE_1.tif:0002-5243-0703:2
2019-11-25	PE	2701.93	94	1	MAX_PE_1.tif:0002-5411-6033:2
2019-11-25	PE	2458.27	95	1	MAX_PE_1.tif:0002-5464-1029:2
2019-11-25	PE	2274.47	96	1	MAX_PE_1.tif:0002-5508-3189:2
2019-11-25	PE	2460.22	97	1	MAX_PE_1.tif:0002-5545-7457:2
2019-11-25	PE	2317.22	98	1	MAX_PE_1.tif:0002-6173-6657:2
2019-11-25	PE	3173.04	99	1	MAX_PE_1.tif:0002-6210-0904:2
2019-11-25	PE	2037.02	100	1	MAX_PE_1.tif:0002-6213-4765:2
2019-11-25	PE Colch	3582.6	1	1	MAX_PE Colch_1.tif:0002-0267-6111:2
2019-11-25	PE Colch	3564.52	2	1	MAX_PE Colch_1.tif:0002-0388-4721:2
2019-11-25	PE Colch	3604.31	3	1	MAX_PE Colch_1.tif:0002-0466-5390:2
2019-11-25	PE Colch	3955.86	4	1	MAX_PE Colch_1.tif:0002-0710-4969:2
2019-11-25	PE Colch	3610.16	5	1	MAX_PE Colch_1.tif:0002-0928-1657:2
2019-11-25	PE Colch	3918.37	6	1	MAX_PE Colch_1.tif:0002-0976-5465:2
2019-11-25	PE Colch	3834.51	7	1	MAX_PE Colch_1.tif:0002-1108-4141:2
2019-11-25	PE Colch	3422.33	8	1	MAX_PE Colch_1.tif:0002-1150-0764:2
2019-11-25	PE Colch	3238.77	9	1	MAX_PE Colch_1.tif:0002-1144-2777:2
2019-11-25	PE Colch	4407.71	10	1	MAX_PE Colch_1.tif:0002-1282-3481:2
2019-11-25	PE Colch	3476.33	11	1	MAX_PE Colch_1.tif:0002-1425-1840:2
2019-11-25	PE Colch	4719.01	12	1	MAX_PE Colch_1.tif:0002-1510-5641:2
2019-11-25	PE Colch	3913.83	13	1	MAX_PE Colch_1.tif:0002-1646-4286:2
2019-11-25	PE Colch	4135.47	14	1	MAX_PE Colch_1.tif:0002-1795-6076:2
2019-11-25	PE Colch	3870.94	15	1	MAX_PE Colch_1.tif:0002-2074-2386:2
2019-11-25	PE Colch	4574.1	16	1	MAX_PE Colch_1.tif:0002-2088-1571:2
2019-11-25	PE Colch	3867.86	17	1	MAX_PE Colch_1.tif:0002-2066-4373:2
2019-11-25	PE Colch	3857.59	18	1	MAX_PE Colch_1.tif:0002-2086-3439:2
2019-11-25	PE Colch	3766.15	19	1	MAX_PE Colch_1.tif:0002-2191-5810:2
2019-11-25	PE Colch	3328.05	20	1	MAX_PE Colch_1.tif:0002-2294-3858:2
2019-11-25	PE Colch	4512.64	21	1	MAX_PE Colch_1.tif:0002-2353-0920:2
2019-11-25	PE Colch	3919.27	22	1	MAX_PE Colch_1.tif:0002-2422-4967:2
2019-11-25	PE Colch	4648.4	23	1	MAX_PE Colch_1.tif:0002-2577-3109:2
2019-11-25	PE Colch	4326.49	24	1	MAX_PE Colch_1.tif:0002-2590-0520:2
2019-11-25	PE Colch	3171.13	25	1	MAX_PE Colch_1.tif:0002-2832-7315:2
2019-11-25	PE Colch	4322.3	26	1	MAX_PE Colch_1.tif:0002-2921-1360:2
2019-11-25	PE Colch	4098.73	27	1	MAX_PE Colch_1.tif:0002-2961-3695:2
2019-11-25	PE Colch	4075.53	28	1	MAX_PE Colch_1.tif:0002-2969-5462:2
2019-11-25	PE Colch	3971.03	29	1	MAX_PE Colch_1.tif:0002-3112-3136:2
2019-11-25	PE Colch	3551.51	30	1	MAX_PE Colch_1.tif:0002-3113-6797:2
2019-11-25	PE Colch	4813.34	31	1	MAX_PE Colch_1.tif:0002-3214-6122:2
2019-11-25	PE Colch	3455.04	32	1	MAX_PE Colch_1.tif:0002-3252-2528:2
2019-11-25	PE Colch	4220.68	33	1	MAX_PE Colch_1.tif:0002-3327-0931:2
2019-11-25	PE Colch	3501.72	34	1	MAX_PE Colch_1.tif:0002-3462-5198:2
2019-11-25	PE Colch	3626.61	35	1	MAX_PE Colch_1.tif:0002-3465-3540:2
2019-11-25	PE Colch	4409.31	36	1	MAX_PE Colch_1.tif:0002-4388-3013:2
2019-11-25	PE Colch	4230.05	37	1	MAX_PE Colch_1.tif:0002-4435-1415:2
2019-11-25	PE Colch	4130.99	38	1	MAX_PE Colch_1.tif:0002-4433-4116:2
2019-11-25	PE Colch	4051.08	39	1	MAX_PE Colch_1.tif:0002-4490-6999:2
2019-11-25	PE Colch	3912.28	40	1	MAX_PE Colch_1.tif:0002-4565-6038:2
2019-11-25	PE Colch	3814.09	41	1	MAX_PE Colch_1.tif:0002-4576-0692:2
2019-11-25	PE Colch	3873.68	42	1	MAX_PE Colch_1.tif:0002-4686-3517:2
2019-11-25	PE Colch	3869.99	43	1	MAX_PE Colch_1.tif:0002-4803-4531:2
2019-11-25	PE Colch	4307.86	44	1	MAX_PE Colch_1.tif:0002-4959-5202:2
2019-11-25	PE Colch	3954.3	45	1	MAX_PE Colch_1.tif:0002-4924-0534:2
2019-11-25	PE Colch	3507.62	46	1	MAX_PE Colch_1.tif:0002-4977-7142:2
2019-11-25	PE Colch	3689.49	47	1	MAX_PE Colch_1.tif:0002-5013-3884:2
2019-11-25	PE Colch	3980.75	48	1	MAX_PE Colch_1.tif:0002-5054-1376:2
2019-11-25	PE Colch	3468.81	49	1	MAX_PE Colch_1.tif:0002-5373-4369:2
2019-11-25	PE Colch	3566.34	50	1	MAX_PE Colch_1.tif:0002-5415-5539:2

## Sheet: 2G
	DMSO Average				Colch Average				PE Average				PE/Colch Average				DMSO Individual traces																															Colch individual traces
Distance	Mean	Standard Deviation	SE of mean		Mean	Standard Deviation	SE of mean		Mean	Standard Deviation	SE of mean		Mean	Standard Deviation	SE of mean		10.28	10.28	10.28	10.28	10.28	10.28	10.28	10.28	10.28	10.28	11.07	11.07	11.07	11.07	11.07	11.07	11.07	11.07	11.07	11.07	11.25	11.25	11.25	11.25	11.25	11.25	11.25	11.25	11.25	11.25		10.28	10.28
0	979.443	251.426	45.9038		3193.03	2028.46	370.344		2893.52	504.894	92.1806		4934.56	1295.99	236.614		762.029	781.385	1039.71	848.831	1148.21	956.836	860.019	1041.22	791.87	1029.91	1368.91	831.639	1288.64	919.316	551.746	1315.24	1113.02	1541.18	1308.64	1055.11	690.685	895.702	829.357	788.159	1527.37	881.015	737.54	983.22	765.57	731.198		7529	6931.22
0.0353	975.356	254.247	46.4189		3159.09	2009.42	366.868		2850.1	496.174	90.5886		4894.84	1294.51	236.343		753.728	779.453	1043.98	835.029	1157.57	948.742	876.674	1062.1	765.993	1011.31	1362.72	834.37	1247.72	894.855	533.013	1327.95	1099.47	1527.87	1345.54	1058.77	711.416	891.534	830.846	775.986	1534.51	862.16	751.219	969.548	754.603	711.992		7631.88	6886.33
0.0706	971.213	258.509	47.197		3118.88	1993.11	363.89		2813.54	492.306	89.8823		4854.67	1288.35	235.219		746.154	781.601	1043.84	812.93	1167.19	932.46	896.566	1068.68	761.206	965.638	1337.49	828.981	1242.77	880.408	527.184	1347.83	1104.2	1537.91	1391.92	1054.23	711.225	871.782	861.152	779.691	1516.14	857.302	766.909	934.953	734.05	673.997		7596.38	6821.57
0.1059	970.806	265.743	48.5178		3074.85	1978.34	361.194		2788.88	491.906	89.8093		4816.48	1281.94	234.05		732.062	784.565	1031.28	791.13	1182	915.239	908.148	1059.43	786.044	932.742	1305.36	812.363	1279.1	875.977	515.897	1375.82	1128.38	1568.48	1427.17	1046.82	683.206	859.456	910.06	796.578	1494.91	854.788	763.403	910.081	735.816	657.882		7560.33	6751.17
0.1412	972.374	273.252	49.8888		3029.15	1958.18	357.513		2774.2	490.507	89.554		4784.95	1282.88	234.221		721.101	789.881	1002.15	774.157	1220.05	903.514	910.567	1032.54	824.431	932.385	1281.45	792.998	1305.4	871.318	500.429	1395.42	1165.19	1579.72	1452.42	1029.15	645.602	862.878	933.892	808.958	1503.67	861.505	740.2	914.436	745.323	670.492		7543.22	6665.9
0.1765	973.134	277.505	50.6652		2980.76	1921.53	350.821		2765.75	485.888	88.7105		4765.05	1284.96	234.6		709.136	799.446	970.041	757.393	1246.55	898.503	901.396	996.456	864.941	950.221	1287.81	775.528	1299.7	905.499	488.648	1403.75	1194.36	1550.41	1463.9	999.578	624	886.36	902.276	807.384	1545.22	884.7	714.008	925.937	745.859	694.994		7516.61	6538.16
0.2117	968.982	282.124	51.5087		2930.81	1868.02	341.052		2759.48	481.387	87.8888		4746.11	1275.84	232.936		691.759	807.465	942.67	741.135	1249.28	889.102	881.663	978.258	877.447	964.714	1295.95	764.214	1311.51	943.204	469.378	1402.24	1206.15	1501.73	1467.5	961.662	625.505	913.046	827.678	795.95	1589.79	902.833	698.507	927.379	725.145	716.591		7430.26	6347.84
0.247	959.24	287.061	52.4099		2878.23	1799.51	328.543		2758.02	481.108	87.8379		4722.85	1248.97	228.029		666.917	806.117	921.537	722.844	1235.27	878.744	865.986	1008.83	842.234	971.489	1278.18	756.705	1349.25	925.943	461.656	1387.3	1198.86	1472.79	1454.12	929.792	633.246	926.447	740.965	770.505	1620.96	901.152	696.383	923.353	700.53	729.101		7217.81	6098.48
0.2823	950.108	291.083	53.1442		2829.53	1724.81	314.905		2759.98	484.044	88.3739		4686.96	1211.96	221.273		646.282	800.053	914.064	703.341	1225.53	878.128	854.747	1050.09	776.057	975.155	1226.07	742.311	1361.2	890.371	475.934	1381.77	1185.88	1475.71	1429.89	939.565	637.719	927.905	693.567	743.458	1649.58	889.502	708.301	916.71	672.21	732.146		6887.16	5833.39
0.3176	943.954	295.527	53.9557		2787.2	1656.4	302.416		2765.07	487.36	88.9793		4636.7	1188.51	216.991		643.999	786.718	899.884	681.166	1228.35	882.651	843.655	1072.34	725.999	968.829	1190.81	729.97	1352.63	865.525	481.425	1371.53	1167.89	1517.56	1395.29	971.865	639.141	918.842	688.094	727.487	1673.64	876.121	729.974	916.729	639.466	731.075		6492.81	5598.58
0.3529	939.886	298.089	54.4233		2745.87	1592.96	290.834		2774.48	494.202	90.2286		4580.32	1176.28	214.757		644.218	771.049	882.962	659.018	1232.87	890.994	830.925	1070.1	723.856	948.668	1197.42	757.092	1335.04	827.35	472.094	1348.16	1168.62	1559.62	1360.31	965.213	635.847	909.747	695.959	725.361	1688.22	871.137	744.641	928.004	621.008	731.069		6068.12	5397.54
0.3882	937.153	298.403	54.4807		2703.85	1534.59	280.176		2784.44	502.886	91.814		4532.88	1159.82	211.753		640.9	759.286	891.221	643.861	1228.21	910.768	816.876	1050.57	770.315	933.708	1224.52	777.521	1327.64	808.171	466.666	1306.19	1184.55	1567.84	1338.36	940.351	614.277	904.176	700.278	727.607	1699.07	870.416	737.837	932.772	611.02	729.619		5664.8	5214.15
0.4235	937.251	297.735	54.3588		2663.47	1483.73	270.89		2789.06	513.488	93.7497		4499.54	1136.41	207.48		628.924	750.946	929.376	636.346	1220.3	950.025	802.021	1043.12	823.126	922.398	1262.28	781.656	1331.68	838.021	459.239	1267.24	1191.57	1551.58	1321.97	920.769	586.318	887.213	717.399	728.051	1701.6	867.081	728.561	935.962	606.789	725.961		5337.21	5027.15
0.4588	937.966	293.826	53.645		2625.2	1442.5	263.363		2788.62	518.713	94.7037		4480.73	1116.65	203.872		619.751	747.091	966.15	631.545	1212.11	986.156	790.189	1047.3	852.986	915.678	1275.47	786.202	1331.42	886.104	453.854	1243.03	1173.14	1520.13	1314.92	916.8	574.325	870.28	730.954	723.484	1687.52	871.893	727.314	956.181	606.775	720.235		5107.84	4859.65
0.4941	935.856	287.181	52.4319		2591.11	1409.02	257.251		2784.98	519.694	94.8826		4475.57	1105.52	201.84		609.212	744.619	984.012	618.913	1209.07	1000.84	790.072	1034.22	850.857	904.168	1264.9	779.51	1326.21	917.304	469.4	1235.58	1148	1493.45	1312.21	910.516	584.191	865.054	738.255	711.649	1654.81	888.369	733.772	976.796	611.972	707.741		4955.32	4695.44
0.5294	930.22	281.218	51.3432		2562.02	1382.5	252.409		2781.98	521.524	95.2167		4468.55	1093.88	199.713		595.518	747.896	975.206	597.285	1206.67	993.207	803.083	1010.5	820.381	877.146	1269.79	764.391	1335.93	927.92	500.087	1247.44	1129.97	1481.38	1312.27	871.279	593.329	850.821	755.948	695.643	1591.09	903.694	735.762	991.346	630.189	691.416		4816.31	4543.83
0.5646	922.959	279.285	50.9903		2535.48	1359.96	248.294		2787.09	529.147	96.6086		4452.82	1081.49	197.452		584.387	757.82	952.132	578.042	1212.07	968.453	820.943	988.085	779.307	844.678	1289.17	756.809	1347	931.023	517.158	1263.14	1116.02	1481.04	1309.17	822.418	583.248	820.357	779.667	700.217	1528.22	898.561	732.844	1003.86	641.855	681.068		4682.09	4402.52
0.5999	919.544	285.074	52.0471		2515.37	1347.17	245.959		2799.28	541.102	98.7912		4435.72	1079.85	197.154		576.019	771.066	931.497	567.598	1224.6	941.603	839.509	975.043	742.037	824.474	1317.32	761.989	1355.3	941.299	507.378	1252.27	1108.45	1501.48	1313.28	803.669	568.949	802.954	784.431	718.88	1521.72	885.88	731.126	1020.02	628.934	667.562		4626.26	4298.04
0.6352	920.593	291.122	53.1513		2497.81	1343.23	245.239		2808.86	552.624	100.895		4431.07	1090.79	199.151		571.974	782.525	918.569	564.617	1221.52	921.276	857.123	962.206	721.756	807.826	1348.22	777.223	1346.81	957.209	490.104	1224.21	1084.41	1518.8	1325.85	823.513	573.274	800.724	767.942	732.589	1562.11	898.792	749.34	1045.84	609.366	652.079		4664.41	4230.81
0.6705	923.236	290.27	52.9958		2484.51	1341.2	244.869		2812.49	564.436	103.051		4431.28	1115.86	203.728		576.142	788.407	910.217	570.997	1192.96	909.775	881.604	959.282	713.245	799.884	1355.26	798.311	1319.62	965.364	500.605	1227.66	1027.33	1513.55	1340.78	857.091	590.631	794.722	768.195	733.849	1603.41	923.203	783.906	1055.45	588.796	646.853		4721.43	4196.54
0.7058	925.916	285.943	52.2059		2471.48	1333.43	243.451		2811.84	574.015	104.8		4414.07	1145.95	209.222		583.516	783.171	906.99	579.665	1165.55	895.297	908.816	970.95	697.226	800.935	1333.39	812.149	1299.89	990.584	534.829	1261.42	961.771	1508.29	1347.56	888.876	603.209	790.67	795.224	729.052	1612.69	941.74	798.102	1045.97	581.459	648.474		4749.13	4143.87
0.7411	926.232	283.686	51.7937		2446.91	1313.25	239.765		2809.46	580.142	105.919		4376.25	1169.07	213.443		592.069	774.886	921.175	585.501	1159.05	879.851	931.352	993.851	673.056	795.343	1304.17	813.622	1281.52	1022.09	576.799	1302.74	929.163	1518.09	1341.85	912.285	592.464	803.52	799.72	723.877	1598.01	933.69	779.577	1022.38	593.369	631.889		4742.7	4038.95
0.7764	923.934	284.882	52.0122		2416.32	1288.42	235.232		2801.92	584.528	106.72		4322.53	1177.41	214.965		606.726	767.612	942.731	590.293	1159.72	878.088	950.067	1011.69	658.332	762.38	1311.39	819.043	1264.45	1019	624.876	1328.87	918.464	1528.5	1325.31	916.111	559.865	833.837	757.516	722.718	1589.98	904.797	746.183	1000.01	620.87	598.585		4701.78	3861.74
0.8117	921.768	285.416	52.1097		2392.16	1270.33	231.929		2791.08	589.787	107.68		4269.95	1166.66	213.002		630.337	770.882	953.135	593.699	1164.33	892.219	965.26	1006.44	671.24	711.386	1335.99	831.271	1246.6	994.414	680.904	1339.68	904.697	1529.86	1299.63	894.051	539.239	852.95	694.02	724.267	1600.95	886.114	714.345	980.971	659.508	584.641		4603.35	3629.14
0.847	921.891	280.16	51.1499		2374.2	1257.69	229.623		2783.9	596.192	108.849		4231.85	1135.83	207.374		661.112	779.056	947.498	596.671	1165.72	919.568	968.638	974.837	701.618	665.627	1337.98	827.489	1226.74	981.031	724.415	1346.62	892.438	1503.61	1272.69	863.91	549.141	866.644	667.211	730.732	1622.55	890.667	734.493	960.832	696.595	580.589		4511.73	3409.03
0.8823	923.775	271.284	49.5295		2357.78	1247.8	227.817		2783.8	599.049	109.371		4193.26	1093.28	199.604		699.393	779.87	938.067	597.324	1158.07	956.349	957.815	929.652	726.635	639.931	1297.97	837.195	1211.92	992.696	745.598	1370.46	899.508	1444.45	1263.79	830.112	563.349	869.93	703.51	758.612	1638.09	918.353	771.662	938.784	709.85	564.319		4449.91	3289.59
0.9176	924.788	267.857	48.9037		2346.41	1243.86	227.097		2788.92	599.439	109.442		4142.51	1043.04	190.433		738.449	771.719	927.706	589.515	1144.86	980.408	937.756	886.424	730.306	637.702	1239.47	856.69	1212.48	1018.7	746.202	1403.95	915.201	1394.01	1268.84	797.162	568.319	853.826	783.229	805.325	1655.83	947.981	791.728	909.664	698.409	531.766		4392.74	3252.12
0.9528	924.741	272.85	49.8153		2343.89	1246.22	227.528		2796.93	594.227	108.491		4094.58	993.853	181.452		769.198	757.124	922.427	574.784	1124.82	980.132	924.133	856.041	725.253	659.407	1203.79	856.303	1227.27	1039.78	734.571	1428.6	930.381	1401.55	1276.64	773.22	563.223	828.245	835.743	844.235	1671.28	960.399	795.451	904.123	677.788	496.334		4295.46	3246.68
0.9881	923.465	280.155	51.1491		2352.17	1253.49	228.855		2801.07	582.129	106.282		4062.08	953.526	174.089		787.729	746.099	908.822	561.228	1114.31	959.083	924.55	836.998	728.679	671.766	1199.98	830.04	1250.21	1030.82	714.027	1421.46	937.424	1455.32	1277.18	760.043	561.746	817.444	826.885	865.8	1692.29	951.836	781.13	931.37	666.503	493.182		4168.5	3244.36
1.0234	920.831	285.08	52.0483		2361.87	1257.47	229.581		2796.34	567.284	103.571		4043.71	938.114	171.275		790.459	744.922	890.752	560.486	1119.48	937.373	930.469	812.196	748.281	666.913	1229.86	821.702	1262.94	1004.93	689.693	1400.49	935.75	1503.93	1263.96	757.459	556.897	820.462	773.921	864.574	1706.72	926.862	742.166	959.842	676.097	525.333		4070	3209.68
1.0587	918.02	285.063	52.0451		2363.57	1254.86	229.105		2784.92	555.533	101.426		4036.7	944.956	172.525		780.063	744.576	881.198	574.116	1121.38	934.836	936.386	787.874	771.98	657.091	1276.54	832.445	1250.74	982.236	696.29	1384.97	935.281	1503.74	1238.6	754.329	546.183	845.423	718.034	851.318	1717.06	903.048	700.278	954.701	690.286	569.598		4027.61	3126.36
1.094	918.282	280.674	51.2438		2355.15	1242.52	226.852		2771.36	550.666	100.537		4035.6	950.888	173.608		769.101	742.349	884.609	591.729	1102.84	949.085	937.732	774.79	790.59	660.558	1301.72	841.344	1231.19	961.907	726.265	1377.01	934.435	1454.02	1212.66	754.719	552.074	881.133	708.558	834.023	1750.9	897.833	696.93	939.973	689.76	598.61		4005.34	3042.38
1.1293	917.086	269.536	49.2103		2345.23	1227.9	224.183		2757.81	554.958	101.321		4036.11	945.73	172.666		761.585	738.866	901.065	605.514	1057.33	969.085	944.974	763.34	792.528	683.585	1281.24	870.219	1218.2	940.976	742.787	1351.04	927.462	1390.45	1189.75	755.703	590.64	884.163	740.284	821.83	1762.99	885.176	713.08	956.076	668.416	604.218		3989.67	3032.3
1.1646	910.738	262.558	47.9363		2338.29	1217.5	222.284		2746.7	565.956	103.329		4032.47	935.599	170.816		757.242	743.221	928.61	612.729	1009.96	991.391	950.272	748.613	775.947	706.614	1250.13	888.377	1216.42	922.477	731.903	1315.84	903.493	1369.52	1173.46	756.79	627.904	845.541	765.596	810.891	1746.41	869.482	703.557	980.812	632.621	586.324		3985.73	3040.92
1.1999	902.206	260.943	47.6414		2336.1	1216.46	222.095		2735.74	580.761	106.032		4019.05	928.045	169.437		761	754.17	952.029	615.047	986.152	1009.78	948.493	738.01	746.719	709.539	1242.77	878.442	1207.26	910.803	732.103	1283.21	868.049	1380.74	1163.48	758.604	636.749	800.599	778.053	808.973	1712.34	863.343	670.816	993.65	596.106	559.162		3997.11	3070.71
1.2352	895.454	260.248	47.5146		2339.51	1223.29	223.341		2725.75	596.273	108.864		4000.59	925.488	168.97		773.747	774.504	962.201	609.823	977.811	1009.6	941.601	734.682	721.82	678.938	1261.96	871.785	1199.54	902.831	745.611	1263.57	837.664	1372.35	1162.02	754.18	620.573	810.029	776.05	824.857	1673.18	871.481	644.439	985.076	568.384	533.31		4024.57	3116.69
1.2705	887.678	261.148	47.6789		2344.17	1229.06	224.395		2719.28	608.155	111.033		3988.3	923.353	168.58		783.453	794.237	966.997	596.548	973.698	996.633	934.234	731.158	698.918	626.25	1264.77	862.645	1199.52	893.651	753.737	1256.11	825.17	1346.27	1161.82	750.091	587.865	835.331	743.077	838.639	1651.6	882.91	632.132	965.243	559.522	518.124		4037.55	3122.36
1.3058	879.615	264.408	48.2741		2343.77	1224.27	223.52		2714.02	617.409	112.723		3988.59	926.623	169.177		775.96	799.185	970.528	578.721	979.183	982.188	932.927	723.309	681.218	574.745	1233.89	828.071	1221.65	879.323	744.239	1259.61	818.698	1326.19	1166.05	744.579	580.834	854.188	688.588	832.879	1639.51	925.033	638.08	953.923	539.086	516.049		3994.02	3057.51
1.341	876.412	269.564	49.2154		2334.21	1206.46	220.268		2702.15	625.222	114.149		4000.72	942.363	172.051		755.511	790.006	961.375	562.852	998.753	970.521	936.451	717.671	674.907	539.926	1187.16	788.505	1280.81	857.417	732.058	1266.76	813.065	1332.19	1168.61	749.499	613.832	877.374	638.037	810.35	1629.63	983.246	675.173	953.391	508.384	518.901		3909.55	2930.56
1.3763	875.076	269.579	49.2182		2322.3	1183.36	216.051		2686.83	630.99	115.202		4017.53	972.475	177.549		739.946	769.209	937.472	554.871	1015.33	959.226	942.001	724.539	665.353	523.695	1165.22	779.045	1325.7	831.665	729.507	1251.4	798.528	1337.15	1168.56	785.593	666.298	870.216	627.204	783.728	1605.85	1029.45	718.058	938.555	482.925	525.976		3821.2	2800.93
1.4116	871.186	262.328	47.8943		2311.79	1157.44	211.318		2673.16	634.907	115.918		4029.64	1004.59	183.412		729.971	745.422	912.29	549.659	1035.37	945.333	945.679	743.9	652.379	520.704	1190.09	822.066	1311.55	819.508	719.15	1208.87	771.682	1329.91	1162.69	822.758	689.473	829.115	655.055	767.721	1563.38	1039.69	739.031	897.701	473.846	541.593		3724.99	2730.18
1.4469	864.363	256.614	46.8511		2304.12	1135.56	207.325		2662.8	636.452	116.2		4026.11	1014.76	185.268		715.663	718.536	904.265	544.531	1051.15	924.083	944.887	763.058	651.911	532.384	1214.91	863.608	1253.21	822.011	694.073	1180.26	745.489	1337.52	1157.39	849.195	675.326	782.946	676.833	754.964	1535.7	1008.62	738.587	854.562	464.195	571.034		3659.66	2723.92
1.4822	859.671	258.221	47.1444		2303.31	1126.96	205.754		2660.17	634.941	115.924		4001.41	998.806	182.356		692.169	689.459	900.198	533.684	1055.36	906.531	943.523	767.286	645.837	564.362	1232.98	876.98	1193.94	825.361	672.649	1181.96	736.115	1361.91	1154.93	888.96	644.913	765.044	675.572	737.193	1549.55	958.307	735.565	832.326	448.57	618.89		3619.65	2793.1
1.5175	860.196	263.699	48.1447		2305	1128.62	206.058		2666.26	631.048	115.213		3963.62	972.444	177.543		681.257	661.12	920.32	521.953	1042.12	915.002	953.343	763.256	621.983	593.441	1216.91	866.67	1159.09	836.996	658.83	1217.09	737.574	1374.56	1159.59	933.11	619.664	778.807	675.271	720.838	1584.18	920.643	726.154	842.173	427.504	676.419		3587.23	2899.91
1.5528	866.423	272.901	49.8247		2300.63	1130.36	206.375		2676.24	623.027	113.749		3926.12	959.352	175.153		685.91	637.335	954.389	508.669	1020.35	947.025	979.8	752.227	590.711	613.272	1192.7	854.31	1165.63	857.253	657.588	1280.31	744.507	1362.11	1180.05	967.259	619.169	772.903	696.473	703.899	1630.74	916.828	709.984	867.509	419.199	704.583		3543.28	2962.05
1.5881	874.119	277.546	50.6728		2289.17	1125.85	205.552		2687.69	609.161	111.217		3900.48	967.655	176.669		690.858	630.277	963.403	496.29	1002.92	988.241	1007.42	745.688	597.864	635.579	1196.24	854.946	1202.41	856.482	663.806	1321.43	752.391	1321.28	1197.03	993.517	638.345	751.063	726.543	704.401	1652.65	933.038	700.152	890.467	417.707	691.122		3504.33	2961.31
1.6234	880.659	272.412	49.7354		2275.64	1117.06	203.946		2697.69	597.425	109.074		3884.6	979.301	178.795		691.431	633.467	944.417	480.632	998.931	1022.44	1022.3	755.516	636.22	663.54	1219.05	869.437	1251.67	843.205	658.948	1303.46	760.514	1279.47	1207.66	1033.44	644.829	767.665	747.496	736.873	1609.17	937.36	704.008	907.221	421.034	668.353		3430.86	2948.45
1.6587	884.082	263.868	48.1754		2266.8	1112.41	203.097		2703.88	598.378	109.248		3867.3	976.558	178.294		689.761	643.261	907.956	461.389	1000.2	1039.47	1032.03	784.378	671.944	675.256	1227.17	867.19	1291.28	837.49	641.203	1253.21	775.748	1249.49	1208.04	1104.24	636.393	797.964	771.719	772.113	1542.32	913.755	708.85	912.099	435.472	671.073		3320.28	2963.27
1.6939	884.173	258.929	47.2737		2266.92	1115.87	203.729		2709.44	611.914	111.72		3848.26	949.588	173.37		683.967	657.009	861.861	445.084	993.728	1041.59	1028.26	821.875	691.526	670.831	1217.73	831.123	1319.95	839.769	623.454	1209	799.12	1232.82	1208.66	1180.21	626.219	797.603	813.696	778.972	1498.64	889.197	695.155	903.09	463.444	701.617		3265.2	3010.16
1.7292	879.911	258.312	47.1612		2272.11	1125.52	205.492		2715.42	628.138	114.682		3826.72	906.686	165.538		671.461	670.117	813.677	435.201	996.689	1040.24	1004.26	854.759	704.237	658.861	1198.02	781.731	1342.85	830.22	613.293	1170	819.136	1224.16	1210.87	1229.58	616.155	780.025	851.28	765.489	1476.37	879.482	664.921	880.71	486.872	726.67		3295.02	3059.41
1.7645	874.008	258.427	47.1822		2274.37	1135.78	207.364		2718.41	639.652	116.784		3812.27	866.922	158.278		654.335	679.323	778.563	429.941	1013.66	1039.6	975.879	866.219	706.222	659.736	1174.75	753.082	1346.19	806.843	628.001	1147.04	831.178	1222.85	1222.14	1226.09	611.03	770.884	854.686	757.439	1470.35	893.37	631.036	857.419	496.468	715.918		3380.61	3091.52
1.7998	870.757	258.073	47.1175		2275.72	1143.22	208.723		2716.31	645.639	117.877		3809.88	846.794	154.603		641.371	681.893	760.262	428.555	1024.86	1042.9	951.458	849.031	713.446	669.433	1160.11	760.962	1318.37	786.163	650.313	1154.05	856.682	1227.06	1246.98	1175.6	627.4	759.538	822.816	763.586	1494.26	899.904	611.093	860.217	496.62	687.759		3479.02	3103.16
1.8351	870.545	260.485	47.5578		2276.79	1146.09	209.247		2712.43	644.805	117.725		3805.32	830.51	151.63		633.39	677.61	751.938	438.272	1029.17	1034.4	934.849	811.239	723.823	711.235	1150.76	778.998	1276.26	781.069	646.619	1147.39	893.566	1264.09	1278.33	1119.35	645.021	748.056	803.895	772.426	1543.95	882.291	602.546	890.052	489.475	656.294		3598.43	3105.09
1.8704	876.491	264.222	48.2402		2282.77	1150.25	210.005		2712.01	642.031	117.218		3778.04	802.256	146.471		636.836	671.021	750.936	456.819	1031.96	1009.65	943.351	770.206	728.07	765.387	1160.65	788.118	1248.83	813.182	631.661	1117.36	930.327	1312.04	1302.28	1113.16	652.126	754.668	808.156	784.382	1583.05	860.297	606.209	942.159	499.281	622.578		3737.22	3100.23
1.9057	885.039	269.905	49.2777		2293.34	1161.88	212.129		2715.85	637.356	116.365		3732.78	768.347	140.28		647.609	665.243	747.224	476.973	1020.65	980.997	968.39	733.069	721.283	781.14	1174.4	815.993	1241.69	877.46	617.12	1083.79	953.558	1355.53	1312.87	1164.71	640.701	760.051	807.496	802.831	1614.86	862.987	613.751	982.691	539.613	586.47		3853.58	3074.68
1.941	892.779	273.016	49.8456		2305.55	1176.8	214.854		2720.34	630.966	115.198		3694.33	744.098	135.853		657.836	661.45	746.289	502.009	1009.31	962.872	999.03	714.841	707.439	774.598	1155.46	841.25	1255.87	925.706	627.395	1074.23	967.666	1346.99	1311.54	1244.94	618.46	760.802	795.8	815.004	1641.38	896.978	632.435	988.752	586.575	560.464		3953.94	3025.85
1.9763	898.229	270.548	49.395		2311.39	1183.41	216.06		2724.33	620.722	113.328		3677.08	733.65	133.946		655.028	658.393	752.762	531.286	1005.76	968.866	1020.6	714.456	694.746	768.864	1115.81	844.801	1268.72	936.489	667.827	1113.78	982.089	1279.69	1303.2	1309.47	607.878	765.609	771.245	825.589	1655.49	920.565	668.289	969.928	606.372	563.268		4051.77	2966.26
2.0116	898.342	268.016	48.9328		2308.06	1178.21	215.111		2729.99	609.985	111.367		3668.3	729.606	133.207		635.66	656.147	770.98	554.93	1006.3	988.7	1024.78	728.76	688.116	762.938	1101.1	836.564	1255.36	907.199	691.269	1159.39	990.925	1202.04	1298.86	1332.33	603.435	770.602	757.648	821.807	1671.98	911.85	704.652	942.283	588.14	585.505		4132.54	2909.7
2.0469	893.249	267.177	48.7796		2299.63	1167.91	213.23		2740.28	605.392	110.529		3663.53	729.484	133.185		611.352	655.57	788.723	568.075	1007.6	996.885	1016.85	755.724	704.949	747.074	1104.94	828.011	1226.04	856.245	674.833	1183.09	995.623	1152.79	1294.6	1325.94	587.63	780.179	758.079	807.89	1683.17	889.743	719.245	916.231	556.983	603.401		4135.66	2872.4
2.0821	886.248	268.095	48.9472		2285.77	1151.59	210.251		2755.2	601.786	109.871		3668.47	751.252	137.159		594.432	654.917	793.299	578.369	1011.64	985.623	1006.18	776.125	723.754	709.957	1097.13	817.027	1196.64	810.816	639.295	1204.67	1003.59	1137.98	1294.31	1324.55	564.856	790.637	750.761	804.247	1671.88	883.893	703.803	905.436	543.413	608.2		4047.66	2867.06
2.1174	881.289	267.867	48.9056		2264.55	1131.6	206.601		2770.48	593.023	108.271		3680.74	788.873	144.028		598.107	652.698	785.563	594.038	1009.27	958.596	997.796	782.095	726.946	671.571	1063.74	820.958	1192.81	785.43	612.045	1222.97	1011.78	1141.59	1292.92	1354.18	556.361	809.741	727.702	791.855	1631.01	889.194	678.502	924.102	555.387	599.712		3921.62	2878.1
2.1527	882.012	267.102	48.7659		2240.65	1114.19	203.422		2782.86	580.581	105.999		3689.81	815.208	148.836		614.617	647.472	773.661	616.082	1001.77	927.449	1000.65	790.756	731.454	658.725	1037.07	841.769	1194.28	790.304	598.318	1218.98	1009.68	1157.14	1294.02	1405.68	570.937	829.879	686.087	770.091	1594.03	905.94	670.657	956.782	576.318	589.752		3874.16	2906.49
2.188	883.535	267.898	48.9112		2222.85	1103.71	201.508		2792.52	572.504	104.524		3687.76	823.885	150.42		630.138	642.203	763.814	643.332	994.046	907.54	1015.66	808.463	737.865	651.98	1027.16	851.51	1174.91	803.028	594.579	1204.05	1003.97	1184.85	1295.19	1434.54	592.585	840.85	631.325	753.265	1587.75	923.233	671.402	971.597	576.286	588.947		3963.95	2933.1
2.2233	883.35	270.442	49.3758		2214.21	1106.53	202.024		2795.9	565.081	103.169		3678.61	823.301	150.314		629.995	635.904	757.564	675.433	987.881	902.807	1028.13	820.658	735.853	656.352	1035.78	852.647	1171.38	800.654	607.313	1189.76	995.542	1213.49	1302.99	1419.72	600.003	843.699	596.156	742.851	1604.02	936.768	660.567	955.276	548.133	593.198		4135.45	2946.98
2.2586	880.906	273.185	49.8765		2210.97	1121.08	204.68		2790.15	553.572	101.068		3676.58	820.231	149.753		609.798	627.734	745.917	709.056	978.342	905.219	1026.39	823.924	724.988	667.334	1046.83	847.339	1199.35	798.789	624.273	1175.07	972.186	1227.07	1319.95	1376.09	593.585	854.368	596.166	733.051	1625.06	936.548	633.168	934.642	521.14	593.807		4275.17	2929.04
2.2939	881.102	279.198	50.9744		2203.33	1132.28	206.725		2777.53	539.297	98.4617		3675.9	807.467	147.423		575.507	619.225	730.483	734.689	965.796	924.659	1015.43	826.155	718.204	671.805	1056.12	834.654	1225.46	805.611	622.681	1187.06	938.488	1219.54	1346.32	1347.72	594.66	857.834	619.078	724.037	1668.38	932.699	610.56	942.51	531.079	586.628		4338.29	2911.31
2.3292	881.503	282.878	51.6463		2194.63	1138.95	207.943		2758.77	523.864	95.6441		3669.66	779.765	142.365		540.457	612.072	718.446	747.931	958.681	953.297	1003.4	815.098	729.517	664.141	1052.29	825.777	1224.92	811.399	610.867	1202.06	886.859	1202.09	1378	1349.39	611.036	851.29	641.421	710.168	1683.37	933.449	611.2	981.633	568.087	566.727		4354.83	2935.93
2.3645	881.373	277.995	50.7548		2196.55	1149.87	209.936		2737.72	511.515	93.3895		3653.59	745.823	136.168		519.625	614.65	711.487	745.205	957.608	960.974	1005.69	794.12	752.18	657.419	1034.16	841.854	1193.52	821.894	611.419	1189.55	821.688	1191.56	1414.01	1364.63	625.361	860.837	661.39	693.934	1642.2	916.44	637.1	1021.21	593.63	585.831		4392.34	2992.9
2.3998	879.282	271.441	49.5582		2203.01	1159.61	211.714		2718.4	505.135	92.2245		3637.86	719.896	131.434		516.362	624.527	712.086	730.744	958.804	952.461	1024.45	778.128	764.657	641.745	1001.02	852.922	1147.04	836.293	630.139	1158.52	775.99	1181.33	1449.43	1372.15	621.988	869.365	667.982	688.636	1599.13	897.233	668.102	1034.83	600.521	621.875		4447.76	3062.55
2.435	879.438	266.712	48.6947		2206.94	1167.33	213.124		2706.98	501.669	91.5918		3623.47	706.302	128.953		523.293	628.883	725.874	713.152	955.733	942.017	1049.65	774.802	765.075	636.894	981.028	850.403	1134.55	843.8	648.331	1124.15	781.452	1163.57	1468.59	1375	611.559	855.832	690.824	700.861	1576.42	920.112	672.569	1027.06	596.969	644.697		4486.72	3117.55
2.4703	880.177	261.34	47.7139		2207.32	1172.59	214.084		2704.17	501.208	91.5075		3605.68	694.784	126.85		535.201	622.617	739.421	712.879	949.699	938.623	1059.45	773.2	751.127	639.926	985.706	841.524	1150.11	840.422	664.015	1110.41	826.958	1130.97	1458.93	1387.54	617.471	832.686	708.624	703.684	1546.48	953.543	672.869	1009.63	599.265	642.344		4468.56	3136.63
2.5056	876.892	254.908	46.5396		2201.49	1168.49	213.336		2708.52	504.557	92.119		3599.64	688.816	125.76		546.604	607.13	744.378	723.266	946.333	925.312	1050.58	751.736	726.274	622.914	1010.55	820.443	1173.39	851.66	685.463	1120.42	864.615	1080.55	1429.21	1394.92	646.935	821.57	700.274	690.401	1491.9	978.687	678.818	992.759	610.251	619.41		4380.07	3116.59
2.5409	869.571	248.843	45.4323		2192.56	1155.8	211.019		2715.38	507.242	92.6093		3613.42	695.742	127.024		554.322	593.07	746.885	724.797	946.839	894.83	1026.2	719.282	699.883	599.003	1034.21	786.061	1183.57	878.372	729.385	1123.46	875.583	1018.91	1394.6	1362.95	674.557	826.219	690.968	671.173	1463.56	994.702	681.104	985.068	610.827	596.735		4237.38	3082.21
2.5762	862.166	244.204	44.5854		2190.47	1145.49	209.137		2719.97	508.91	92.9139		3636.86	717.209	130.944		553.49	592.073	733.86	717.724	949.25	867.718	1007.7	695.18	685.001	585.911	1024.99	757.423	1186.02	911.75	768.671	1124.29	867.427	955.128	1367.24	1294.43	680.844	837.823	704.94	665.395	1483.57	990.223	666.65	983.683	611.18	595.402		4104.56	3058.04
2.6115	856.604	239.02	43.639		2200.02	1147.71	209.542		2719.64	513.291	93.7137		3653.35	736.374	134.443		544.165	604.418	698.641	704.61	951.019	853.303	1006.01	695.481	689.851	591.341	981.35	739.799	1183.72	961.105	787.368	1149.88	856.818	902.656	1342.04	1239.56	672.914	826.354	723.331	669.859	1490.93	967.683	651.328	971.993	638.256	602.34		4029.09	3066.07
2.6468	853.009	232.01	42.359		2214.02	1157.96	211.413		2716.76	519.916	94.9232		3659.76	754.338	137.723		536.548	621.151	667.591	694.068	949.319	840.052	1001.85	699.536	709.9	610.755	938.014	720.675	1175.15	1013.47	794.93	1177.18	860.38	872.667	1313.91	1235.47	667.859	806.641	711.453	674.302	1455.51	948.86	651.77	940.26	667.331	633.673		3990.05	3094.51
2.6821	853.813	225.295	41.133		2220.25	1165.73	212.832		2714.03	524.968	95.8456		3660.26	774.384	141.383		532.657	645.448	669.594	691.61	941.808	817.602	984.209	705.8	722.131	627.552	918.676	696.379	1175.28	1032.67	808.974	1202.21	881.502	877.782	1286.35	1269.69	682.75	793.978	679.41	675.613	1401.83	955.643	673.567	899.681	692.466	671.517		3967.16	3126.03
2.7174	858.525	218.515	39.8952		2219.22	1168.42	213.323		2711.65	525.998	96.0337		3657.74	793.812	144.929		527.34	677.15	696.415	698.429	931.471	794.414	952.036	718.635	717.182	636.744	936.903	715.367	1159.36	1002.57	825.816	1229.62	905.566	909.066	1256.63	1304.95	704.405	782.208	657.003	680.784	1365.59	978.307	711.506	875.048	715.706	689.513		3974.75	3162.66
2.7527	862.714	214.795	39.216		2221.94	1174.02	214.345		2706.42	521.932	95.2912		3654.01	802.087	146.44		525.699	701.951	731.725	711.876	928.272	785.518	923.01	725.348	704.724	642.096	973.409	760.587	1111.71	941.547	830.097	1260.18	911.566	943.471	1232.88	1325.91	709.277	764.587	652.335	697.372	1371.3	983.402	758.186	868.741	728.911	675.747		4026.19	3228.91
2.788	864.619	214.286	39.123		2231.39	1183.7	216.113		2695.31	514.696	93.9702		3649.58	802.655	146.544		529.994	716.346	768.277	731.873	940.032	805.444	921.537	725.178	706.329	639.846	985.878	796.637	1091.01	898.983	825.544	1286.07	889.304	961.064	1216.01	1319.49	687.205	749.247	669.792	721.006	1390.81	957.377	781.193	879.27	714.913	632.917		4077.49	3295.96
2.8232	865.653	213.657	39.0082		2238.5	1187.33	216.776		2680.53	505.684	92.3248		3651.75	805.168	147.003		523.171	719.332	798.939	753.696	958.177	839.12	942.104	737.824	717.879	642.437	964.042	815.098	1100.81	920.912	831.419	1293.9	849.933	947.397	1208.13	1277.9	653.229	753.357	702.015	743.918	1405.42	929.945	752.667	897.645	712.975	576.197		4103.51	3327.48
2.8585	864.144	210.82	38.4903		2236.83	1182.08	215.817		2665.92	492.644	89.9441		3654.67	813.176	148.465		501.865	719.357	818.56	771.083	965.784	862.505	959.4	765.192	714.689	661.342	923.81	808.025	1105.84	965.288	848.776	1286.82	811.204	906.998	1184.85	1210.33	633.417	783.893	718.902	756.681	1415.39	926.51	700.905	917.25	743.516	536.114		4092.61	3308
2.8938	859.212	206.733	37.7441		2226.16	1170.54	213.71		2657.04	475.542	86.8216		3653.16	823.381	150.328		476.014	716.164	817.119	782.777	957.018	855.629	960.121	785.305	704.598	688.164	887.737	787.655	1131.22	983.53	856.101	1263.66	782.124	869.402	1144.43	1132.79	630.934	825.795	707.563	757.522	1422.17	936.646	678.512	940.674	762.554	532.431		4037.93	3244.01
2.9291	852.86	202.667	37.0018		2215.8	1162.16	212.18		2651.52	451.869	82.4997		3647.18	828.114	151.192		448.892	709.218	810.791	789.393	944.953	831.58	958.463	789.268	692.391	702.179	875.835	783.325	1189.66	977.83	842.452	1221.84	752.165	862.802	1092.86	1059.02	646.19	850.023	689.919	750.354	1422.22	929.468	708.359	960.795	748.337	545.205		3966.15	3197.43
2.9644	845.441	198.345	36.2127		2213.18	1158.9	211.586		2649.88	427.773	78.1003		3642.11	824.693	150.568		427.291	698.857	824.898	787.709	944.372	802.68	961.119	782.966	687.26	690.043	889.962	791.143	1216.47	970.366	820.719	1162.69	728.379	878.34	1040.22	1008.33	658.74	828.785	687.175	743.047	1418.58	905.588	759.704	973.682	709.884	564.247		3928.93	3185.62
2.9997	837.135	192.25	35.0999		2224.23	1162.1	212.169		2648.63	414.934	75.7563		3637.41	818.462	149.43		422.732	685.927	866.235	776.272	952.897	774.571	963.921	788.87	693.561	676.368	910.047	775.175	1172.16	935.238	805.478	1102.64	718.7	870.07	998.907	984.247	663.604	776.76	706.74	744.969	1423.67	889.953	800.919	985.27	673.921	574.239		3964.91	3207.84
3.035	831.654	192.67	35.1765		2239.4	1169.09	213.446		2642.64	418.514	76.4099		3621.56	810.179	147.918		422.409	682.174	906.752	759.445	964.552	751.92	959.981	810.023	701.698	672.776	936.035	738.016	1127.93	880.735	798.193	1076.97	725.358	823.631	976.235	969.049	660.498	734.877	728.637	757.641	1451.83	898.859	817.762	991.799	657.537	566.281		4031.44	3240.76
3.0703	829.754	198.536	36.2475		2251.85	1177.71	215.02		2629.27	433.475	79.1413		3594.77	808.39	147.591		427.042	692.498	918.738	738.369	979.986	734.831	951.968	837.807	693.256	657.517	950.835	711.334	1131.1	845.059	795.236	1090.81	739.915	794.399	966.056	949.21	653.342	723.728	728.739	773.942	1479.06	923.473	813.831	986.721	651.337	552.472		4053.22	3275.67
3.1056	829.386	202.027	36.885		2258.97	1182.39	215.874		2607.78	448.408	81.8677		3571.16	818.103	149.365		445.331	710.146	897.768	708.863	990.691	727.599	943.86	862.838	668.805	646.232	948.317	721.534	1156.14	828.192	794.282	1120.59	747.052	793.074	962.838	910.253	652.366	734.094	719.462	778.343	1488.15	949.501	805.124	979.487	648.095	542.557		4040.35	3278.5
3.1409	828.504	203.035	37.0689		2258.1	1177.52	214.985		2581.74	453.24	82.75		3550.37	832.427	151.98		467.592	728.711	867.703	678.295	996.895	735.832	932.084	865.724	643.685	642.815	929.762	759.204	1161.87	823.275	797.674	1149.3	737.962	785.66	965.102	853.322	646.655	751.746	717.87	761.107	1490.22	979.963	797.983	989.782	648.343	548.995		4007.42	3248.62
3.1762	827.717	205.893	37.5908		2254.3	1166.11	212.902		2558.49	451.123	82.3635		3528.7	842.539	153.826		484.044	751.029	862.517	654.888	1000.99	755.08	917.708	841.934	632.289	638.893	895.515	795.379	1171.29	798.68	803.384	1162.76	723.707	774.408	969.372	806.925	635.368	775.855	716.798	740.804	1492.34	1032.72	777.052	1013.18	649.788	556.804		3978.26	3202.62
3.2114	827.346	204.812	37.3934		2254.43	1155.58	210.98		2543.12	449.49	82.0652		3519.76	862.011	157.381		492.948	774.029	889.116	649.975	1005.86	770.495	909.976	812.488	631.079	636.745	887.01	805.749	1150.48	763.18	823.669	1160.89	716.782	771.542	974.056	791.668	631.188	806.409	712.392	733.691	1466.2	1079.58	741.357	1029.57	647.502	554.763		3977.57	3164.76
3.2467	829.773	201.865	36.8554		2255.15	1148.9	209.76		2538.18	452.683	82.6483		3541.11	902.411	164.757		503.519	793.184	930.221	653.016	1005.41	768.645	913.694	796.67	628.69	649.604	917.782	797.698	1110.69	733.282	858.517	1163.86	730.673	775.003	980.448	808.222	639.415	832.712	719.325	732.138	1448.52	1073.3	708.952	1032.95	637.816	549.213		4000.66	3142.92
3.282	835.161	200.27	36.5642		2250.87	1145.06	209.059		2539.8	461.139	84.1921		3579.59	933.355	170.406		515.232	807.336	964.455	656.766	1010.97	758.619	931.389	801.457	627.437	673.086	956.489	801.726	1087.5	716.118	882.436	1184.44	755.917	770.771	986.009	850.933	654.873	837.732	721.106	718.012	1450.87	1018.1	692.859	1025.35	638.487	558.352		4025.22	3133.73
3.3173	837.184	198.113	36.1704		2238.05	1139.8	208.098		2542.13	466.333	85.1404		3609.03	938.618	171.367		524.134	813.577	972.75	661.688	1020.48	751.961	949.3	816.454	628.711	694.017	966.651	825.67	1089.5	698.319	884.9	1187.55	773.018	748.199	995.016	891.295	666.662	813.107	703.177	690.265	1451.32	960.646	679.738	1005.75	669.249	582.425		4021.28	3139.8
3.3526	833.609	196.012	35.7866		2218.06	1128.76	206.083		2544.67	466.981	85.2588		3617.79	926.421	169.141		525.866	806.658	953.851	662.235	1028.44	756.905	955.058	834.951	640.881	700.196	961.59	836.78	1106.84	663.502	874.349	1161.15	782.065	733.861	993.734	893.445	665.849	775.547	683.955	657.926	1445.67	937.826	659.513	990.278	709.831	609.514		3999.45	3148.8
3.3879	826.676	195.414	35.6775		2201.06	1119.25	204.346		2547.89	466.462	85.1639		3611.94	899.066	164.146		525.274	786.195	926.861	656.559	1029.37	781.639	949.254	847.006	651.548	690.054	962.799	821.606	1120.48	621.349	862.117	1134.89	788.443	730.428	976.538	846.695	672.489	745.061	693.376	622.765	1440.73	958.485	629.919	967.573	733.326	627.45		4013.14	3143.16
3.4232	822.119	197.038	35.9741		2192.8	1120.1	204.502		2553.92	469.551	85.7278		3592.77	863.149	157.589		528.828	760.113	901.798	651.379	1020.9	825.609	939.753	857.586	652.865	688.321	985.065	818.533	1134.83	606.853	855.849	1118.15	794.61	717.474	949.48	804.066	690.859	720.595	720.355	590.964	1436.07	1006.23	591.823	930.341	734.791	629.483		4082.51	3107.66
3.4585	820.658	199.41	36.4072		2194.72	1136.6	207.514		2563.31	478.194	87.306		3571.18	827.789	151.133		537.21	730.383	878.087	650.973	1021.7	877.81	928.636	864.374	648.232	701.825	980.299	840.02	1176.01	617.558	855.478	1097.91	789.95	711.757	920.754	818.061	696.548	697.465	736.665	569.233	1432.97	1027.64	578.606	897.563	729.089	606.923		4179.26	3092.76
3.4938	822.163	202.788	37.0238		2209.74	1172.03	213.982		2575.43	489.45	89.3608		3557.24	808.096	147.537		547.206	699.56	855.642	650.379	1034.37	924.616	914.8	875.265	660.258	721.731	960.173	868.218	1214.16	634.119	847.72	1068.43	778.699	733.848	909.162	867.295	676.859	693.786	748.832	558.969	1453.27	999.584	581.774	885.889	734.476	565.789		4264.84	3145.08
3.5291	825.902	206.874	37.7698		2228.94	1213.64	221.579		2585.56	498.525	91.0179		3543.59	802.526	146.521		556.275	673.923	843.179	647.289	1041.87	947.738	889.971	903.854	685.14	755.829	954.14	871.705	1229.44	650.013	820.892	1054.99	773.459	769.035	915.786	913.092	642.069	700.746	767.114	566.505	1498.45	941.561	588.966	878.624	752.336	543.073		4251.94	3258.18
3.5643	830.951	206.791	37.7548		2243.9	1252.84	228.736		2593.68	504.992	92.1986		3524.11	808.506	147.612		563.903	660.388	851.589	640.634	1042.58	938.675	856.739	932.608	710.198	787.862	980.957	843.449	1232.49	674.823	788.845	1056.32	785.711	785.169	938.234	928.434	623.414	702.34	790.56	583.622	1530.09	888.084	621.651	859.946	761.536	567.685		4222.81	3369.64
3.5996	833.457	206.511	37.7036		2251.07	1286.05	234.799		2602.16	507.073	92.5785		3509.4	814.291	148.669		568.89	657.291	867	637.093	1069.83	902.945	828.621	948.035	712.989	786.629	1031.82	808.05	1211.18	705.55	774.988	1067.08	807.286	784.305	967.578	913.219	609.992	697.595	801.688	587.889	1538.42	865.52	667.009	845.315	747.371	592.539		4262.57	3411.13
3.6349	831.773	209.162	38.1876		2251.85	1309.66	239.109		2613.44	501.563	91.5725		3511.57	818.111	149.366		576.306	655.994	878.037	640.37	1106.67	862.505	809.076	956.028	692.023	755.641	1061.29	791.462	1178.02	723.336	781.935	1097.68	823.995	772.657	994.578	887.036	592.162	692.705	804.436	576.963	1531.08	866.196	689.785	846.401	716.861	591.961		4342.31	3349.28
3.6702	828.609	208.945	38.1479		2249.8	1318.43	240.712		2627.27	487.509	89.0066		3526.49	829.568	151.458		590.843	656.25	887.389	651.008	1111.11	844.933	797.211	950.742	669.449	718.104	1051.22	815.746	1152.5	716.421	791.742	1130.32	822.981	763.578	1008.24	872.507	599.063	702.914	802.759	559.969	1516.54	856.31	673.393	856.357	695.042	593.619		4387.25	3221.81
3.7055	825.587	201.963	36.8732		2240.38	1304.98	238.256		2638.65	467.321	85.3207		3534.22	842.354	153.792		611.379	665.933	902.162	663.305	1087.19	848.315	790.572	939.479	666.794	701.867	1025.18	852.635	1144.02	690.158	782.913	1117.9	800.853	757.542	1005.6	874.439	633.987	734.372	803.463	549.41	1485.99	854.005	628.908	855.599	700.603	593.028		4371.09	3085.46
3.7408	823.034	192.784	35.1975		2223.06	1274.54	232.697		2641.19	446.875	81.5879		3539.12	846.275	154.508		637.459	681.727	915.079	672.389	1058.78	863.785	792.14	933.06	676.992	708.01	1013.93	867.586	1139.78	670.036	767.639	1065.04	780.822	747.521	991.519	880.747	659.969	770.354	819.698	536.834	1442.69	876.757	584.503	834.127	721.842	580.187		4319.08	2983.37
3.7761	820.838	186.547	34.0586		2208.06	1242.96	226.932		2637.97	427.933	78.1296		3550.03	845.34	154.337		670.578	694.733	917.109	672.311	1049.93	873.704	801.818	937.477	675.175	726.777	1003.55	859.741	1121.22	679.052	769.297	1019.82	783.47	755.569	972.479	883.31	652.811	782.363	838.458	513.656	1407.79	898.157	556.488	807.857	742.093	558.33		4276.68	2913.22
3.8114	819.739	184.233	33.6362		2203.52	1224.44	223.551		2631.95	412.195	75.2561		3565.18	846.598	154.567		705.392	704.699	920.456	664.315	1066.36	871.548	804.516	946.948	646.641	741.654	969.1	843.153	1091.18	718.181	785.464	1033.34	803.9	788.156	957.528	884.515	621.325	781.266	838.943	482.049	1382.88	905.258	554.061	779.246	750.368	549.722		4276.54	2862.71
3.8467	819.723	183.007	33.4123		2207.27	1219.99	222.738		2628.63	398.242	72.7086		3577.86	860.318	157.072		730.901	704.776	914.942	647.686	1092.18	865.719	799.245	948.271	611.179	742.051	918.149	828.17	1070.39	754.397	790.376	1064.84	835.293	838.918	944.686	875.698	613.577	800.476	832.497	457.781	1363.26	907.399	574.501	756.511	741.222	566.613		4312.14	2823.64
3.882	818.946	182.963	33.4042		2209.92	1218.34	222.437		2625.17	387.223	70.6969		3579.5	881.124	160.871		739.084	702.135	898.995	625.592	1112.34	868.33	806.458	931.66	589.482	737.937	874.293	810.235	1069.51	771.222	762.151	1084.55	871.808	875.717	933.792	860.954	633.113	826.731	838.545	442.815	1351.33	905.953	598.869	734.557	713.116	597.094		4324.31	2789.92
3.9173	812.459	183.524	33.5067		2205.71	1210.99	221.096		2617.58	383.831	70.0777		3574.77	905.335	165.291		730.445	703.477	880.385	604.759	1123.37	878.413	820.826	903.269	583.015	735.069	846.359	786.607	1078.33	757.527	705.642	1109.93	902.623	875.717	925.575	855.988	639.32	823.45	839.838	431.106	1311.4	903.692	606.381	711.922	672.614	626.712		4269.64	2756.47
3.9525	802.069	188.133	34.3483		2198.76	1201.23	219.314		2602.95	393.116	71.7727		3566.88	927.475	169.333		713.801	708.734	865.989	589.855	1125.8	897.745	826.823	883.585	584.48	737.493	836.954	779.084	1083.75	720.549	652.411	1138.26	903.996	854.772	917.595	842.951	617.535	795.936	815.14	417.594	1286	903.64	595.393	699.322	633.851	633.022		4181.9	2714.93
3.9878	794.536	194.59	35.5271		2191.51	1194.97	218.17		2583.47	405.041	73.95		3555.32	938.49	171.344		698.739	716.583	855.281	576.751	1122.86	916.191	826.592	881.214	584.043	740.836	850.484	794.191	1082.88	696.084	635.446	1149.3	876.186	845.781	907.943	815.623	589.315	765.43	784.488	406.629	1301.12	903.814	580.432	715.375	604.418	612.048		4095.16	2675.32
4.0231	790.1	192.805	35.2011		2183.84	1192.08	217.643		2567.26	409.801	74.8191		3537.42	928.998	169.611		688.414	722.084	860.803	566.713	1113.44	920.281	822.302	883.953	587.274	738.952	887.399	805.52	1074.18	704.274	647.056	1146.27	841.274	839.869	895.026	801.034	575.015	736.344	777.704	403.604	1271.44	897.955	572.674	742.476	589.108	590.567		3985.88	2651.5
4.0584	787.654	183.709	33.5405		2173.45	1190.67	217.386		2559.15	407.306	74.3636		3518.51	897.501	163.861		678.685	724.869	872.375	563.041	1104.11	907.593	819.233	879.305	595.035	738.595	923.847	776.985	1070.89	741.552	660.418	1144.61	807.05	834.73	877.522	797.782	576.665	716.746	799.7	418.181	1190.69	897.684	573.518	760.747	589.355	588.115		3864.8	2656.8
4.0937	787.977	175.888	32.1126		2169.45	1191.76	217.585		2555.91	399.238	72.8905		3505.7	857.814	156.615		665.553	731.049	883.728	566.002	1100.17	888.129	821.664	865.105	604.504	734.485	922.949	740.38	1087.07	789.042	661.398	1174.49	783.378	829.961	854.5	787.615	581.112	717.651	826.201	445.098	1106.15	903.443	592.519	768.189	611.26	596.517		3781.02	2681.93
4.129	789.202	171.313	31.2774		2175.26	1189.23	217.122		2553.94	396.527	72.3956		3498.58	838.787	153.141		651.379	737.187	888.719	568.14	1099.02	867.178	832.57	840.344	607.334	715.459	879.606	753.849	1105	821.751	652.498	1223.83	778.598	819.114	824.148	761.521	598.822	742.982	829.291	468.649	1057.47	896.704	628.994	766.095	657.526	602.265		3762.01	2698.43
4.1643	789.158	169.782	30.9978		2178.04	1172.35	214.04		2553.22	401.646	73.3302		3500.24	847.594	154.749		646.45	743.641	888.9	566.413	1086.23	850.819	847.976	811.937	603.765	688.609	822.086	804.711	1099.95	832.15	637.519	1253.47	790.658	807.332	791.7	746.2	629.379	778.633	809.718	478.098	1067.51	888.492	655	744.912	699.885	602.592		3785.92	2683.42
4.1996	785.506	169.05	30.8641		2169.12	1139.22	207.993		2555.32	409.555	74.7742		3507.21	860.199	157.05		657.027	750.957	886.564	562.23	1055.53	835.226	863.464	787.031	594.009	658.177	794.343	850.553	1075.1	822.588	624.995	1240.8	799.161	804.064	758.294	741.816	655.345	798.271	778.721	472.857	1114.09	885.656	655.565	723.246	712.549	606.948		3798.15	2632.64
4.2349	779.78	170.279	31.0885		2154.75	1106.88	202.088		2559.18	414.156	75.6143		3504.37	838.3	153.052		681.591	755.854	879.897	554.636	1022.77	823.087	876.831	772.757	582.234	624.07	788.797	869.644	1056.57	797.113	616.295	1211.66	803.42	796.766	726.952	735.896	672.664	795.133	748.773	450.795	1156.43	905.887	636.153	730.064	692.6	628.069		3787.59	2585.04
4.2702	775.5	173.199	31.6217		2147.46	1091.06	199.199		2563.52	417.03	76.1389		3489.29	774.563	141.415		708.977	756.68	876.429	547.585	993.157	812.533	883.727	769.924	575.592	605.596	779.402	856.436	1052.29	764.304	618.57	1195.76	815.678	790.242	708.849	723.162	682.469	804.739	748.379	421.554	1183.3	923.239	610.682	741.831	663.756	650.152		3776.64	2579.08
4.3054	775.222	173.689	31.7111		2143.99	1090.24	199.049		2562.44	422.52	77.1413		3462.01	709.914	129.612		728.255	761.846	873.045	551.105	969.2	803.384	878.417	776.693	576.26	603.715	765.631	836.912	1042	740.185	641.918	1190.56	838.37	797.67	702.648	725.468	684.873	810.858	770.555	401.611	1200.4	936.484	605.07	734.497	643.711	665.313		3776.86	2604.06
4.3407	776.935	171.559	31.3223		2137.02	1090.68	199.13		2559.62	433.568	79.1583		3431.86	675.193	123.273		733.229	771.141	865.898	564.099	958.238	798.968	859.925	788.326	569.372	619.485	764.746	840.005	1030.25	737.562	674.626	1180.33	862.444	798.167	707.61	755.406	679.513	801.386	780.184	395.594	1203.06	953.184	610.528	706.183	631.625	666.961		3785.57	2617.55
4.376	776.931	169.129	30.8786		2124.46	1080.24	197.224		2559.15	450.584	82.2651		3412.68	664.128	121.253		722.872	772.591	854.562	572.206	963.324	807.625	837.338	798.239	564.956	641.999	785.681	857.181	1023.94	743.055	698.908	1166.79	871.033	781.393	716.453	805.285	672.244	793.135	764.408	393.072	1184.46	958.764	618.215	669.01	620.25	648.941		3807.08	2577.11
4.4113	775.833	166.875	30.4671		2114.01	1065.74	194.577		2563.83	470.185	85.8436		3410.73	661.642	120.799		699.014	765.322	843.248	572.33	971.612	823	827.328	793.888	572.694	666.167	821.247	858.885	1051.88	753.167	727.258	1152.96	851.841	763.094	719.934	845.092	668.385	799.552	732.77	387.953	1136.06	956.008	634.64	654.158	606.041	619.467		3864.93	2498.64
4.4466	775.799	166.378	30.3763		2114.43	1062.27	193.943		2572.09	486.779	88.8732		3419.24	657.705	120.08		667.957	768.548	836.135	570.571	967.972	827.089	842.85	771.051	587.402	686.192	853.708	835.306	1095.66	759.204	776.144	1139.44	811.235	772.092	717.297	857.201	666.78	824.364	696.973	392.083	1109.87	943.32	651.539	651.079	597.357	597.561		3963.94	2436.68
4.4819	775.158	168.483	30.7607		2127.12	1070.18	195.387		2582.77	498.784	91.065		3436.87	662.016	120.867		639.064	767.343	829.408	575.364	967.912	824.077	869.024	740.033	595.999	689.987	863.811	793.829	1119.59	764.71	837.344	1123.61	772.437	806.23	721.199	841.027	655.159	853.04	666.04	406.545	1125.57	923.894	659.76	640.733	593.106	588.919		4047.03	2430.31
4.5172	773.084	172.933	31.573		2142.4	1076.86	196.608		2589.56	506.964	92.5585		3453.82	678.579	123.891		622.055	761.527	817.514	582.762	965.303	821.227	887.037	705.523	598.299	671.202	861.914	749.932	1133.43	771.279	883.917	1116.96	761.726	835.425	736.785	825.779	625.156	865.668	645.464	423.142	1150.31	906.41	664.389	629.091	594.246	579.042		4059.68	2488.98
4.5525	770.476	180.32	32.9217		2152.31	1076.39	196.521		2594.59	508.2	92.7842		3459.6	697.647	127.372		621.622	749.601	807.007	585.786	957.58	817.949	884.435	670.641	592.147	629.318	868.386	716.537	1152.59	766.679	895.528	1134.73	785.233	830.583	761.61	833.458	583.653	849.813	638.048	442.282	1187.87	890.869	671.515	628.986	597.791	562.025		3998.85	2593.75
4.5878	768.427	187.298	34.1957		2155.02	1074.65	196.203		2598.62	501.263	91.5177		3458.93	718.115	131.109		632.913	732.806	807.255	581.285	941.619	816.293	863.865	646.058	589.96	593.846	886.822	701.409	1175.63	757.518	865.351	1166.31	811.698	807.498	784.766	849.542	553.727	818.513	640.437	466.924	1220.12	887.788	675.594	640.7	589.057	547.498		3920.19	2708.14
4.6231	770.147	188.748	34.4605		2156.25	1079.61	197.109		2599.05	490.343	89.524		3463.83	730.062	133.29		645.345	719.483	829.441	572.199	909.329	824.594	842.701	633.686	586.363	591.705	900.773	692.996	1187.76	746.848	811.299	1188.11	815.701	788.214	804.408	855.404	555.548	814.798	654.86	511.792	1247.02	899.484	672.189	666.538	589.465	546.361		3876.05	2800.99
4.6584	771.61	182.815	33.3773		2156.26	1087.24	198.502		2598.52	479.696	87.5801		3489.69	731.471	133.548		647.218	716.961	853.649	574.978	868.325	841.773	823.144	628.438	572.084	596.773	893.103	685.433	1167.95	754.26	764.183	1173.07	798.653	785.041	826.65	849.468	580.353	840.463	668.883	569.322	1263.41	898.519	666.993	690.686	591.477	557.042		3846.18	2856.12
4.6936	770.089	174.942	31.9398		2156.23	1093.92	199.722		2598.78	473.616	86.47		3533.11	751.633	137.229		633.455	727.804	871.89	591.042	850.08	859.856	798.412	625.542	564.051	586.888	869.133	676.347	1128.61	768.299	738.341	1132.66	780.069	792.458	853.473	839.95	612.411	859.674	674.151	617.608	1271.95	874.173	661.314	686.063	585.852	571.13		3819.33	2869.26
4.7289	766.601	170.561	31.14		2156.35	1097.09	200.301		2601.85	472.185	86.2088		3570.89	807.547	147.437		610.381	746.635	885.289	606.337	854.901	873.275	768.805	617.778	563.691	571.643	850.628	664.362	1113.95	772.398	728.683	1089.66	771.961	801.423	874.87	840.716	629.358	844.129	681.6	651.738	1266.76	846.575	651.934	657.276	579.503	581.761		3793.14	2854.98
4.7642	764.983	171.959	31.3953		2158.99	1097.79	200.429		2605.25	470.541	85.9087		3592.87	895.371	163.472		592.516	765.888	891.242	609.504	855.175	878.893	749.096	606.82	562.678	584.892	847.527	668.108	1136.71	763.234	727.806	1065.75	766.995	808.65	890.753	868.296	625.861	807.706	693.033	671.295	1261.82	833.906	635.529	623.229	577.108	579.469		3788.28	2853.7
4.7995	767.108	177.325	32.3749		2161.7	1095.72	200.05		2605.63	469.969	85.8042		3601.41	968.687	176.857		592.078	775.949	879.229	606.533	833.64	882.064	747.369	603.587	557.21	616.46	844.218	695.961	1168.26	764.438	715.566	1069.2	760.614	798.679	905.131	903.537	616.009	785.083	702.394	680.194	1286.71	834.943	623.949	607.436	582.918	573.884		3769.93	2893.18
4.8348	772.127	183.851	33.5665		2161.75	1092.49	199.461		2605.63	473.269	86.4066		3592.4	980.645	179.04		608.517	774.432	865.203	604.436	804.345	886.37	752.542	626.724	544.82	649.079	848.812	723.853	1181.94	784.912	685.911	1085.63	760.806	769.27	917.884	928.72	616.819	789.246	716.18	685.419	1336.94	837.696	616.468	610.432	575.183	575.213		3726.49	2956.16
4.8701	777.986	189.888	34.6687		2156.54	1086.66	198.396		2604.8	470.568	85.9136		3560.54	928.747	169.565		632.709	767.22	862.59	605.713	784.016	890.353	759.462	666.353	538.931	669.048	881.089	733.686	1175.95	802.541	654.742	1082.07	778.903	739.088	931.532	939.18	634.954	803.812	725.423	692.553	1399.25	825.942	614.654	614.811	549.004	583.995		3711.16	2994.43
4.9054	782.622	192.391	35.1256		2151.72	1081.82	197.512		2600.9	463.194	84.5672		3510.58	868.053	158.484		653.421	757.75	865.773	602.988	785.914	900.424	768.807	708.449	550.015	672.53	922.768	727.3	1154.53	794.315	635.642	1042.62	811.924	722.414	941.537	940.217	666.683	779.826	711.002	705.41	1458.27	812.43	622.14	629.162	534.484	599.92		3758.76	2990.5
4.9407	787.29	191.35	34.9356		2147.32	1079.61	197.11		2593.64	456.304	83.3094		3459.15	841.774	153.686		665.474	742.616	873.591	593.372	815.928	914.939	777.881	747.203	565.079	661.489	945.941	707.834	1132.77	765.998	630.065	974.095	850.227	732.676	956.594	944.108	705.868	756.708	696.652	714.13	1488.94	805.417	628.751	674.145	535.97	614.24		3808.16	2968.42
4.976	789.521	191.764	35.0111		2142.88	1081.21	197.401		2591.08	444.557	81.1647		3420.67	825.644	150.741		674.873	722.626	891.125	581.278	854.098	922.127	781.753	772.462	570.752	639.95	937.669	676.332	1122.79	738.101	623.832	920.561	879.594	743.746	963.669	965.708	732.829	775.989	703.625	711.799	1493.78	792.867	630.951	704.107	535.545	621.107		3799.93	2967.01
5.0113	790.322	195.381	35.6716		2137.07	1084.66	198.031		2593.59	429.699	78.452		3402.02	799.92	146.045		685.4	707.365	913.951	574.037	888.903	911.426	777.261	782.83	569.842	619.577	925.934	648.909	1134.62	720.051	608.209	905.506	882.535	738.681	959.872	999.845	745.621	827.82	722.347	701.912	1488.54	786.23	625.438	701.338	534.065	621.61		3744.86	3001.7
5.0466	790.787	202.424	36.9574		2133.82	1090.49	199.096		2598.35	417.844	76.2876		3392.47	767.48	140.122		693.16	694.085	929.407	575.22	918.402	885.271	763.619	786.962	579.091	601.966	929.626	643.796	1166.47	693.053	600.636	918.577	857.76	724.573	957.46	1022.38	738.686	864.697	743.735	693.103	1496.32	809.185	609.279	684.093	524.591	618.406		3703.71	3028.73
5.0818	788.884	209.311	38.2148		2134.64	1100.34	200.894		2607.6	412.098	75.2385		3375.05	743.719	135.784		689.139	680.043	932.301	580.857	933.396	871.725	739.259	789.132	598.176	588.048	956.799	656.947	1181.9	655.143	606.884	933.204	818.693	721.282	957.687	1022.32	709.043	858.9	770.334	684.949	1514.77	835.057	590.099	678.603	501.485	610.347		3661.31	3030.43
5.1171	783.136	209.84	38.3114		2144	1114.58	203.493		2619.15	411.882	75.1991		3359.85	729.522	133.192		668.82	668.78	929.915	580.773	918.734	874.104	702.227	782.743	615.232	579.202	978.699	675.901	1154.76	636.263	625.518	932.11	783.74	729.408	965.802	1009.52	672.005	816.604	797.634	669.079	1520.74	840.486	583.283	688.115	488.724	605.15		3598.99	3040.82
5.1524	776.009	204.178	37.2777		2159.31	1133.98	207.035		2627.38	414.31	75.6424		3364.79	717.054	130.916		637.48	655.362	930.703	571.199	877.979	882.549	661.053	772.407	616.932	569.506	974.062	685.637	1104.76	640.302	645.99	915.764	761.373	747.6	975.691	1001.58	649.581	763.609	819.289	630.227	1500.49	853.701	595.218	711.382	502.152	626.69		3538.72	3105.06
5.1877	770.946	200.494	36.605		2177	1155.54	210.971		2630.01	421.318	76.9219		3385.41	703.629	128.464		605.485	642.832	937.876	565.148	828.494	886.883	628.053	772.476	597.309	565.837	946.551	688.127	1063.62	650.081	649.162	909.517	751.62	762.301	990.406	1011.64	647.069	734.755	828.459	577.115	1474.04	880.089	610.381	731.7	520.7	670.653		3506.16	3223.05
5.223	769.04	204.397	37.3175		2192.77	1175.06	214.535		2631.4	431.987	78.8696		3408.67	699.485	127.708		580.584	631.952	936.121	577.209	791.255	881.253	612.579	773.19	566.157	569.597	929.086	699.587	1037.92	655.116	643.006	915.605	752.899	769.759	1002.12	1038.37	652.414	761.45	805.278	527.146	1488.68	902.722	615.595	724.038	538.763	691.743		3512.99	3303.19
5.2583	770.345	211.211	38.5616		2205.57	1190.35	217.327		2634.65	449.96	82.151		3419.93	708.114	129.283		566.478	628.252	920.042	592.269	778.787	869.774	625.221	756.476	546.265	590.729	955.483	726.188	1025.09	659.074	653.231	929.127	758.339	779.845	1008	1072.06	661.05	791.429	750.928	496.423	1524.41	916.779	611.073	683.994	561.52	672.023		3536.41	3307.49
5.2936	773.102	213.448	38.9701		2215.13	1203.4	219.709		2637.41	473.939	86.529		3413.26	718.399	131.161		560.239	631.548	893.462	605.292	792.331	860.207	649.669	727.685	545.094	614.357	1010.83	757.123	1018.1	661.946	683.068	933.318	755.551	790.639	1008.77	1102.65	680.269	806.562	697.75	494.057	1530.09	909.726	603.592	640.613	587.819	640.72		3594.87	3270.95
5.3289	774.909	207.848	37.9477		2222.24	1215.84	221.981		2639.22	496.468	90.6422		3385.92	731.979	133.64		557.502	641.375	868.428	612.156	810.175	854.585	669.915	713.616	548.152	620.623	1044.11	774.882	1020.52	663.44	698.83	915.967	747.759	784.471	1017.64	1119.86	707.714	815.113	686.385	511.25	1491.49	876.439	612.753	617.786	609.208	635.125		3676.36	3273.58
5.3642	773.623	196.678	35.9083		2222.37	1223.6	223.398		2639.19	511.182	93.3286		3341.4	741.83	135.439		556.747	652.336	852.965	611.779	813.139	855.975	681.447	727.908	552.782	608.68	1025.64	776.741	1034.77	672.513	684.449	888.758	739.491	766.452	1031.29	1118.96	723.536	814.467	712.855	531.275	1429.06	825.627	632.802	609.896	624.249	652.104		3715.73	3372.79
5.3995	771.831	189.843	34.6605		2215.16	1225.96	223.829		2638.16	516.746	94.3445		3300.39	742.68	135.594		554.536	655.636	846.716	607.737	810.115	866.066	693.531	756.161	562.734	595.825	982.831	774.433	1033.78	699.333	652.413	863.617	738.932	761.794	1041.33	1107.22	710.138	800.437	736.012	538.475	1407.84	783.496	646.028	608.383	645.146	674.253		3660.22	3570.55
5.4347	769.922	194.414	35.495		2201.05	1222.77	223.246		2639.98	517.13	94.4146		3279.48	733.746	133.963		550.879	650.411	848.922	598.279	813.651	878.855	694.809	767.403	569.413	587.794	970.519	768.972	1019.25	721.31	629.965	856.773	750.063	774.575	1040.8	1093.9	673.762	773.199	722.461	529.743	1451.67	753.112	649.731	597.718	672.213	687.525		3529.97	3778.84
5.47	766.875	208.314	38.0327		2187.82	1222.9	223.269		2644.53	515.694	94.1525		3276.78	726.515	132.643		546.728	637.069	867.527	585.013	830.581	885.422	679.833	747.154	561.738	576.307	1010.7	752.677	997.876	736.224	629.423	870.663	770.562	798.002	1028.49	1076.82	638.112	746.921	686.157	507.986	1527.49	719.193	637.837	577.041	689.414	687.296		3401.07	3945.72
5.5053	762.537	221.847	40.5035		2181.03	1234.11	225.317		2648.16	512.771	93.6187		3291.2	736.301	134.43		542.593	618.685	896.447	576.626	848.913	886.386	661.065	710.511	542.218	578.754	1048.83	732.577	985.451	759.166	635.039	881.132	784.961	821.744	1009.23	1047.89	619.808	728.842	670.545	484.679	1589.14	696.922	610.617	545.07	684.646	677.618		3374.63	4064.41
5.5406	757.562	228.147	41.6537		2177.86	1252	228.582		2649.84	513.669	93.7827		3320.45	772.118	140.969		540.433	605.315	917.343	580.005	852.971	887.424	666.271	682.08	522.391	584.484	1086.16	713.394	993.609	773.102	631.68	879.097	777.183	836.75	990.701	1016.08	616.06	716.322	682.565	467.72	1595.93	716.065	577.922	504.957	653.723	659.124		3462.71	4160.27
5.5759	752.486	230.045	42.0003		2172.21	1266.87	231.298		2645.77	519.353	94.8204		3353.02	819.053	149.538		533.454	602.799	912.029	599.476	837.213	893.602	687.441	670.198	514.444	580.307	1108.31	713.857	1000.88	784.083	626.971	879.262	749.507	846.678	981.508	1007.71	603.627	713.907	691.772	455.57	1574.78	731.269	562.974	473.184	608.184	629.596		3521.18	4264.95
5.6112	750.203	233.596	42.6485		2164.61	1275.66	232.903		2637.66	525.941	96.0233		3383.5	859.5	156.923		520.302	611.452	885.492	623.008	809.484	898.37	709.328	668.164	522.382	574.395	1106.24	745.003	996.612	790.095	629.024	889.666	727.216	852.426	977.491	1034.21	586.792	727.712	682.62	448.349	1583.54	715.331	557.229	463.034	576.446	594.682		3503.19	4353.89
5.6465	748.168	232.908	42.523		2153.4	1268.91	231.67		2631.51	535.242	97.7214		3405.02	881.962	161.024		501.571	622.988	844.36	640.696	782.503	902.001	722.012	668.162	524.384	576.835	1067.35	786.126	984.753	783.386	625.021	906.175	735.354	850.874	979.458	1069.19	568.136	750.966	671.856	445.437	1577.48	684.059	555.052	471.173	573.639	574.035		3448.44	4376.74
5.6818	745.324	226.913	41.4284		2135.96	1246.12	227.51		2629.9	547.376	99.9368		3411.43	888.265	162.174		490.897	636.29	798.441	646.629	770.912	919.041	720.551	670.004	517.209	578.343	1007.51	806.471	975.003	769.707	626.45	921.772	770.704	839.031	991.139	1075.72	549.104	756.156	682.447	446.824	1542.53	660.673	553.131	482.517	577.864	576.666		3398.14	4312.37
5.7171	742.835	222.978	40.71		2116.2	1217.43	222.271		2632.79	557.223	101.735		3396.96	882.484	161.119		495.45	645.819	766.908	639.046	768.335	948.348	705.856	669.92	510.361	562.507	944.362	797.782	995.585	752.82	648.34	921.887	804.624	831.813	1017.78	1048.76	522.181	754.831	709.888	458.346	1516.11	642.443	553.882	477.699	569.613	603.746		3332.31	4203.74
5.7524	741.63	228.177	41.6593		2097.68	1189.82	217.23		2641.79	560	102.242		3366.72	867.06	158.303		505.008	650.897	750.799	622.768	754.609	981.693	685.907	664.27	504.728	541.62	908.89	779.82	1046.5	742.949	670.201	899.759	810.602	838.914	1052.34	1015.39	498.443	769.544	749.351	484.509	1524.74	623.372	541.121	444.034	548.388	637.742		3222.55	4110
5.7877	741.32	236.157	43.1162		2084.72	1168.88	213.407		2652.92	558.304	101.932		3337.1	856.316	156.341		513.65	652.614	736.068	620.398	728.358	1000.4	668.872	654.457	499.298	525.32	908.585	770.31	1086.09	749.245	673.845	867.081	787.561	861.936	1084.48	993.031	490.845	796.959	784.098	506.779	1542.69	611.639	521.134	400.503	544.988	658.366		3085.45	4007.33
5.8229	740.654	240.617	43.9305		2072.33	1144.84	209.019		2661.84	557.782	101.837		3317.28	854.416	155.994		519.464	648.29	718.504	628.754	708.467	989.699	657.965	642.554	491.274	510.199	932.981	766.68	1087.74	771.23	665.502	849.292	751.509	874.289	1101.01	985.887	488.788	819.107	794.669	515.094	1560.05	623.41	516.633	378.307	558.026	664.255		2970.9	3871.28
5.8582	739.511	241.986	44.1804		2059.67	1116.29	203.805		2666.34	551.934	100.769		3311.59	853.738	155.871		527.522	643.68	708.158	641.964	718.429	952.83	648.676	630.734	481.881	492.814	952.045	768.599	1064.23	786.078	656.906	853.534	719.165	861.846	1101.35	984.414	482.578	817.263	800.757	518	1586.71	640.456	524.956	378.726	578.252	662.765		2924.15	3749.19
5.8935	738.932	240.61	43.9293		2048.18	1085.99	198.275		2667.06	540.586	98.6971		3322.19	852.457	155.637		545.583	639.357	719.725	659.476	749.034	907.966	641.781	620.317	476.91	477.983	955.635	776.937	1036.91	788.662	659.467	864.332	695.298	839.502	1088.91	980.376	476.475	804.69	788.505	532.298	1611.31	651.429	527.887	385.093	599.487	666.612		2943.13	3663.88
5.9288	741.103	235.339	42.9669		2039.89	1061.42	193.788		2668.4	525.985	96.0312		3335.81	860.396	157.086		575.521	637.174	749.218	679.103	796.127	871.84	645.083	610.438	477.792	470.29	935.001	772.725	1025.64	795.71	678.273	861.419	679.23	836.335	1073.41	967.143	479.323	805.401	779.182	559.281	1611.48	670.479	539.527	390.662	600.33	659.956		2987.27	3624.69
5.9641	743.538	227.938	41.6157		2034.61	1048.63	191.452		2672.16	511.469	93.381		3337.96	877.2	160.154		607.714	631.551	775.296	695.797	844.144	848.185	657.099	602.014	476.521	466.483	899.753	764.27	1035.18	812.316	707.755	852.311	670.248	860.996	1057.7	936.066	485.59	813.881	783.253	582.005	1580.85	680.557	545.039	406.002	582.619	644.967		3020.02	3630.84
5.9994	740.971	223.06	40.7251		2029.86	1043.42	190.502		2676.03	500.873	91.4465		3329.71	891.669	162.796		630.849	620.767	780.941	712.731	863.073	828.022	672.443	598.472	468.352	464.905	873.861	749.118	1044.73	812.428	706.886	847.825	669.577	883.428	1045.99	908.468	479.562	805.525	791.281	582.934	1552.23	671.005	543.267	436.466	556.49	627.502		3026.19	3637.6
6.0347	735.051	222.084	40.5468		2030.86	1042.45	190.325		2677.88	491.554	89.745		3318.9	900.17	164.348		643.716	612.476	766.738	730.103	851.265	801.744	687.343	592.178	458.058	463.353	880.061	728.115	1031.43	798.931	664.361	869.396	677.02	890.75	1037.63	902.754	457.254	782.086	784.612	564.499	1543.81	668.404	553.431	464.792	532.874	612.358		3015.48	3602.24
6.07	730.067	224.551	40.9972		2035.7	1039.94	189.866		2677.18	485.304	88.6039		3309.98	906.243	165.457		651.279	609.674	746.898	747.854	829.681	768.668	691.425	582.625	449.782	455.675	899.427	721.127	981.63	782.857	612.945	905.787	691.807	885.673	1034.79	925.596	438.004	781.348	752.462	548.473	1553.69	691.909	567.18	469.125	516.797	607.814		2992.92	3535.19
6.1053	729.103	229.225	41.8507		2039.04	1036	189.147		2672.49	483.418	88.2596		3317.3	913.9	166.855		654.479	617.091	738.783	763.644	814.652	742.924	682.151	570.178	453.077	448.674	894.105	712.183	910.648	774.89	584.598	935.774	701.858	891.772	1038.22	971.534	443.834	808.199	711.064	554.058	1578.1	734.662	574.785	449.28	498.001	619.867		2978.45	3466.3
6.1406	731.721	234.648	42.8407		2038.97	1029.51	187.961		2668.01	481.967	87.9947		3338.15	919.525	167.881		652.936	631.624	740.585	777.026	806.382	735.296	658.299	558.55	462.057	449.312	858.526	721.483	855.731	772.764	584.864	948.583	704.152	904.143	1045.58	1015.86	466.577	820.088	690.792	579.104	1614.18	777.931	583.443	430.157	473.843	631.772		3002.05	3415.86
6.1758	735.246	236.849	43.2426		2033.12	1021.14	186.435		2664.62	480.783	87.7786		3355.54	921.068	168.163		644.293	648.982	735.577	791.531	797.837	753.852	630.068	550.894	475.827	462.219	821.899	725.848	837.223	778.219	603.982	949.219	698.954	918.512	1054.69	1031.49	485.275	809.282	699.384	608.242	1636.79	808.714	586.912	433.648	450.429	627.598		3053.09	3391.66
6.2111	735.213	234.716	42.853		2024.45	1012.44	184.845		2664.39	481.165	87.8484		3358.51	919.395	167.858		627.913	660.174	717.841	800.475	794.404	796.153	614.496	549.885	495.554	471.388	812.779	712.731	839.2	780.094	622.435	936.974	686.341	920.438	1062.61	1010.5	492.004	778.319	711.285	626.929	1635.02	819.749	590.4	445.497	436.572	608.217		3076.73	3385.66
6.2464	734.386	229.541	41.9082		2012.06	1005.08	183.503		2665.8	486.177	88.7634		3351.54	913.952	166.864		606.954	666.042	691.97	804.807	810.071	837.713	620.516	567.568	520.841	461.887	831.077	716.986	856.543	768.883	620.661	914.289	674.154	917.327	1070.01	964.764	496.196	749.023	714.082	636.092	1611.11	820.625	594.493	460.162	430.28	596.468		3012.91	3405.73
6.2817	734.713	224.526	40.9927		2003.1	1000.42	182.651		2669.19	493.618	90.1219		3340.02	906.993	165.593		585.268	669.293	676.781	809.071	828.287	851.25	638.489	591.666	549.813	439.83	861.56	724.634	870.165	738.681	611.046	892.931	669.422	930.27	1060.55	923.163	507.271	742.246	714.894	642.396	1588.76	813.445	613.033	473.892	423.548	599.73		2890.35	3443.23
6.317	736.425	222.836	40.6841		2003.08	999.593	182.5		2672.51	501.028	91.4748		3319.88	894.466	163.306		563.046	676.511	684.616	815.485	830.055	833.257	650.326	603.512	573.116	418.335	881.149	728.188	862.545	696.081	621.041	894.517	671.392	948.895	1031.56	923.699	521.433	767.525	721.871	653.303	1586.48	802.899	636.665	480.912	416.943	597.385		2771.91	3500.13
6.3523	739.929	228.922	41.7953		2005.84	997.088	182.043		2670.59	504.532	92.1146		3292.72	876.446	160.016		544.574	687.616	715.288	819.494	814.249	798.512	646.449	608.728	577.613	407.835	884.035	745.399	842.602	662.343	648.223	913.606	676.079	979.047	991.032	958.997	532.161	807.801	734.499	666.174	1625.48	795.868	649.346	475.41	413.733	575.658		2679.94	3529.52
6.3876	742.471	239.179	43.6678		2003.66	988.713	180.513		2661.2	500.317	91.3449		3270.29	859.194	156.867		541.644	694.064	759.753	815.473	797.939	771.416	628.546	613.659	560.676	400.302	878.138	756.196	819.918	657.756	664.02	931.739	681.173	1012.6	946.716	995.8	535.197	823.967	751.804	682.339	1684.23	785.404	651.862	459.431	419.223	553.157		2580.81	3516.13
6.4229	742.467	240.08	43.8324		1996.5	980.448	179.004		2644.81	489.388	89.3496		3263.48	846.745	154.594		563.094	692.912	802.249	802.201	796.518	773.449	606.233	608.558	539.508	393.669	871.754	747.246	795.429	677.38	650.247	939.649	686.896	1041.73	903.967	1014.39	531.652	803.315	758.792	697.108	1689.22	768.649	650.764	445.517	435.475	586.422		2426.26	3488.47
6.4582	737.28	230.464	42.0768		1992.28	983.962	179.646		2627.63	480.96	87.8109		3264.53	835.799	152.595		588.43	682.359	825.535	788.543	804.67	790.945	593.464	596.437	532.327	392.984	858.382	727.994	765.353	698.162	618.68	942.323	699.377	1064.99	859.754	999.758	530.381	773.118	741.66	706.595	1629.1	742.715	643.863	436.033	457.599	626.867		2252.33	3499.25
6.4935	728.663	216.413	39.5114		1998.06	1002.72	183.071		2617.42	476.612	87.0171		3262.72	824.144	150.468		596.341	670.31	827.062	781.119	809.245	806.886	599.617	591.854	551.105	402.395	843.177	707.09	729.118	703.348	587.665	940.279	718.802	1080.93	814.265	943.344	538.393	755.217	708.759	704.032	1550.68	722.023	625.12	437.196	472.707	641.798		2134.45	3539.49
6.5288	719.755	206.899	37.7744		2006.6	1022.82	186.741		2613.33	472.628	86.2897		3258.38	820.47	149.797		579.548	664.821	818.882	769.231	803.032	813.066	619.423	605.624	582.864	409.512	827.53	690.381	710.839	686.033	581.343	931.121	739.925	1093.24	764.035	869.734	546.714	744.985	685.714	694.451	1505.45	709.544	598.098	443.327	469.566	634.611		2103.56	3538.28
6.564	715.952	207.7	37.9206		2009.36	1031.35	188.297		2614.41	468.902	85.6095		3257.13	831.085	151.735		551.53	670.062	817.794	751.176	797.017	818.145	644.454	628.999	599.436	415.463	815.133	677.27	739.349	664.422	586.038	917.449	756.15	1120.32	723.093	813.649	541.1	734.437	696.329	685.875	1509.7	702.039	579.733	446.146	457.631	618.624		2157.56	3478.37
6.5993	721.081	215.239	39.2971		2009.64	1029.5	187.96		2620.26	471.474	86.079		3263.56	844.598	154.202		530.064	681.905	828.868	730.767	809.465	829.095	669.253	648.945	584.677	437.587	816.785	663.055	792.766	653.778	582.17	900.231	767.257	1178.18	698.73	798.616	528.962	735.776	729.851	682.844	1534.08	721.041	581.173	440.702	462.663	613.124		2265.15	3404.15
6.6346	730.744	224.652	41.0156		2008.6	1024.42	187.033		2628.97	481.998	88.0004		3269.83	855.006	156.102		518.345	690.971	843.97	712.41	828.414	846.505	679.754	655.582	553.542	457.698	825.258	664.302	814.294	639.006	567.292	889.042	768.132	1255.19	693.832	827.909	537.451	757.815	765.026	682.85	1557.76	755.939	587.547	446.865	494.587	605.032		2370.93	3346.53
6.6699	738.691	236.353	43.152		2005.69	1018.77	186.002		2637.49	497.428	90.8176		3279.59	864.983	157.924		504.061	689.107	859.405	699.659	839.032	862.514	670.822	645.327	533.224	465.34	826.253	688.142	791.763	628.019	544.886	891.526	759.445	1334.63	698.844	871.441	570.266	789.164	781.891	681.417	1592.61	768.721	593.204	460.91	535.89	583.208		2434.37	3304.36
6.7052	740.909	243.102	44.3842		1997.36	1011.39	184.654		2643.86	511.754	93.433		3294.46	870.427	158.917		478.982	674.168	870.406	694.662	843.378	865.293	650.471	624.065	528.903	467.28	810.951	716.583	768.228	629.411	534.024	906.453	754.612	1388.71	703.77	904.097	598.657	808.12	767.432	677.355	1598.37	750.735	596.383	461.482	570.066	584.215		2435.25	3260.41
6.7405	735.934	241.622	44.114		1986.11	1000.55	182.675		2648.21	515.277	94.0763		3307.78	866.998	158.291		443.074	652.01	867.449	692.259	846.525	850.17	635.333	606.835	516.321	470.892	777.299	748.33	758.63	632.905	528.943	920.253	758.615	1382.49	700.925	918.766	613.142	804.929	753.049	666.892	1574.15	719.175	582.433	453.764	590.67	611.796		2407.13	3238.25
6.7758	727.868	238.027	43.4576		1975.25	983.712	179.6		2650.1	505.687	92.3254		3314.12	861.623	157.31		404.222	628.743	855.375	691.152	853.593	824.646	632.488	607.574	491.549	471.541	736.405	768.463	756.866	633.852	531.616	935.268	758.959	1327.44	688.444	924.128	615.797	780.915	749.241	644.302	1562.21	709.526	571.683	450.107	594.857	635.076		2418.7	3244.32
6.8111	718.947	238.278	43.5034		1967.35	961.176	175.486		2645.66	489.113	89.2994		3317.26	861.521	157.292		377.27	607.056	853.281	688.929	861.46	799.988	638.748	616.318	465.809	458.73	712.639	756.521	748.783	629.473	544.649	964.602	738.245	1262.61	670.697	909.38	624.283	747.484	735.96	609.906	1585.2	701.977	574.837	455.904	579.474	648.179		2466.58	3251.06
6.8464	710.266	243.468	44.451		1961.56	942.29	172.038		2638.83	472.895	86.3385		3312.34	861.832	157.348		370.95	590.828	869.622	686.881	862.907	783.236	645.351	616.33	438.563	439.931	711.934	730.238	743.192	611.457	550.147	1007.05	700.534	1224.15	652.813	877.484	639.75	732.175	707.072	567.453	1618.32	675.385	582.468	469.268	551.811	650.678		2553.22	3229.4
6.8817	705.631	253.809	46.3389		1959.42	933.664	170.463		2637.52	463.607	84.6427		3297.51	858.285	156.701		384.018	575.811	901.112	689.561	851.549	769.714	646.689	613.399	413.747	421.03	726.725	714.413	764.008	584.967	533.478	1039.8	677.084	1217.07	635.277	860.467	642.904	746.208	683.539	526.684	1662.31	648.415	571.994	482.915	542.843	641.206		2670.84	3199.89
6.917	705.243	261.481	47.7398		1961.08	931.005	169.978		2638.33	464.235	84.7574		3278.4	845.151	154.303		405.398	567.081	927.891	702.064	823.469	758.591	639.791	603.991	401.571	411.769	748.282	721.059	816.862	567.569	506.062	1042.07	680.932	1221.53	617.736	881.026	625.91	771.763	664.028	492.732	1686.59	647.768	549.788	493.964	552.005	627.991		2777.56	3192.53
6.9522	709.004	262.976	48.0127		1964.86	932.24	170.203		2637.78	467.796	85.4076		3265.85	825.837	150.777		419.963	567.271	928.959	730.061	782.23	746.742	630.003	593.429	396.273	419.387	767.831	750.827	880.393	570.68	497.641	1018.63	706.776	1233.95	598.872	928.776	596.339	790.09	664.031	475.639	1676.87	672.026	533.315	503.745	565.106	624.279		2852.31	3218.45
6.9875	713.008	261.373	47.72		1973.8	937.564	171.175		2639.86	474.463	86.6246		3258.56	809.43	147.781		422.534	579.695	899.824	763.419	740.414	730.623	619.095	586.815	389.435	424.225	773.988	785.788	917.325	593.413	523.422	991.356	735.474	1250.73	577.099	970.762	575.524	800.55	683.886	480.505	1654.7	701.999	523.162	515.255	571.515	607.699		2920.78	3255.93
7.0228	715.421	259.95	47.4601		1986.9	947.181	172.931		2648.06	478.033	87.2764		3257.4	793.494	144.871		419.527	602.983	874.777	790.715	719.713	710.534	608.012	582.643	376.571	421.506	775.391	800.166	924.505	611.298	564.103	985.607	746.889	1261.27	555.108	975.8	582.5	814.09	694.542	502.346	1643.5	710.63	522.2	531.465	565.365	588.884		3007.16	3287.72
7.0581	716.418	260.092	47.486		1999.18	957.728	174.856		2658.54	479.138	87.4783		3263.46	772.077	140.961		421.179	628.312	875.638	806.67	725.318	689.016	600.592	572.593	360.945	421.494	778.047	786.75	925.394	596.36	597.617	1002.43	744.592	1252.22	540.584	946.38	602.095	825.95	677.454	528.916	1656.17	712.253	533.791	552.773	558.727	572.297		3092.94	3311.75
7.0934	714.93	261.197	47.6879		2006.09	963.527	175.915		2665.85	483.863	88.3408		3274.43	746.438	136.28		430.771	649.198	887.027	808.316	746.54	673.72	603.023	551.195	350.447	432.443	773.451	757.204	922.249	574.875	607.391	1021.57	744.894	1218.33	529.804	920.256	613.652	820.916	640.19	548.489	1681.96	730.083	532.636	558.982	563.149	555.132		3151.12	3335.07
7.1287	714.885	259.006	47.2878		2008.1	965.485	176.273		2669.18	493.222	90.0497		3286.19	728.208	132.952		445.313	659.53	894.485	801.643	772.881	669.619	610.745	531.551	352.447	456.822	788.049	728.505	932.456	579.076	595.263	1025.42	751.095	1170.29	518.234	928.054	611.004	800.874	614.231	562.606	1687.6	753.519	530.798	564.954	568.235	541.233		3177.2	3389.57
7.164	717.087	252.64	46.1256		2012.26	972.564	177.565		2668.82	502.266	91.7008		3285.58	723.335	132.062		457.031	665.339	890.779	790.431	800.659	673.459	618.124	529.076	368.651	469.427	841.32	712.047	975.892	598.701	583.48	1011.76	753.932	1126.43	506.345	953.932	591.991	782.97	620.417	578.7	1651.05	766.036	547.02	569.321	555.907	522.4		3184.85	3475.98
7.1993	718.133	248.309	45.3347		2020.68	986.997	180.2		2667.65	509.614	93.0423		3279.32	731.65	133.58		453.688	669.891	874.513	780.436	808.961	683.981	633.003	547.811	390.662	468.238	909.803	694.452	1011.62	618.995	588.438	999.49	746.446	1101.22	496.123	952.295	559.344	772.372	639.897	600.233	1619.68	761.312	554.441	565.468	530.307	510.856		3193.03	3581.1
7.2346	716.163	248.783	45.4213		2031.06	1005.22	183.528		2667.22	519.012	94.7582		3278.04	748.194	136.601		428.967	672.99	855.263	777.325	789.471	693.451	657.916	572.945	410.81	467.856	958.277	657.953	1018.12	640.414	591.513	992.045	733.219	1093.21	492.526	916.513	525.252	754.869	654.022	619.359	1630.68	738.14	549.157	546.413	510.239	535.966		3210.64	3696.62
7.2699	711.971	249.726	45.5935		2041.17	1025.89	187.301		2666.64	530.066	96.7764		3282.46	761.246	138.984		391.417	671.557	842.301	775.531	758.49	694.766	678.553	591.05	429.143	485.944	979.719	621.526	1014.22	640.757	580.635	983.116	717.773	1087.42	495.179	875.997	492.659	715.935	669.825	635.068	1647.13	725.637	554.465	527.311	507.028	568.972		3214.61	3835.54
7.3051	708.95	249.362	45.5271		2048.9	1043.78	190.568		2664.21	539.841	98.561		3283.95	765.203	139.706		364.183	661.341	832.13	773.741	735.978	694.841	685.295	596.586	446.228	507.533	990.876	629.363	1009.44	609.702	574.538	965.788	702.513	1075.7	506.719	860.188	467.428	657.981	690.715	646.722	1656.34	734.977	576.025	520.655	514.932	580.029		3189.66	3957.82
7.3404	708.809	249.393	45.5328		2051.88	1055.54	192.715		2661.01	549.915	100.4		3280.52	764.157	139.515		366.362	640.933	823.785	770.953	734.276	693.21	679.111	585.562	462.175	517.016	1019.85	666.148	989.948	582.571	569.455	950.306	690.372	1059.18	529.185	871.406	459.303	607.503	701.053	652.079	1666.96	762.009	594.637	527.66	519.974	571.3		3140.51	4023.73
7.3757	711.055	248.547	45.3782		2048.41	1059.59	193.454		2661.41	561.376	102.493		3276.48	754.558	137.763		383.254	615.115	822.552	772.315	756.11	680.513	672.245	564.281	475.094	513.464	1047.89	700.558	957.905	583.629	573.83	930.162	680.448	1047.14	559.805	882.369	472.666	604.862	692.838	640.541	1680.13	788.166	593.081	552.021	522.424	566.245		3091.77	4035.22
7.411	713.342	245.542	44.8295		2040.74	1061.91	193.877		2669.36	571.213	104.289		3283.09	740.808	135.252		398.115	594.435	829.143	774.98	792.6	655.812	669.537	538.8	487.854	519.408	1048.06	712.418	927.789	593.714	586.999	914.802	669.474	1045.89	587.068	886.195	486.165	659.711	674.479	607.734	1681.48	795.189	572.627	586.978	532.614	570.189		3064.11	4019.04
7.4463	714.863	242.986	44.363		2034.12	1067.59	194.914		2683.2	576.406	105.237		3304.41	729.412	133.172		403.508	586.919	831.885	776.3	830.844	629.764	669.053	513.38	493.207	539.376	1033.52	712.264	913.533	593.454	602.229	919.88	658.775	1047.96	613.674	879.377	482.084	737.539	669.856	562.01	1667.53	785.757	542.742	614.914	553.267	581.292		3059.98	3976.83
7.4816	714.17	241.734	44.1344		2033.46	1073.57	196.006		2697.03	577.725	105.478		3318.49	718.773	131.229		400.917	595.581	819.203	776.146	851.572	613.992	670.065	491.758	492.361	564.106	1022.04	709.98	904.951	574.078	612.095	936.211	650.025	1046.84	631.832	882.381	468.296	781.387	699.247	525.132	1643.55	772.891	518.216	629.594	574.4	566.228		3076.13	3946.94
7.5169	711.06	240.642	43.9349		2038.55	1080.94	197.351		2706.77	581.647	106.194		3324.6	712.85	130.148		394.907	614.87	796.895	777.506	837.558	614.837	672.898	480.497	498.016	577.063	1015.35	694.397	912.3	549.714	615.719	940.306	630.757	1035.12	640.191	906.33	456.808	777.731	757.517	500.635	1619.65	759.593	509.336	633.97	579.27	532.042		3110.63	3984.15
7.5522	706.16	241.293	44.0539		2038.61	1082.18	197.577		2711.92	589.735	107.67		3333.92	721.398	131.709		388.064	638.252	776.261	780.873	787.171	626.243	675.808	475.333	507.204	566.027	1012.11	660.099	922.91	529.372	615.625	926.366	614.592	1016.12	629.775	942.458	450.424	746.802	814.302	495.791	1615.24	739.685	513.642	640.831	561.685	515.757		3159.36	4068.79
7.5875	702.11	245.221	44.7711		2031.71	1079.39	197.069		2712.99	597.866	109.155		3338.93	732.602	133.754		379.262	655.154	763.977	785.25	723.246	639.64	674.657	468.925	511.185	547.128	1014.52	625.156	922.423	512.259	616.183	907.615	609.516	995.838	617.794	993.557	446.507	704.879	841.936	512.459	1633.37	725.606	518.561	650.415	533.079	533.196		3217.82	4146.33
7.6228	700.752	253.188	46.2257		2024.05	1083.19	197.763		2711.46	601.101	109.745		3333.11	753.24	137.522		367.276	658.963	760.885	784.764	678.8	645.2	668.736	466.042	505.332	533.402	1015.3	607.304	902.644	503.279	610.175	898.051	618.019	989.709	604.509	1062.65	446.082	658.395	838.102	542.086	1670.81	739.077	519.231	658.168	508.632	560.924		3275.03	4180.94
7.6581	700.345	257.942	47.0935		2015.01	1085.48	198.18		2706.06	598.96	109.355		3320.84	796.974	145.507		354.328	652.344	764.266	779.826	670.415	652.261	658.577	475.847	494.423	530.381	1005.99	615.646	871.731	498.583	588.998	901.085	629.994	979.796	593.059	1114.09	454.5	613.351	815.95	570.497	1695.02	760.694	517.172	674.446	496.985	580.079		3294.96	4173.45
7.6933	699.048	259.365	47.3533		2004.22	1082.87	197.704		2699.08	592.544	108.183		3316.62	852.336	155.615		342.91	641.013	773.395	772.809	686.465	681.241	645.035	493.786	486.745	526.766	985.485	621.128	852.643	477.982	568.367	914.489	632.667	975.578	581.705	1125.35	473.619	577.904	785.212	589.814	1703.47	767.701	513.141	696.97	490.42	587.64		3247.83	4142.93
7.7286	698.59	260.332	47.53		1991.54	1075.08	196.282		2693.25	586.41	107.063		3328.68	897.439	163.849		338.341	633.542	785.327	768.013	705.834	736.099	630.041	515.279	484.13	516.869	972.99	639.72	840.599	461.354	557.259	926.513	622.199	990.784	576.618	1102.02	496.823	563.735	755	598.997	1711.14	758.563	507.365	714.377	470.532	577.63		3128.51	4099.57
7.7639	697.756	260.811	47.6173		1977.21	1061.06	193.721		2694.85	590.661	107.839		3353.56	936.377	170.958		338.4	630.403	792.898	769.522	715.305	798.125	624.098	538.576	477.479	500.409	973.309	699.841	816.704	461.979	549.771	915.114	605.125	1009.61	572.161	1060.2	496.631	568.944	736.234	600.82	1709.24	764.921	496.308	725.668	432.592	552.295		2978.01	4032.31
7.7992	693.984	259.927	47.4559		1963.96	1043.35	190.489		2704.43	603.3	110.147		3374.26	968.528	176.828		343.113	632.766	794.525	772.846	708.864	850.242	625.389	555.191	459.299	477.857	977.841	758.746	783.685	470.132	547.339	882.77	592.162	1017.61	562.737	1009.39	464.994	581.449	727.636	602.178	1686.26	794.294	486.949	734.681	389.236	529.336		2839.12	3921.22
7.8345	689.337	257.294	46.9752		1955.71	1024.29	187.009		2717.56	618.262	112.879		3379.44	988.603	180.493		351.633	643.47	787.466	771.868	690.504	892.693	631.738	551.828	432.409	463.787	975.277	777.924	757.618	494.021	549.231	859.529	592.91	1019.65	541.874	956.37	423.536	604.849	715.329	605.152	1661.04	802.236	486.276	738.343	366.183	535.366		2737.61	3791.49
7.8698	687.509	254.652	46.4928		1950.18	1011.6	184.691		2729.01	633.532	115.667		3367.34	995.807	181.809		356.191	662.29	768.331	763.715	671.135	904.907	640.454	534.405	410.748	470.34	965.819	763.977	737.665	534.579	567.063	858.699	606.219	1012.5	515.869	913.896	405.218	639.831	696.484	604.325	1669.32	782.924	496.06	735.613	373.825	562.857		2679.51	3676.89
7.9051	688.597	254.901	46.5383		1947.13	1006.08	183.684		2740.4	645.74	117.895		3349.65	980.488	179.012		355.642	682.953	755.507	748.833	666.467	884.997	649.605	514.758	409.066	473.68	952.551	739.707	713.982	564.823	590.79	872.096	630.556	997.09	493.193	887.74	412.391	680.945	689.233	596.485	1709.69	757.677	507.666	735.706	397.695	586.397		2672.08	3586.74
7.9404	690.724	253.561	46.2937		1940.3	994.536	181.577		2753.51	654.369	119.471		3339.09	942.784	172.128		354.783	700.264	764.304	726.514	675.831	856.964	660.077	500.478	413.802	475.823	944.274	714.87	687.512	565.796	610.731	889.096	657.94	978.821	486.83	886.445	440.426	719.045	706.907	579.3	1722.98	750.379	510.454	741.605	417.481	581.977		2710.09	3485.27
7.9757	692.06	250.781	45.7862		1930.14	970.309	177.153		2765.95	656.558	119.87		3346.02	895.66	163.524		355.804	708.002	772.68	702.006	692.206	839.565	675.811	491.004	411.328	475.659	945.891	690.26	675.851	538.767	623.465	905.589	674.761	977.501	490.523	881.071	480.043	743.428	733.725	557.551	1702.48	766.999	512.698	756.067	428.273	552.788		2766.43	3351.13
8.011	693.953	248.401	45.3516		1919.76	939.529	171.534		2774.92	655.834	119.738		3362.3	859.858	156.988		359.685	704.066	766.295	683.234	716.525	842.73	692.616	480.446	413.253	465.504	948.248	673.704	682.393	513.208	624.382	919.618	671.216	1014.58	499.283	858.978	514.09	761.539	740.643	534.638	1673.51	781.237	533.584	771.834	448.237	529.325		2800.68	3208.3
8.0463	698.257	247.711	45.2256		1912.43	912.232	166.55		2777.61	655.142	119.612		3370.03	839.101	153.198		362.038	693.873	755.178	690.416	751.993	865.591	701.483	464.558	430.438	443.897	953.464	673.042	704.925	513.13	616.043	932.94	652.545	1092.44	508.858	830.99	528.431	789.447	720.193	516.2	1643.96	763.71	555.666	772.913	479.495	539.841		2789.76	3102.93
8.0815	704.117	250.928	45.8129		1909.17	890.657	162.611		2774.29	652.266	119.087		3357.78	818.289	149.398		358.226	684.016	753.443	707.151	785.731	887.524	708.05	449.292	455.317	426.876	973.658	683.809	739.253	512.528	617.811	941.58	632.793	1174.8	521.48	841.094	521.756	824.053	691.857	499.581	1617.93	726.518	563.336	751.042	501.209	571.804		2746.35	3054.45
8.1168	708.644	252.501	46.1002		1910.6	885.07	161.591		2768.99	643.081	117.41		3334.34	797.198	145.548		351.186	683.715	745.565	720.458	804.06	885.613	710.149	450.366	472.606	427.804	992.965	695.846	776.975	509.346	622.158	940.461	618.207	1219.29	542.116	889.083	512.166	855.92	673.536	482.818	1586.81	716.207	558.557	716.71	502.585	596.029		2691.17	3038.64
8.1521	710.453	252.266	46.0573		1910.33	887.594	162.052		2764.51	627.947	114.647		3314.07	791.008	144.418		347.176	697.155	733.708	731.095	804.541	853.227	705.696	468.54	475.009	434.244	997.034	690.073	798.115	518.03	618.514	931.16	607.88	1212.19	569.033	936.95	513.797	879.36	661.369	466.427	1581.94	743.814	547.328	694.153	495.605	600.432		2639.63	3005.83
8.1874	710.273	253.128	46.2146		1910.48	892.536	162.954		2759.66	609.598	111.297		3299.57	802.372	146.493		345.452	715.115	733.484	739.64	791.529	800.295	700.331	493.188	465.63	434.263	1001.19	668.649	789.169	532.017	609.263	923.348	600.643	1172.95	606.102	955.077	523.543	892.945	646.657	456.184	1615.38	774.357	543.889	692.085	494.848	590.976		2593.18	2929.09
8.2227	708.854	255.247	46.6015		1910.87	896.563	163.689		2755.78	592.423	108.161		3290.97	815.692	148.924		341.831	728.795	740.329	740.062	771.248	744.568	701.577	508.126	449.656	430.265	1016.64	638.859	766.26	539.185	601.807	917.327	599.402	1151.45	654.703	950.642	530.081	886.258	638.799	457.77	1647.75	786.975	547.699	696.871	494.655	586.017		2546.67	2828.4
8.258	704.849	256.426	46.8167		1910.53	898.995	164.133		2756.73	579.604	105.821		3282.18	823.24	150.302		334.693	729.526	743.119	727.845	748.901	689.704	709.575	493.969	438.52	426.132	1030.33	619.459	754.414	533.889	585.33	908.99	600.571	1166.81	705.754	953.337	532.839	854.693	650.499	471.65	1644.82	778.054	550.904	688.293	481.318	591.522		2496.97	2749.58
8.2933	698.536	256.695	46.8658		1910.67	896.12	163.608		2762.55	572.647	104.551		3279.03	830.114	151.557		327.619	718.606	736.152	711.129	729.32	640.894	720.462	452.947	426.947	427	1029.37	623.255	752.36	518.228	561.499	908.387	598.911	1208.71	737.551	974.938	545.694	812.02	674.6	491.004	1605.7	745.41	547.698	675.801	455.881	597.982		2456.53	2713.93
8.3286	695.601	262.952	48.0082		1915.88	896.405	163.66		2768.5	569.444	103.966		3282.78	827.293	151.042		324.492	707.306	717.955	699.926	716.466	602.995	722.662	410.585	408.073	447.457	1014.84	641.685	760.347	502.024	545.095	922.32	589.685	1257.38	750.663	997.215	573.966	782.082	688.718	505.723	1606.54	710.849	540.896	684.321	432.584	603.171		2427.15	2714.76
8.3639	697.161	272.543	49.7594		1927.24	906.631	165.527		2763.61	567.514	103.613		3290.12	819.064	149.54		325.993	704.511	698.173	695.892	704.636	579.291	716.791	394.311	388.135	479.826	989.045	662.107	775.559	493.57	536.363	925.349	578.255	1314.39	747.108	994.537	601.68	796.117	682.507	510.405	1648.73	697.051	535.689	710.051	422.227	606.53		2425.66	2737.74
8.3992	699.135	278.585	50.8624		1936.48	916.731	167.371		2752.45	569.397	103.957		3302.34	823.054	150.268		331.784	715.954	689.285	696.352	685.31	565.503	711.042	394.99	370.093	503.104	961.005	685.596	793.389	488.26	523.951	914.168	572.351	1362.12	741.248	958.532	614.935	830.839	667.552	506.924	1677.77	704.598	535.596	742.883	421.633	607.3		2437.47	2784.51
8.4344	701.069	278.708	50.8849		1935.75	914.882	167.034		2740.05	577.693	105.472		3323.44	837.826	152.965		336.647	736.789	690.231	703.922	668.629	557.187	720.635	398.256	358.553	516.307	944.864	724.847	817.914	488.357	520.61	902.339	573.296	1385.06	740.268	906.608	621.19	832.001	661.908	500.077	1676.17	713.716	536.691	766.951	423.923	608.136		2462.41	2829.61
8.4697	704.279	276.394	50.4624		1926.62	901.38	164.569		2727.9	588.211	107.392		3340.99	852.704	155.682		335.828	762.023	698.744	718.787	669.786	557.861	740.631	410.328	359.444	523.396	956.077	750.699	849.663	491.84	523.166	898.151	577.927	1376.89	743.584	870.567	634.458	808.502	657.027	496.801	1668.74	705.949	534.917	776.969	421.705	607.904		2501.38	2849.65
8.505	705.753	271.877	49.6378		1917.56	886.366	161.828		2714.28	597.333	109.058		3346.71	861.083	157.212		327.594	784.84	711.249	736.044	682.486	562.106	753.318	430.022	364.745	521.797	971.405	741.293	868.626	486.909	526.255	902.904	588.338	1340.18	745.547	869.491	650.776	792.989	642.726	496.168	1652.35	692.696	548.649	771.643	412.037	597.399		2559.58	2843.49
8.5403	703.828	266.324	48.624		1913.46	877.492	160.207		2698.06	599.487	109.451		3342.19	853.403	155.809		315.16	805.331	728.972	752.458	692.946	561.403	752.358	454.968	373.069	509.858	970.781	713.667	852.307	475.931	537.743	925.758	599.741	1284.73	742.335	893.896	656.126	792.584	622.105	494.455	1631.18	685.61	564.388	754.368	400.777	569.843		2617.88	2846.05
8.5756	700.447	260.663	47.5902		1913.41	874.578	159.675		2678.96	595.291	108.685		3332	837.123	152.837		306.599	820.407	747.736	762.431	696.173	556.109	739.221	486.716	376.983	505.294	960.038	699.785	805.649	470.661	551.976	946.09	607.479	1220.25	734.901	919.77	646.46	794.253	605.488	491.41	1616.54	702.221	568.326	742.933	397.862	533.65		2642.26	2869.85
8.6109	700.094	256.329	46.799		1909.34	868.809	158.622		2662.5	591.822	108.051		3311.84	825.402	150.697		305.015	823.968	760.307	763.095	689.088	550.483	724.367	523.091	368.797	493.98	955.078	715.717	770.398	475.599	563.156	943.763	605.878	1194.86	735.597	929.442	628.731	782.422	597.13	496.412	1598.75	750.884	583.268	757.381	406.669	509.496		2606.22	2888.32
8.6462	704.789	255.892	46.7193		1900.58	858.046	156.657		2653.59	593.176	108.299		3281.5	822.2	150.112		303.518	813.661	766.612	755.884	680.008	547.411	715.184	557.978	349.717	487.988	981.692	760.132	764.698	476.15	562.877	939.346	595.689	1216.05	745.06	919.207	608.509	774.299	602.025	518.267	1582.88	792.826	620.457	774.59	426.034	504.928		2540.68	2885.32
8.6815	712.533	257.809	47.0692		1891.35	847.801	154.787		2654.12	601.523	109.823		3248.77	823.488	150.348		299.121	791.344	770.113	746.199	683.5	546.674	709.757	585.685	335.887	506.25	1030.94	807.809	784.545	469.984	551.259	940.058	590.207	1251.76	766.309	895.673	589.285	769.137	615.13	553.54	1576.16	812.072	645.764	780.137	454.745	516.962		2508	2863.36
8.7168	718.697	257.524	47.0172		1884.33	839.486	153.269		2661.84	614.171	112.132		3223.5	824.411	150.516		297.702	763.547	765.124	738.603	698.381	543.713	705.577	605.668	338.515	536.009	1072.82	846.005	809.027	462.241	533.119	939.508	588.464	1280.69	786.676	874.896	576.957	762.464	624.549	585.468	1559.13	824.472	649.436	766.232	489.072	536.839		2533.95	2838.13
8.7521	720.976	257.973	47.0993		1879.53	834.606	152.378		2669.99	624.077	113.94		3214.86	820.977	149.889		299.119	740.56	747.124	734.318	720.624	538.045	701.3	621.495	351.108	550.807	1085.64	872.24	796.572	452.302	516.102	941.771	595.564	1296.85	798.663	874.621	567.03	759.972	623.005	597.716	1556.74	832.563	638.717	752.528	518.566	547.605		2590.92	2796.51
8.7874	720.983	259.731	47.4201		1880.28	832.88	152.062		2673.92	628.744	114.792		3221.07	809.093	147.72		301.232	726.349	727.552	732.234	744.827	533.665	703.393	644.992	368.532	549.098	1070.85	883.224	754.508	443.246	512.347	936.321	618.471	1301.92	795.375	900.36	560.341	764.259	621.392	585.055	1579.01	824.967	623.609	750.182	531.743	540.435		2640.33	2741.9
8.8226	721.628	262.63	47.9494		1885.75	834.972	152.444		2674.64	630.734	115.156		3234.89	799.867	146.035		303.634	716.198	722.245	729.181	765.798	538.042	706.383	672.837	383.276	537.847	1052.16	871.897	730.798	446.773	529.637	933.149	650.048	1287.95	777.874	937.555	551.044	774.244	629.471	555.269	1622.24	795.785	616.711	760.178	527.548	523.054		2667.14	2713.37
8.8579	722.469	265.978	48.5607		1894.1	843.726	154.043		2675.44	638.287	116.535		3245.06	798.328	145.754		301.953	700.467	735.98	721.999	781.529	556.621	699.014	682.97	392.026	530.274	1054.19	836.064	747.023	456.725	552.427	941.383	669.574	1266.77	753.616	961.949	537.215	776.044	645.122	517.884	1663.85	760.155	620.955	768.762	520.609	520.913		2689.3	2740.14
8.8932	721.248	269.334	49.1735		1902.39	858.018	156.652		2675.2	647.853	118.281		3250.07	811.238	148.111		290.206	672.114	762.876	713.476	787.818	578.558	685.927	665.265	396.389	522.12	1061.83	786.242	782.937	457.527	563.284	957.05	663.323	1257.48	730.076	960.34	520.792	786.842	664.798	478.908	1683.65	744.434	623.378	775.186	528.856	535.758		2728.62	2803.5
8.9285	717.186	271.819	49.6272		1907.68	868.838	158.627		2672.87	652.438	119.118		3251.21	834.202	152.304		271.932	635.616	792.518	705.727	781.442	593.239	683.472	629.585	395.753	518.366	1056.59	743.341	805.872	445.591	558.744	969.652	633.622	1249.09	712.57	944.041	502.959	817.369	686.886	442.314	1682.15	740.749	613.918	792.511	557.419	552.532		2779.18	2849.5
8.9638	712.703	274.839	50.1786		1904.58	867.593	158.4		2668.15	649.208	118.529		3249.2	848.003	154.823		256.806	599.362	818.031	703.883	766.182	602.174	686.329	592.706	393.497	518.066	1045.79	721.886	812.55	439.383	543.949	974.72	599.691	1256.04	702.862	940.143	482.221	829.044	701.755	415.632	1673.57	739.105	608.198	805.131	589.826	562.548		2827.2	2845.71
8.9991	710.37	277.311	50.6299		1897.46	861.79	157.341		2660.43	643.742	117.531		3247.32	842.498	153.818		255.238	574.303	829.585	711.346	753.243	606.101	690.795	563.733	401.078	526.716	1035.4	717.561	816.031	438.953	524.975	971.737	578.103	1282.91	699.855	960.63	460.502	805.594	697.863	404.337	1664.07	755.133	614.046	797.98	603.918	569.358		2856.68	2813.09
9.0344	708.597	278.309	50.8121		1890.53	862.437	157.459		2648.86	638.888	116.644		3251.87	829.4	151.427		266.055	567.396	821.262	720.446	755.746	599.254	695.331	546.529	424.302	533.506	1017.09	713.483	823.362	443.186	499.394	968.152	565.63	1323.46	699.222	979.996	449.925	771.174	678.966	402.726	1648.39	792.379	607.703	780.588	592.187	571.069		2881.6	2779.62
9.0697	704.039	275.677	50.3315		1889.95	874.488	159.659		2632.36	637.606	116.41		3257.35	827.328	151.049		280.591	575.011	795.464	727.544	776.936	579.382	695.072	532.562	453.429	532.453	998.106	694.65	822.149	447.898	472.759	971.607	563.874	1354.6	692.18	962.594	456.051	749.808	661.481	401.589	1616.03	817.131	591.879	764.863	561.844	571.638		2904.78	2769.41
9.105	697.471	273.363	49.9091		1892.77	891.217	162.713		2615.14	639.283	116.716		3259.3	828.058	151.182		287.907	590.811	759.502	733.253	808.893	551.527	686.476	510.478	468.95	535.479	992.809	669.684	799.51	445.725	450.357	978.836	572.846	1375.15	678.139	909.175	483.506	735.847	658.918	401.989	1598.99	795.235	584.604	742.338	527.517	589.689		2902.53	2787.86
9.1403	690.839	275.51	50.301		1896.39	903.355	164.929		2601.07	643.475	117.482		3252.64	820.345	149.774		285.819	608.657	734.102	732.682	836.394	524.135	672.234	478.99	459.517	544.651	1014.47	661.59	765.647	438.517	436.164	979.405	582.885	1373.37	661.655	858.214	519.776	713.833	672.807	404.165	1616.41	746.87	582.506	714.971	499.345	605.394		2872.93	2809.1
9.1755	685.947	277.852	50.7286		1900.77	908.649	165.896		2593.22	646.504	118.035		3245.19	801.255	146.288		277.395	623.121	728.128	731.989	845.176	506.215	652.436	447.784	432.078	550.095	1051.73	676.172	741.872	440.542	441.862	968.451	582.586	1337.59	646.118	836.595	538.992	691.788	692.702	410.344	1638.48	733.821	576.527	699.846	480.491	597.472		2824.96	2803.47
9.2108	682.846	278.769	50.8961		1907.6	913.84	166.844		2586.39	648.226	118.349		3244.03	785.625	143.435		265.066	632.401	736.103	738.931	830.465	497.351	632.424	423.561	406.262	554.835	1074.16	690.489	734.39	450.69	464.94	954.635	576.309	1297.88	626.951	835.592	535.784	684.515	706.335	415.781	1650.11	757.782	572	695.141	468.248	576.246		2771.42	2770.7
9.2461	678.598	277.915	50.7401		1910.48	918.337	167.665		2575.21	646.157	117.972		3247.02	788.046	143.877		254.143	635.469	746.798	754.496	799.043	489.632	614.741	406.992	395.267	542.158	1065.25	680.386	731.712	448.693	493.743	939.759	572.068	1270.91	595.447	840.194	521.021	690.461	716.112	416.75	1647.73	790.775	574.578	695.965	461.162	566.482		2722.3	2737.69
9.2814	674.449	276.892	50.5533		1909.4	925.606	168.992		2558.57	638.537	116.58		3250.4	799.656	145.997		251.542	630.362	755.003	782.885	765.282	481.514	601.706	392.366	398.996	541.898	1049.97	652.722	726.619	426.794	516.813	914.079	567.519	1275.77	554.336	852.833	512.346	686.789	728.75	416.367	1633.28	800.828	579.575	691.693	464.73	580.11		2686.16	2739.49
9.3167	670.836	272.622	49.7737		1909.91	937.872	171.231		2543.79	626.963	114.467		3251.96	815.384	148.868		252.59	617.037	760.82	821.43	739.249	472.974	597.83	376.709	405.943	565.275	1031.46	634.682	726.09	405.131	523.358	877.225	563.997	1286.3	511.048	874.614	515.991	677.087	745.858	419.292	1595.48	771.68	595.16	669.912	482.563	608.283		2693.53	2781.01
9.352	668.026	263.709	48.1465		1912.21	952.928	173.98		2536.92	614.841	112.254		3246.64	815.376	148.867		252.353	598.205	770.633	851.154	726.186	464.367	604.31	364.647	406.45	606.716	1018.04	645.685	725.568	406.42	512.425	844.195	560.683	1273.43	476.969	891.664	525.422	678.919	750.413	428.801	1534.19	718.374	608.721	651.964	509.382	634.496		2760.74	2830.46
9.3873	667.636	255.326	46.6159		1910.17	963.971	175.996		2539.09	610.226	111.412		3243.98	796.709	145.458		251.365	579.9	791.222	861.261	726.84	459.362	614.383	366.023	400.664	627.982	1005.33	658.446	728.968	428.795	499.494	833.342	563.156	1261.39	455.445	892.698	540.358	690.09	742.891	440.618	1477.92	695.998	606.72	649.312	534.951	644.168		2843.79	2831.2
9.4226	669.663	250.752	45.7808		1902.38	968.786	176.875		2546.53	611.198	111.589		3244.3	776.792	141.822		251.446	568.3	820.74	848.151	742.441	459.501	617.29	387.476	389.94	616.5	989.892	651.123	751.681	448.243	498.921	828.176	566.615	1254.58	441.284	883.34	559.494	711.452	738.456	449.249	1454.69	716.045	590.516	670.15	551.828	632.382		2877.73	2765.07
9.4579	672.165	250.877	45.8037		1893.18	967.829	176.701		2556.54	612.838	111.888		3241.08	767.953	140.208		256.522	565.433	843.091	818.068	764.58	460.81	613.924	421.874	378.325	590.24	984.722	635.017	797.75	450.976	514.958	834.372	565.123	1233.7	437.295	871.782	572.408	727.021	737.487	450.923	1473.88	719.532	567.798	714.331	554.758	608.246		2847.77	2680.38
9.4932	674.012	255.81	46.7044		1885.34	958.838	175.059		2569.86	618.264	112.879		3235.86	766.701	139.98		266.766	570.182	846.219	780.561	782.98	458.287	609.866	448.719	365.675	584.943	997.19	631.134	832.235	437.839	525.17	861.804	562.446	1211.91	449.07	856.369	565.348	727.3	724.477	450.034	1522.81	692.594	567.469	765.718	541.228	584.027		2793.84	2643.67
9.5285	673.389	260.263	47.5172		1878.72	941.646	171.92		2582.36	626.022	114.295		3233.02	762.416	139.197		280.599	577.103	837.57	745.588	796.705	451.109	612.981	453.008	354.655	585.076	1011.97	642.783	845.915	427.831	520.883	891.934	570.975	1188.04	472.099	834.639	542.126	714.027	694.359	454.404	1566.34	660.111	596.423	796.825	513.933	561.668		2767.72	2661.77
9.5637	670.15	261.787	47.7955		1869.7	919.561	167.888		2591.88	632.629	115.502		3235.24	752.511	137.389		290.837	576.561	832.147	719.885	811.172	444.258	621.389	432.633	347.323	585.212	1009.81	663.253	849.118	429.621	512.98	896.989	579.313	1168.78	496.527	816.275	526.751	685.344	658.372	462.574	1587.55	641.598	633.815	798.724	487.302	538.387		2776.96	2685.51
9.599	666.564	261.136	47.6767		1857.84	898.753	164.089		2595.32	637.504	116.392		3240.19	746.335	136.262		292.089	565.4	836.897	707.186	828.55	443.549	627.453	396.423	342.359	587.939	989.573	679.937	846.662	438.244	510.941	872.381	579.285	1147.44	524.677	819.85	534.292	661.325	627.236	471.154	1596.46	628.777	662.453	786.124	477.09	515.188		2797.07	2664.48
9.6343	664.68	259.719	47.418		1844.35	882.889	161.193		2590.79	637.415	116.376		3242.55	754.13	137.685		285.739	549.778	848.504	709.024	836.157	450.206	625.004	365.07	337.497	590.597	977.073	689.914	830.551	446.871	510.782	843.711	574.622	1133.84	551.071	855.19	556.872	666.244	608.226	471.108	1588.11	615.31	672.243	767.72	489.19	494.167		2780.01	2603.12
9.6696	664.466	258.491	47.1938		1831.78	872.214	159.244		2583.16	630.446	115.103		3243.14	761.901	139.103		275.677	537.095	857.836	718.234	820.636	459.132	613.805	348.2	338.167	601.384	987.455	695.974	793.147	441.52	521.797	834.104	573.421	1136.03	576.173	901.415	580.646	686.021	611.37	464.543	1569.18	603.4	658.834	737.474	507.521	483.808		2735.28	2543.13
9.7049	663.837	254.036	46.3805		1821.48	862.78	157.521		2580.8	623.047	113.752		3237.91	750.714	137.061		264.75	535.174	859.027	728.412	788.654	463.513	597.618	341.55	345.227	608.254	997.146	695.217	741.875	422.435	535.6	845.66	582.025	1143.6	593.536	925.878	599.723	692.442	640.868	465.711	1526.85	615.807	640.329	716.309	512.391	489.551		2708.93	2513.22
9.7402	662.473	246.309	44.9697		1817.82	857.362	156.532		2583.14	614.598	112.21		3226.59	726.822	132.699		258.305	545.512	852.033	734.2	751.106	460.375	578.313	343.847	349.198	599.96	981.856	685.868	699.934	406.061	542.194	874.303	597.119	1153.61	608.148	922.641	606.842	676.264	676.129	476.481	1466.05	641.305	632.743	733.714	504.299	515.783		2720.68	2510.69
9.7755	663.067	239.043	43.6431		1819.71	854.426	155.996		2587.64	612.646	111.853		3216.71	708.934	129.433		260.62	563.168	838.463	737.656	720.025	450.636	563.016	351.694	346.129	600.915	954.23	689.322	677.823	404.662	534.919	902.489	609.405	1154.51	614.282	924.015	595.403	655.643	689.858	484.072	1412.61	671.245	642.167	777.624	507.209	558.202		2735	2498.63
9.8108	668.161	236.206	43.1252		1821.92	851.91	155.537		2592.18	617.245	112.693		3225.24	700.725	127.934		267.823	587.855	819.133	744.634	699.319	436.883	559.457	358.531	345.414	626.075	947.11	690.599	706.813	417.289	519.562	910.075	616.228	1151.77	620.681	948.499	580.76	659.013	680.49	473.784	1390.42	680.945	652.985	820.393	533.769	598.517		2710.4	2450.5
9.8461	675.451	237.505	43.3624		1823.51	853.867	155.894		2590.31	622.193	113.596		3245.28	698.366	127.504		276.283	610.268	810.084	755.966	689.333	423.158	566.623	364.641	355.704	655.95	962.726	697.873	760.252	430.124	515.158	897.959	620.613	1146.04	629.978	975.118	585.669	683.63	650.855	448.638	1401.86	677.572	646.087	839.744	565.857	619.781		2660.74	2378.69
9.8814	680.462	239.582	43.7414		1823.62	858.929	156.818		2583.14	622	113.561		3261.23	699.71	127.749		282.866	627.428	814.053	772.156	690.546	409.322	580.568	367.461	378.435	665.674	970.416	697.814	792.611	447.652	518.941	881.929	626.572	1147.36	643.163	976.752	608.023	705.51	626.645	423.937	1428.96	668.856	627.752	837.163	581.654	613.644		2611.59	2328.8
9.9167	680.692	239.373	43.7033		1825.25	863.509	157.654		2573.32	620.287	113.248		3270.68	711.229	129.852		288.339	640.006	815.575	785.605	697.834	401.353	596.205	363.218	400.7	655.203	948.849	684.435	777.995	473.455	523.492	871.697	640.633	1177.76	652.626	936.666	618.984	701.657	626.074	413.16	1446.5	655.056	632.489	832.567	580.421	582.205		2578.57	2329.24
9.9519	677.214	237.252	43.3162		1828.56	863.204	157.599		2565.02	621.816	113.528		3275.78	734.667	134.131		292.252	650.053	809.224	788.924	700.013	402.269	607.748	356.489	410.882	662.045	915.182	672.376	747.59	499.37	518.61	857.499	650.608	1210.08	652.63	865.9	602.187	674.606	652.987	420.777	1451.94	636.441	650.784	834.476	579.06	543.414		2554.63	2367.69
9.9872	671.02	233.063	42.5513		1829.41	861.642	157.314		2563.33	627.077	114.488		3274.13	749.846	136.903		294.681	653.993	802.977	776.17	687.6	405.938	618.15	353.54	406.565	675.315	899.185	670.511	726.305	517.434	502.566	831.945	647.844	1217.8	640.526	819.328	571.819	644.821	687.925	433.347	1432.18	617.783	656.75	831.975	582.85	522.789		2537.04	2407.79
10.0225	663.502	227.045	41.4526		1825.31	860.633	157.129		2563.03	631.91	115.371		3262.23	746.152	136.228		291.556	648.078	804.25	752.893	664.817	402.826	632.322	356.845	396.163	668.127	912.288	684.124	708.832	517.357	491.432	803.217	631.426	1207.57	627.141	821.235	552.481	626.237	697.662	438.712	1383.51	609.268	637.624	821.121	584.796	531.149		2520.82	2430.36
10.0578	659.192	227.588	41.5517		1819.99	863.465	157.646		2560.38	635.398	116.007		3246.01	729.914	133.264		287.604	631.086	800.466	734.37	640.226	394.259	653.818	359.735	387.611	636.305	942.999	707.074	699.565	500.43	497.193	802.404	616.582	1200.98	618.324	872.142	554.421	620.84	671.988	429.272	1363.27	610.236	611.229	801.068	582.011	548.243		2501.47	2456.33
10.0931	658.189	235.396	42.9772		1823.97	875.633	159.868		2557.65	640.181	116.881		3234.95	717.289	130.958		284.418	609.704	788.671	717.105	625.95	386.992	674.051	354.656	384.357	605.616	963.337	723.597	692.998	481.665	513.054	835.183	611.504	1201.58	606.602	943.731	573.458	626.621	636.352	416.125	1385.25	615.06	585.614	776.647	580.86	544.911		2489.05	2514.52
10.1284	655.182	240.709	43.9472		1837.76	895.907	163.57		2555.74	644.909	117.744		3233.28	724.17	132.215		281.068	591.434	777.342	704.465	629.322	384.719	685.523	340.37	376.129	603.489	959.893	729.022	677.831	471.862	508.072	875.51	616.373	1163.5	591.857	978.768	597.326	637.066	623.946	407.642	1423.68	603.159	582.112	729.33	584.603	520.056		2508.8	2603.98
10.1637	651.531	241.597	44.1094		1851.54	914.321	166.931		2558.94	650.302	118.728		3237.56	740.489	135.194		277.552	585.348	778.002	696.933	645.339	387.23	693.043	323.937	353.771	628.988	946.205	725.814	648.37	468.487	491.997	897.594	625.582	1088	575.273	961.094	605.528	644.567	645.798	409.594	1466.39	591.427	604.863	685.858	590.99	502.347		2556.5	2677.6
10.199	651.104	244.8	44.6941		1854.67	920.238	168.012		2566.93	656.814	119.917		3252.15	750.556	137.032		268.367	591.643	793.84	693.752	659.557	392.131	691.031	312.351	330.48	662.007	942.964	719.581	619.224	468.59	485.331	894.49	635.084	1034.38	564.608	917.841	592.164	650.049	663.044	415.793	1520.87	592.062	635.743	681.341	590.883	513.923		2597.23	2693.26
10.2343	652.232	250.719	45.7748		1847.91	915.374	167.124		2576.29	662.068	120.877		3268.66	753.897	137.642		252.785	608.618	810.483	694.613	661.327	394.503	670.455	308.565	328.421	679.171	959.085	710.115	611.441	466.809	483.377	880.14	634.624	1019.31	561.473	893.802	577.605	668.087	655.097	423.293	1572.31	587.923	657.088	683.247	567.846	545.357		2592.46	2645.74
10.2696	650.764	253.873	46.3506		1834.58	901.774	164.641		2580.68	664.832	121.381		3275.19	761.295	138.993		241.183	627.563	824.097	695.984	653.218	393.19	637.843	308.372	343.113	679.697	977.822	687.091	616.471	464.211	477.885	868.965	624.864	1021.62	571.918	884.061	579.731	676.077	630.808	431.105	1591.8	572.277	663.456	681.326	528.052	569.131		2547.78	2577.66
10.3048	646.465	250.301	45.6984		1822.01	890.732	162.625		2581.2	666.318	121.653		3270.5	774.062	141.324		240.698	641.259	832.122	692.87	638.358	389.798	596.681	309.996	362.524	672.53	984.83	652.006	632.168	457.48	472.467	856.312	619.588	1034.73	588.156	883.817	594.498	674.366	609.524	438.122	1559.62	560.927	649.066	676.227	503.357	569.856		2493.18	2535.03
10.3401	643.438	244.36	44.6138		1817.96	891.007	162.675		2582.6	667.903	121.942		3261.89	788.791	144.013		245.544	646.695	833.48	682.096	622.872	386.617	558.654	316.33	374.356	681.893	970.953	620.209	649.813	444.011	476.253	833.827	632.076	1042.79	605.88	892.992	611.591	670.155	608.036	446.841	1521.95	583.791	612.092	672.844	504.311	554.195		2458.41	2532.59
10.3754	641.759	241.029	44.0057		1822.15	898.405	164.026		2586.51	670.626	122.439		3258.65	803.327	146.667		253.329	643.85	825.183	669.075	614.174	383.985	531.019	331.952	373.616	682.543	923.855	608.429	662.215	431.454	496.042	811.789	649.264	1044.35	619.587	901.711	624.682	653.296	632.035	457.607	1521.65	608.127	565.172	682.411	512.439	537.928		2437.02	2566.66
10.4107	644.47	241.543	44.0996		1828.39	903.063	164.876		2591.21	667.483	121.865		3262.05	817.254	149.209		262.329	638.76	811.156	655.379	614.463	382.71	513.285	357.759	363.115	671.353	870.16	630.866	687.805	429.698	525.869	806.458	659.244	1056.17	627.361	912.244	623.72	654.006	664.987	471.268	1542.99	614.16	531.759	715.198	510.306	529.518		2412.85	2615.06
10.446	649.72	242.206	44.2205		1830.85	901.377	164.568		2593.15	660.092	120.516		3268.47	833.91	152.251		275.1	635.169	801.855	646.457	623.53	384.542	504.65	387.404	353.904	645.551	840.869	658.459	723.705	437.281	536.282	822.191	660.798	1060.33	622.796	923.218	600.86	682.561	685.074	483.425	1556.71	616.698	541.647	751.758	502.874	525.912		2372.67	2652.7
10.4813	650.681	236.221	43.1279		1828.92	898.787	164.095		2592.52	655.968	119.763		3276.07	847.353	154.705		288.234	638.548	797.258	643.238	636.55	389.837	502.503	409.522	348.744	617.092	840.465	653.045	754.3	445.201	518.85	842.58	659.445	1048.51	601.977	918.271	559.444	706.662	688.559	485.558	1516.74	633.397	579.694	772.365	503.739	520.092		2330.48	2644.1
10.5166	645.909	227.578	41.5498		1824.11	894.853	163.377		2589.66	656.3	119.823		3282.7	852.702	155.681		298.262	650.443	789.608	645.987	651.868	396.786	505.965	419.234	348.235	594.618	848.183	621.576	769.256	446.357	488.435	855.354	654.984	1049.95	564.562	889.894	518.697	706.532	674.241	472.372	1442.31	662.833	608.908	780.6	511.002	510.223		2305.35	2573.39
10.5519	637.511	221.03	40.3543		1816.3	881.409	160.923		2586.03	657.167	119.982		3294.68	860.562	157.116		302.764	668.427	775.972	657.263	663.633	404.098	510.982	417.3	349.411	582.386	844.514	582.505	763.141	436.522	483.849	858.57	634.414	1062.45	522.244	849.003	501.116	690.71	646.494	445.066	1378.84	687.403	613.147	779.073	512.645	501.39		2313.49	2459.88
10.5872	629.405	215.558	39.3554		1806.27	861.789	157.34		2584.56	655.431	119.665		3305.64	875.35	159.816		301.183	688.693	764.56	673.866	669.349	411.74	515.345	406.874	353.105	580.728	836.778	549.585	735.294	421.871	518.659	853.152	605.044	1056.09	494.04	817.98	500.647	682.453	625.937	413.433	1336.79	693.989	596.647	770.812	506.107	501.405		2351.25	2352.04
10.6225	624.228	215.387	39.324		1799.25	848.34	154.885		2582.25	650.22	118.713		3310.36	889.649	162.427		295.488	708.084	752.332	693.747	662.441	419.93	517.49	390.142	360.596	572.421	836.634	529.813	700.47	415.933	543.416	838.291	588.35	1029.66	488.875	820.797	495.823	693.841	633.217	389.409	1344.73	668.645	564.952	762.81	498.219	510.284		2389.54	2292.51
10.6578	622.045	219.2	40.0203		1799.93	850.663	155.309		2578.98	639.296	116.719		3314.58	896.227	163.628		287.292	723.941	734.941	708.318	635.325	426.926	518.107	369.91	367.798	558.227	839.722	521.373	684.286	423.428	540.155	814.598	599.135	1005.5	489.689	848.571	489.731	714.396	662.046	381.87	1374.51	641.604	523.898	762.91	492.791	520.355		2415.63	2295.94
10.693	621.934	223.693	40.8405		1805.73	863.058	157.572		2575.52	623.775	113.885		3318.63	892.886	163.018		278.087	736.83	713.132	712.377	598.278	429.294	520.654	355.534	370.194	543.145	846.043	527.218	688.625	435.706	528.623	788.267	622.974	1013.39	487.404	881.044	491.009	721.839	683.834	389.912	1389.01	632.325	487.736	772.925	487.75	524.872		2425.33	2343.36
10.7283	621.757	223.512	40.8076		1815.91	880.664	160.787		2570.16	609.986	111.368		3317.95	887.305	161.999		267.788	744.406	694.458	708.07	570.424	425.704	526.819	352.376	365.286	537.577	845.906	544.267	713.56	443.003	506.57	762.49	639.894	1018.67	485.453	899.121	499.161	704.309	680.524	412.819	1378.63	643.5	478.021	787.748	488.516	527.636		2416.41	2415.94
10.7636	622.247	221.212	40.3876		1830.81	902.418	164.758		2560.74	598.152	109.207		3314.72	880.772	160.806		257.179	748.296	676.463	703.237	564.208	419.096	535.472	358.487	352.81	545.966	835.874	568.236	743.777	449.442	482.433	742.191	637.467	1011.98	488.767	904.643	509.336	672.064	664.712	443.579	1371.55	666.542	486.58	794.655	500.774	531.592		2379.34	2489.68
10.7989	624.421	219.096	40.0012		1841.33	920.027	167.973		2549.12	587.43	107.25		3309.53	879.971	160.66		249.503	747.209	662.078	702.58	578.033	413.902	545.51	364.677	336.605	562.891	817.136	592.686	753.57	459.066	485.2	754.27	625.662	1011.2	488.127	911.594	517.997	644.097	664.953	474.98	1369.1	678.413	499.244	777.487	518.597	526.274		2313.09	2553.89
10.8342	632.79	221.954	41.2158		1842.59	922.771	168.474		2536.51	576.304	105.218		3304.22	884.45	161.478		246.101	748.154	655.317	706.118	601.236	410.011	552.979	362.209	323.598	563.147	795.557	615.84	760.702		499.589	783.612	617.486	1040.88	481.831	932.618	519.689	628.433	693.2	489.414	1353.28	678.009	507.164	754.687	528.372	501.678		2242.76	2603.54
10.8695	635.985	230.191	42.7454		1840.7	913.247	166.735		2524.91	565.702	103.283		3297.5	886.198	161.797		248.6	754.768	654.955	706.292	625.609	401.879	558.477	351.619	322.693	550.197	782.691	638.08	768.467		508.152	797.002	616.063	1084.15	466.055	967.103	505.382	624.869	729.556	480.644	1359.04	689.92	507.14	751.149	521.223	471.792		2218.92	2643.93
10.9048	638.355	242.904	45.1062		1840.83	898.094	163.969		2519.41	557.986	101.874		3285.35	875.328	159.812		258.981	766.074	656.448	698.22	648.349	386.014	565.409	339.992	335.074	537.596	781.755	637.38	768.998		515.894	792.108	613.912	1104.12	448.206	1000.03	483.169	623.629	743.346	458.229	1415.81	701.892	486.962	776.717	505.62	462.347		2254.33	2679.07
10.9401	639.194	252.512	46.8902		1848.25	887.311	162		2520.55	557.701	101.822		3270.36	859.744	156.967		274.094	777.109	656.138	678.72	666.064	363.84	566.033	333.62	355.419	538.799	779.437	614.958	762.65		527.367	809.43	604.62	1086.97	429.205	1017.31	470.387	633.998	732.702	444.638	1480.16	698.95	453.648	813.755	491.657	474.943		2322.46	2711.28
10.9754	640.513	256.526	47.6356		1863.16	886.341	161.823		2528.58	566.422	103.414		3250.99	843.188	153.944		289.304	774.847	658.766	656.487	676.309	341.705	562.416	340.063	375.971	556.81	778.27	600.904	754.496		534.023	860.833	588.082	1057.31	409.299	1025.24	481.523	648.344	726.952	447.407	1514.68	680.711	429.463	832.9	486.693	485.052		2381.34	2740.42
11.0107	642.601	259.125	48.1182		1878.43	893.923	163.207		2541.03	578.082	105.543		3233.23	830.337	151.598		302.289	755.091	654.711	641.223	674.363	327.381	555.103	359.719	391.024	574.318	785.433	592.459	748.416		513.925	933.389	565.65	1081.41	392.562	1041.1	500.262	647.161	744.75	459.572	1506.42	672.391	426.531	821.277	489.695	477.807		2407.01	2773.7
11.0459	643.151	260.901	48.448		1889.02	903.904	165.029		2555.38	589.694	107.663		3217.96	824.021	150.445		307.951	723.913	635.235	632.839	664.199	326.532	546.695	377.518	398.936	581.552	801.597	599.282	750.981		487.664	996.001	543.699	1120.6	387.097	1065.33	486.496	629.449	765.892	472.993	1471.57	687.745	438.749	790.493	492.163	468.21		2419.86	2805.04
11.0812	643.041	262.475	48.7403		1893.9	908.788	165.921		2567.39	599.64	109.479		3199.79	822.068	150.088		304.16	693.709	617.045	631.549	652.586	340.702	542.463	381.396	396.467	580.79	824.466	625.329	764.224		480.139	1039.77	518.78	1147.09	392.549	1076.85	440.357	616.243	762.238	489.801	1442.5	707.658	447.789	759.311	491.229	480.995		2441.06	2827.64
11.1165	644.138	262.812	48.803		1892.91	908.664	165.899		2574.89	607.43	110.901		3180.4	820.132	149.735		294.914	677.973	609.694	637.299	644.568	363.895	547.256	372.665	381.238	569.99	842.318	651.503	783.927		488.339	1062.69	500.096	1160.52	405.842	1057.68	398.877	637.632	734.806	514.878	1435.74	709.206	451.241	733.764	493.158	518.291		2461.46	2844.47
11.1518	646.267	259.631	48.2122		1894.63	913.689	166.816		2578.56	614.082	112.115		3162.03	816.247	149.026		288.149	676.131	611.714	648.219	644.08	386.458	563.634	359.258	358.974	559.578	842.485	658.518	800.278		495.779	1071.21	490.846	1165.48	419.797	1010.21	393.175	681.951	706.521	539.841	1432.36	696.736	468.59	716.132	496.523	559.108		2468.28	2871.61
11.1871	647.802	255.171	47.3841		1901.21	928.127	169.452		2579.88	617.812	112.797		3155.51	813.2	148.469		287.163	677.325	623.785	660.722	648.735	400.527	588.383	348.505	340.457	557.909	827.327	643.406	805.038		494.008	1083.91	489.462	1166.94	428.604	951.714	418.167	713.029	689.367	555.245	1419.78	677.645	480.408	735.051	489.476	584.163		2460.88	2928.07
11.2224	645.857	250.592	46.5338		1907.41	941.658	171.922		2580.42	618.589	112.938		3161.15	818.299	149.4		291.719	671.078	640.534	674.227	655.707	402.201	611.386	341.964	329.297	552.261	806.587	620.291	802.681		483.704	1103.05	489.363	1152.36	430.91	910.925	445.781	710.707	675.539	553.25	1391.92	673.891	483.625	764.099	469.202	591.583		2451.25	3000.05
11.2577	642.024	247.691	45.9951		1909.39	946.163	172.745		2582.12	619.079	113.028		3179.54	842.455	153.81		300.081	649.282	650.724	687.381	660.96	394.38	623.414	340.047	328.853	535.422	784.976	611.878	800.821		475.028	1115.14	486.349	1132.03	428.034	912.25	455.853	692.597	660.262	540.969	1366.62	679.523	488.129	775.642	451.802	590.257		2465.92	3066.74
11.293	639.371	248.624	46.1684		1907.14	942.752	172.122		2589.77	618.534	112.928		3203.82	880.556	160.767		309.742	616.178	648.488	697.833	666.072	382.156	628.409	341.237	338.986	512.322	757.393	618.42	793.346		482.051	1100.07	480.06	1141.28	427.195	960.845	447.96	680.251	658.265	527.397	1367.56	672.453	493.361	754.871	452.335	585.243		2491.44	3100.7
11.3283	637.573	253.535	47.0802		1902.64	935.126	170.73		2603.48	613.748	112.055		3228.66	909.727	166.093		314.681	580.546	633.999	702.904	671.341	368.605	636.946	342.81	356.149	491.283	720.439	623.394	789.726		498.07	1061.74	474.189	1175.5	430.665	1040.1	436.599	671.56	682.43	520.018	1382.63	646.339	488.228	714.884	459.425	574.416		2518.68	3102.27
11.3636	634.96	257.849	47.8814		1894.88	924.012	168.701		2617.06	598.47	109.265		3246.77	923.194	168.551		309.597	544.55	617.813	703.736	674.84	357.019	644.578	339.051	376.43	471.073	695.548	626.887	806.787		498.203	1029.37	472.318	1201.67	442.594	1107.28	437.945	650.656	711.126	518.715	1369.92	636.469	473.288	687.324	451.179	557.875		2529.33	3074.86
11.3989	629.349	258.797	48.0575		1882.18	911.663	166.446		2625.39	579.827	105.861		3257.77	924.685	168.824		296.011	514.595	607.745	701.157	672.25	351.166	643.231	329.304	391.363	455.076	684.116	628.991	841.476		473.134	1018.27	472.793	1199.32	459.728	1138.52	443.443	613.034	704.611	516.312	1331.99	650.817	463.58	684.867	424.858	539.361		2526.78	3033.9
11.4341	622.012	258.425	47.9883		1869.55	903.419	164.941		2629.25	571.029	104.255		3262.66	921.904	168.316		280.614	493.629	601.539	699.978	663.536	354.697	637.091	317.683	393.421	439.448	678.47	625.443	896.061		442.025	1013.77	472.578	1163.28	474.875	1140.74	438.409	575.347	659.997	506.953	1306.59	668.116	473.459	698.661	399.977	521.967		2532.31	2991.39
11.4694	616.029	258.111	47.9301		1861.5	899.188	164.168		2629	575.469	105.066		3263.02	921.698	168.278		270.116	478.443	598.022	704.952	652.935	367.696	629.455	313.725	379.723	429.179	680.24	611.758	935.044		433.406	999.675	468.638	1114.19	485.389	1129.6	426.416	558.665	621.366	487.004	1316.84	667.25	500.321	712.708	391.866	500.231		2544.14	2951.55
11.5047	611.527	257.66	47.8463		1855.32	890.674	162.614		2625.18	581.897	106.239		3258.19	922.508	168.426		261.938	465.983	604.432	714.813	641.131	383.789	625.245	321.089	356.463	436.7	684.799	590.817	940.681		432.473	976.785	456.176	1091.81	494.711	1112.79	417.766	567.72	623.006	466.65	1333.09	650.439	515.597	710.678	385.681	471.028		2551.53	2905.73
11.54	608.015	255.912	47.5216		1847.87	872.15	159.232		2620.14	585.508	106.899		3254.42	927.465	169.331		251.597	454.468	622.757	726.303	623.94	394.011	627.691	336.739	336.192	469.318	666.998	582.776	926.712		432.124	957.431	441.478	1093.06	499.777	1094.24	426.713	582.621	649.683	455.252	1335.52	630.416	501.172	690.609	379.614	443.211		2548.29	2853.9
11.5753	604.733	253.372	47.0501		1840.69	849.845	155.16		2615.84	587.799	107.317		3256.29	937.967	171.248		236.634	441.437	641.148	736.974	600.832	394.919	628.484	349.67	325.463	505.099	639.167	590.259	905.558		423.011	950.229	436.117	1088.92	504.338	1076.23	451.558	581.536	668.253	457.302	1331.06	623.102	469.808	667.262	383.757	429.14		2545.11	2811.22
11.6106	601.405	250.699	46.5537		1836.65	836.161	152.661		2612.04	584.192	106.658		3258.43	947.592	173.006		227.295	423.052	652.479	746.189	574.628	387.051	624.413	350.589	327.702	517.993	616.956	602.797	882.055		404.438	948.438	439.011	1060.61	509.008	1055.38	476.157	562.99	674.017	462.971	1339.39	634.496	452.973	657.363	398.781	431.521		2553.59	2800.1
11.6459	598.174	248.566	46.1576		1833.72	833.82	152.234		2608.17	574.682	104.922		3259.5	950.868	173.604		230.909	404.543	655.215	751.259	547.815	372.845	613.139	342.38	341.797	507.456	607.392	608.652	855.648		393.919	940.642	445.773	1018.42	514.748	1028.05	478.75	542.587	685.363	461.755	1368.7	640.019	464.407	670.089	411.784	442.986		2555.44	2818.87
11.6812	596.597	244.451	45.3935		1824.78	835.247	152.495		2606.01	563.849	102.944		3259.45	944.856	172.506		239.097	390.492	656.574	751.577	532.587	358.818	614.801	338.144	356.209	502.712	613.343	596.26	852.646		404.58	909.549	456.92	964.952	524.973	1002	464.312	535.268	708.524	448.667	1384.39	639.493	483.055	701.865	411.443	458.048		2533.69	2878.25
11.7165	595.787	234.903	43.6204		1811.48	834.238	152.31		2606.22	561.933	102.594		3261.08	928.973	169.606		247.257	382.509	655.861	751.401	535.745	348.91	638.651	349.122	374.019	526.629	626.516	578.597	851.258		410.349	853.456	462.929	898.337	533.135	988.868	460.817	548.019	726.353	425.789	1356.11	637.052	490.196	747.208	397.727	475.005		2498.45	2958.7
11.7518	596.649	227.273	42.2035		1797.92	832.923	152.07		2605.83	569.682	104.009		3257.65	896.273	163.636		253.375	380.144	651.674	752.85	553.758	341.811	665.482	372.264	392.075	555.247	639.217	569.056	836.951		398.461	791.696	470.795	855.494	538.749	985.401	478.328	579.521	722.495	398.553	1329.04	632.12	491.232	793.685	383.738	489.616		2464.41	3034.05
11.7871	598.948	223.985	41.5929		1791.44	837.888	152.977		2597.27	581.267	106.124		3244.13	855.578	156.206		260.087	381.617	649.083	759.606	570.374	340.225	678.145	394.849	407.283	564.408	658.342	560.88	816.716		389.017	751.251	481.545	849.326	550.521	978.439	504.711	612.178	703.079	372.518	1323.39	628.316	489.889	822.217	379.285	492.186		2435.72	3098.15
11.8223	600.915	225.055	41.7917		1793.88	848.035	154.829		2577.98	592.303	108.139		3231.6	834.627	152.381		264.211	385.111	652.539	770.255	578.363	345.838	671.782	407.74	413.012	559.251	688.792	554.488	789.77		393.007	715.979	502.078	848.467	570.063	968.479	527.531	620.178	687.47	354.813	1356.44	620.567	482.961	832.062	388.755	476.529		2397.49	3154.56
11.8576	602.881	230.895	42.8762		1802.78	861.096	157.214		2555.81	596.257	108.861		3239.31	853.499	155.827		265.243	390.621	657.86	778.156	584.837	356.929	652.126	413.977	414.628	551.966	697.029	550.045	763.944		398.394	678.661	512.73	857.974	592.599	970.106	541.124	594.381	685.973	357.368	1417.68	616.07	483.681	843.704	404.558	451.189		2357.97	3200.65
11.8929	605.454	234.401	43.5273		1811.5	872.553	159.306		2536.48	591.319	107.96		3252.16	896.151	163.614		263.896	398.156	656.91	779.141	595.14	366.95	635.697	419.654	421.759	550.833	660.301	555.201	738.016		393.921	683.569	499.73	885.925	609.255	987.332	549.013	555.511	694.237	387.872	1444.43	618.042	487.769	862.177	421.207	436.529		2328.35	3222.22
11.9282	609.886	235.237	43.6825		1822.42	881.76	160.987		2526.51	580.068	105.905		3258.41	932.36	170.225		260.174	406.778	650.608	774.124	605.174	372.934	636.483	425.515	438.024	564.177	600.363	567.576	726.946		389.648	721.892	477.032	928.797	613.011	1006.85	558.31	532.665	706.248	429.74	1443.97	621.813	484.363	860.085	437.487	445.906		2303.28	3236.08
11.9635	614.962	235.946	43.8141		1834.18	890.4	162.564		2526.9	574.474	104.884		3260	940.107	171.639		257.095	414.005	645.405	765.898	608.142	375.606	651.077	425.673	456.129	593.887	553.907	569.393	742.77		386.136	754.839	464.01	966.072	600.638	1019.19	575.372	534.184	719.615	454.364	1442.23	630.88	478.623	829.685	448.4	470.65		2270.38	3258.81
11.9988	616.306	235.834	43.7933		1840.52	892.938	163.027		2534.34	578.982	105.707		3254.79	924.607	168.809		254.774	422.381	634.481	757.914	597.677	376.965	673.125	419.59	471.627	618.298	542.668	554.892	774.72		378.452	764.819	451.868	969.489	582.734	1027.5	601.625	545.439	732.146	448.182	1438.56	644.681	478.547	774.912	446.095	488.723		2239.64	3298
12.0341	612.088	235.876	43.8011		1838.5	884.283	161.447		2543.99	591.331	107.962		3248.89	904.852	165.203		254.051	438.388	623.053	751.201	582.755	378.773	682.696	413.828	478.439	609.622	550.558	545.13	802.98		370.579	742.773	441.209	951.273	566.028	1031.98	621.536	551.633	743.342	427.536	1439.74	651.358	469.748	711.479	432.547	486.324		2233.47	3324.74
12.0694	604.336	233.421	43.3453		1828.5	865.884	158.088		2551.99	604.224	110.316		3240.83	881.469	160.934		255.577	452.747	619.829	744.343	580.819	381.773	678.197	414.73	474.645	567.328	555.062	557.922	807.709		367.438	690.723	438.307	932.312	556.458	1021.15	617.964	553.761	758.97	415.804	1433.73	644.057	452.325	663.931	421.071	467.043		2246.77	3317.11
12.1047	598.985	228.94	42.5132		1816.41	847.132	154.664		2559.78	613.822	112.068		3226.37	843.074	153.924		257.884	463.322	616.214	734.409	601.444	389.511	674.892	422.821	457.303	530.549	551.286	588.72	780.783		372.148	635.996	443.985	926.04	558.603	992.887	590.953	561.715	785.359	414.688	1422.3	642.923	438.609	646.969	419.769	448.479		2241.58	3271.07
12.14	596.593	224.866	41.7565		1806.23	832.982	152.081		2568.82	621.793	113.523		3213.11	804.032	146.795		255.692	469.325	614.258	719.207	636.857	404.397	686.863	433.168	427.997	521.643	535.223	598.703	725.456		381.921	606.031	446.369	907.229	572.962	965.609	557.243	569.769	816.502	403.837	1411.63	651.194	440.668	673.1	422.637	445.702		2220.53	3199.42
12.1752	596.542	223.357	41.4763		1798.5	822.506	150.168		2578.36	635.022	115.939		3206.63	771.887	140.927		248.412	473.686	619.429	698.079	665.681	419.099	704.322	440.187	395.885	550.929	522.144	583.47	668.366		389.847	615.123	434.89	877.701	590.287	954.334	534.259	570.255	833.162	372.201	1404.55	662.69	454.745	719.022	428.322	468.643		2201.51	3120.9
12.2105	596.702	222.861	41.3842		1791.05	807.555	147.439		2583.96	651.706	118.985		3195.94	744.441	135.916		242.776	482.991	625.954	675.409	673.913	424.067	714	438.977	367.009	589.236	513.182	576.002	651.608		389.41	641.168	411.874	877.619	599.619	950.528	525.561	569.881	819.023	329.278	1383.42	675.011	468.466	744.652	431.345	512.384		2207.41	3065.97
12.2458	594.14	221.256	41.0862		1784.01	794.267	145.013		2584.06	667.373	121.845		3182.76	719.382	131.34		239.778	493.424	627.95	656.992	667.134	411.584	710.397	427.966	344.364	599.692	502.799	571.91	670.928		377.824	655.666	389.137	896.5	607.733	940.727	534.764	581.198	777.616	295.305	1352.23	693.004	479.631	730.068	437.774	555.954		2236.59	3063.44
12.2811	589.23	219.245	40.7128		1780.85	790.114	144.254		2579.1	679.506	124.06		3174.6	709.341	129.507		234.197	502.483	623.629	646.502	652.547	384.895	692.106	411.543	333.876	585.647	505.536	560.699	694.569		360.121	650.433	384.835	907.324	611.771	931.022	543.957	596.901	731.207	281.539	1330.81	714.755	496.176	687.323	454.216	577.052		2277.05	3105.36
12.3164	585.983	217.242	40.3409		1779.45	794.054	144.974		2569.61	688.1	125.629		3182.23	719.289	131.324		228.57	501.342	624.66	651.027	633.783	358.43	667.779	399.251	342.813	569.872	514.56	550.471	704.314		347.832	635.245	397.599	919.589	613.684	935.826	553.638	609.71	699.617	290.606	1318.49	717.961	518.415	645.805	476.136	566.484		2313.61	3142.63
12.3517	585.325	216.987	40.2935		1779.34	801.03	146.247		2556.43	691.127	126.182		3202.57	728.983	133.094		225.245	488.073	639.326	661.5	617.024	345.079	654.495	397.867	365.777	565.251	522.014	541.78	699.707		348.49	623.561	412.406	942.338	613.119	952.824	567.843	597.635	683.655	307.498	1318.42	696.631	530.676	628.427	488.02	539.742		2323.98	3122.85
12.387	584.493	216.829	40.2641		1781.57	806.309	147.211		2542.65	689.213	125.833		3225.55	736.822	134.525		228.607	470.804	661.451	673.08	604.225	347.15	646.456	404.049	390.194	563.539	526.19	539.97	692.35		351.709	607.775	420.595	956.865	618.546	964.205	570.652	572.06	672.827	319.587	1323.18	654.623	519.477	637.962	485.422	526.748		2318.09	3052.68
12.4223	584.263	215.782	40.0697		1781.63	808.175	147.552		2534.49	685.18	125.096		3246.96	749.983	136.928		239.962	457.914	679.03	685.052	594.054	356.677	635.115	409.263	403.576	563.871	540.057	543.413	687.495		358.77	599.676	424.686	953.755	620.166	958.374	559.772	561.487	659.507	324.731	1334.09	615.221	498.065	659.806	479.81	540.231		2294.62	2986.69
12.4576	585.793	211.614	39.2958		1780	810.817	148.034		2533.58	680.444	124.232		3264.58	768.751	140.354		251.287	456.523	686.709	697.902	587.496	364.405	628.294	409.847	401.322	579.842	567.308	544.932	679.647		368.095	601.71	428.761	948.437	612.474	936.098	548.213	577.708	642.398	330.908	1328.32	608.149	491.15	666.93	480.837	562.31		2265.24	2965.54
12.4929	586.34	204.026	37.8867		1776.09	813.644	148.55		2540.37	675.922	123.406		3274.05	788.099	143.887		258.174	469.099	692.179	714.144	587.038	369.41	631.214	406.699	389.978	602.755	578.248	530.269	675.526		369.83	618.279	440.187	940.035	596.702	906.998	546.529	602.906	626.07	337.624	1293.92	618.989	504.179	643.351	483.084	570.443		2229.43	2982.92
12.5282	583.861	196.567	36.5015		1771.03	816.419	149.057		2548.77	664.164	121.259		3277.4	805.571	147.076		257.606	489.229	703.689	726.648	590.667	376.163	633.629	401.761	380.595	607.929	575.594	499.587	687.759		360.666	637.695	452.352	934.181	575.414	878.53	549.944	611.12	621.428	353.118	1245.85	623.187	517.177	603.369	475.356	561.735		2204.7	2998.31
12.5634	581.146	193.363	35.9065		1764.23	816.444	149.062		2551.66	645.16	117.79		3282.51	817.245	149.208		252.884	511.286	721.365	734.018	596.762	387.55	632.162	393.719	380.736	591.298	576.346	470.04	708.531		347.981	638.044	458.944	944.292	561.776	849.325	547.572	594.148	635.607	383.646	1216.25	623.149	512.633	580.955	454.724	547.5		2201.79	2987.64
12.5987	580.914	195.675	36.336		1755.2	809.809	147.85		2549	627.508	114.567		3290.28	825.532	150.721		249.223	532.78	735.625	736.567	601.781	399.064	625.498	382.267	388.937	577.1	588.179	457.356	713.255		346.867	617.675	457.778	983.441	553.608	813.394	541.233	564.123	651.203	419.429	1223.02	632.049	496.604	588.788	432.89	536.765		2212.41	2961.53
12.634	583.453	202.73	37.646		1745.34	797.468	145.597		2545.51	621.296	113.433		3288.93	823.92	150.427		248.205	550.122	747.582	737.272	609.53	402.754	624.2	369.982	404.148	581.494	598.3	466.326	691.882		352.197	598.428	452.75	1049.94	547.106	776.346	537.406	540.124	633.619	441.754	1255.82	650.765	485.91	609.423	424.159	532.612		2205.51	2947.4
12.6693	585.503	210.863	39.1562		1737.9	784.813	143.287		2545.1	620.006	113.197		3273.56	808.456	147.603		245.776	561.426	754.808	735.066	624.763	395.52	627.088	359.319	422.605	600.732	599.465	482.866	662.541		355.11	586.581	455.482	1108.27	540.909	744.417	537.094	528.322	577.23	439.441	1294.78	651.097	482.327	640.158	435.67	530.733		2172.41	2957.6
12.7046	584.143	213.466	39.6396		1728.98	776.189	141.712		2549.05	621.266	113.427		3254.42	789.263	144.099		240.362	569.727	751.49	728.169	640.677	382.077	630.693	349.727	439.183	612.718	600.405	494.418	642.248		357.143	579.803	468.28	1122.87	531.815	720.66	534.618	529.282	522.226	416.535	1305.41	629.974	480.96	675.27	462.044	521.36		2137.03	2980.05
12.7399	580.282	209.986	38.9934		1717.74	768.473	140.303		2555.27	623.33	113.804		3237.79	783.016	142.958		234.31	574.665	742.711	714.32	646.462	370.324	632.948	338.909	447.533	599.778	596.466	506.086	646.221		361.649	580.957	480.476	1100.65	522.585	709.066	532.789	529.26	508.619	386.171	1283.21	613.646	474.223	705.025	487.96	501.17		2123.72	2984.66
12.7752	576.342	204.511	37.9768		1707.41	759.344	138.637		2561.12	623.6	113.853		3225.41	790.433	144.313		229.148	577.6	737.385	694.313	639.041	365.875	634.299	324.954	443.728	556.028	593.068	517.949	655.222		359.436	603.485	486.993	1066.01	519.662	707.663	540.798	517.271	531.041	366.447	1252.08	615.687	482.609	714.956	502.312	478.865		2135.79	2956.29
12.8105	573.288	201.687	37.4523		1703.15	754.679	137.785		2561.92	620.389	113.267		3222.18	793.491	144.871		225.042	578.814	737.08	675.196	628.229	370.342	633.628	308.973	430.958	501.014	600.957	523.224	648.417		337.515	643.122	494.355	1044.62	524.623	712.525	559.355	501.833	559.255	362.355	1226.91	618.57	503.922	704.909	503.386	466.217		2164.8	2908.64
12.8458	571.624	201.717	37.4579		1708.64	759.459	138.658		2556.82	613.485	112.007		3228.62	792.622	144.712		225.862	582.687	733.706	658.444	620.679	380.314	629.606	296.517	413.643	468.253	623.284	530.242	626.353		303.796	674.633	499.174	1035.89	541.875	722.571	575.347	504.581	584.212	364.594	1214.43	609.96	501.679	690.971	497.824	465.958		2200.07	2876.82
12.8811	571.576	202.02	37.5141		1716.15	768.456	140.3		2549.59	606.487	110.729		3239.98	785.371	143.388		231.046	591.499	720.411	642.706	615.708	390.885	622.649	293.879	396.154	469.187	649.512	534.002	608.114		283.76	676.332	498.198	1023.73	564.549	730.395	577.142	532.756	614.334	364.498	1222.57	597.078	479.967	676.992	495.063	472.576		2225.43	2866.06
12.9163	571.682	204.089	37.8985		1719.26	776.514	141.771		2545.58	602.807	110.057		3244.18	767.324	140.094		238.464	604.53	700.417	633.296	607.97	395.539	613.726	301.63	381.585	489.844	656.808	526.715	597.264		268.781	654.349	491.357	1016.97	585.177	735.285	566.667	567.804	644.326	360.871	1250.63	594.838	465.016	653.368	500.684	474.872		2230.8	2862.79
12.9516	572.301	208.211	38.6638		1714.74	777.977	142.038		2540.27	599.288	109.415		3236.51	742.053	135.48		243.602	617.162	675.165	630.907	593.47	395.08	603.741	314.393	376.844	504.23	637.129	509.971	596.141		267.755	633.916	480.854	1029.84	599.37	738.976	553.45	588.357	655.182	345.137	1286.6	614.124	476.73	635.351	513.229	480.021		2231.6	2889.14
12.9869	574.705	213.784	39.6988		1709.83	778.762	142.182		2535.58	597.072	109.01		3231.11	724.149	132.211		244.959	623.534	654.714	641.472	574.558	392.91	596.842	326.257	385.484	511.005	605.356	490.653	609.349		284.104	634.583	475.123	1059.53	607.29	736.643	540.175	592.049	640.493	321.233	1321.77	646.882	508.025	638.05	519.204	484.206		2257.38	3015.85
13.0222	577.717	219.507	40.7615		1709.81	785.905	143.486		2532.89	598.025	109.184		3232.94	724.521	132.279		244.686	626.334	641.726	655.437	552.488	392.409	597.672	334.987	400.343	529.811	574.989	465.665	635.288		305.261	668.066	482.746	1090.78	613.072	719.424	522.396	586.838	611.02	298.457	1348.54	672.844	535.835	651.687	509.351	485.648		2322.42	3235.4
13.0575	579.546	225.344	41.8452		1717.3	801.686	146.367		2533.4	603.944	110.265		3237.16	735.73	134.325		246.598	625.717	629.536	661.51	533.59	393.277	603.757	338.713	412.041	552.175	554.44	433.965	669.927		321.729	716.602	510.424	1112.29	618.062	695.708	501.759	576.027	581.391	285.665	1373.09	677.779	550.539	659.128	489.036	482.347		2394.71	3459.13
13.0928	580.003	229.561	42.6283		1726.17	812.379	148.319		2535.34	615.681	112.407		3238.26	737.452	134.64		253.013	621.717	612.365	658.275	526.759	391.719	609.388	334.767	420.202	568.206	543.902	411.95	698.899		326.283	741.357	540.212	1131.29	633.058	688.062	493.601	560.919	562.504	283.678	1386.23	667.922	557.332	646.408	471.757	478.3		2429.65	3580.97
13.1281	579.077	231.54	42.996		1729.24	802.154	146.453		2532.68	629.078	114.853		3236.73	729.034	133.103		262.519	617.246	594.454	649.125	539.361	383.832	611.866	323.261	429.182	564.263	529.838	398.748	720.628		318.658	731.571	546.509	1158.03	659.13	696.787	503.186	548.277	559.849	284.191	1377.08	657.928	563.562	622.171	458.417	483.56		2392.72	3526.78
13.1634	576.247	229.207	42.5626		1726.58	777.495	141.95		2523.99	641.715	117.16		3234.15	717.067	130.918		268.04	612.312	587.8	637.613	564.786	372.174	606.126	306.77	436.856	548.571	514.409	391.748	744.499		311.07	699.11	525.409	1176.44	684.544	701.362	519.59	545.656	566.878	284.923	1333.7	656.003	572.207	599.603	441.263	501.697		2290.19	3332.81
13.1987	572.527	221.501	41.1316		1722.17	763.924	139.473		2510.35	644.389	117.649		3234.46	703.148	128.377		265.302	609.439	595.416	628.953	587.318	365.306	592.452	289.743	435.289	547.176	518.095	398.351	775.577		314.114	666.158	490.288	1157.02	700.376	678.303	523.813	556.65	571.69	290.534	1273.1	662.041	578.508	586.13	426.563	519.587		2181.79	3124.75
13.234	569.171	212.26	39.4158		1715.39	766.104	139.871		2494.08	636.952	116.291		3235.96	696.03	127.077		255.98	609.412	600.525	628.387	601.613	371.541	570.336	275.191	423.318	558.036	544.804	417.924	810.136		315.59	660.743	462.302	1098.72	705.359	639.582	499.337	582.102	573.023	301.475	1225.07	671.891	574.989	579.073	427.921	521.569		2127.59	2969.43
13.2693	565.746	207.457	38.5237		1708.74	778.94	142.214		2482.38	628.674	114.78		3241.03	702.343	128.23		247.409	615.43	598.394	634.458	612.491	390.805	540.097	264.83	409.173	564.627	553.867	435.301	838.429		308.552	668.339	446.445	1030.73	701.184	613.356	453.945	612.706	573.307	308.21	1210.54	677.636	559.527	582.99	443.436	510.411		2141.06	2891.6
13.3045	563.081	207.743	38.5769		1705.03	795.492	145.236		2477.7	631.26	115.252		3249.41	711.999	129.993		243.176	623.451	588.89	643.015	620.421	413.33	508.324	262.42	406.065	573.009	543.525	437.769	841.078		303.026	668.758	447.006	983.829	694.879	617.528	412.916	627.317	568.974	307.125	1232.63	668.871	537.41	594.738	454.51	505.359		2197.7	2826.87
13.3398	560.214	206.238	38.2975		1704.59	805.872	147.131		2475.76	636.484	116.206		3255.05	707.679	129.204		238.898	632.537	575.778	652.078	623.579	428.091	486.686	268.242	416.794	587.846	523.154	429.229	806.504		312.712	667.188	451.997	952.33	691.939	642.973	408.337	613.788	549.363	298.368	1251.42	642.992	517.626	612.968	445.811	516.992		2248.75	2722.73
13.3751	555.004	199.007	36.9547		1706.49	808.969	147.697		2472.58	639.354	116.73		3263.44	696.081	127.086		234.06	642.591	564.746	658.773	617.718	430.78	474.838	273.054	432.921	597.993	508.389	433.11	745.521		332.721	660.47	452.997	918.347	687.559	668.034	436.962	585.758	516.999	290.853	1237.31	609.653	509.507	615.962	421.043	536.439		2266.73	2609.98
13.4104	549.365	189.139	35.1222		1706.81	806.579	147.26		2466.61	632.783	115.53		3281.09	699.55	127.72		229.491	654.62	560.97	667.47	597.994	425.541	474.219	270.68	439.152	607.011	507.73	433.921	683.932		348.045	650.862	447.121	875.121	684.518	687.607	475.277	569.12	499.062	300.78	1198.06	579.573	513.433	603.912	395.884	550.474		2266.21	2528.9
13.4457	546.803	181.671	33.7355		1707.26	803.109	146.627		2457.8	615.843	112.437		3302.14	728.928	133.083		229.352	674.742	563.943	683.393	568.101	419.703	475.969	260.612	427.594	613.576	536.852	435.821	635.331		355.123	654.313	429.264	825.605	677.638	714.167	497.671	575.575	511.891	325.273	1159.89	559.051	512.091	602.319	383.246	549.192		2278.83	2497.04
13.481	547.042	178.235	33.0975		1707.03	800.678	146.183		2447.94	593.748	108.403		3316.99	775.004	141.496		235.068	691.174	572.722	708.013	545.775	415.605	474.276	250.989	407.971	605.906	573.042	446.787	598.66		356.927	656.596	410.729	769.693	668.837	757.434	499.629	598.05	551.744	342.224	1131.58	549.28	489.236	628.891	391.014	536.38		2324.18	2497.18
13.5163	548.943	179.629	33.3563		1706.36	795.793	145.291		2442.79	574.439	104.878		3317.42	805.173	147.004		241.013	702.985	578.145	738.974	540.055	412.846	474.981	248.265	395.629	580.293	583.828	466.585	572.691		357.073	653.32	403.801	714.092	658.959	809.114	494.483	621.801	584.288	353.948	1126.85	548.904	457.091	668.855	409.42	521.061		2406.19	2484.91
13.5516	552.286	183.378	34.0524		1701.25	785.686	143.446		2439.96	562.93	102.776		3303.73	800.044	146.067		244.853	707.564	581.089	773.027	552.347	409.984	482.652	252.222	397.476	549.735	560.157	496.205	553.263		367.612	649.98	401.298	678.002	643.713	846.712	496.318	634.99	594.95	358.3	1149.59	550.746	447.054	693.842	430.412	512.201		2506.94	2425.05
13.5869	556.419	186.664	34.6627		1693.2	776.93	141.847		2442.29	561.991	102.605		3291.79	792.012	144.601		246.016	709.466	586.424	805.938	574.757	406.903	491.879	259.395	405.982	523.895	522.757	528.707	531.357		397.161	646.3	388.158	672.846	617.532	863.059	507.66	632.701	597.603	357.782	1179.29	553.018	470.564	697.845	448.082	513.08		2585.94	2316.11
13.6222	558.946	188.189	34.9459		1683.9	775.442	141.576		2448.53	569.403	103.958		3298.37	815.079	148.812		245.981	708.736	586.797	833.59	593.035	405.017	494.474	264.915	411.241	509.364	506.702	552.996	519.64		431.891	628.791	368.918	691.777	581.652	879.986	524.438	614.413	605.594	346.065	1179.74	549.447	511.326	697.283	448.205	517.413		2598.68	2190.62
13.6575	557.554	189.462	35.1821		1674.74	774.537	141.41		2458.79	574.702	104.926		3313.3	862.545	157.478		245.523	700.534	580.5	856.94	596.168	405.49	493.07	264.717	414.024	504.969	514.728	558.61	530.321		447.668	603.325	353.501	717.369	541.937	908.109	539.795	580.691	616.049	321.622	1152.41	533.537	541.053	698.962	432.029	515.407		2527.31	2089.5
13.6927	552.541	192.787	35.7997		1665.44	767.309	140.091		2472.93	579.204	105.748		3320.7	901.487	164.588		245.907	686.258	575.699	876.056	576.316	407.95	489.722	260.854	417.689	525.137	518.256	544.258	548.737		436.113	573.146	346.692	727.962	511.633	936.862	545.69	535.856	625.764	298.501	1140.38	513.451	546.899	689.036	417.839	505.026		2403.6	2029.11
13.728	546.625	198.323	36.8277		1659.15	758.22	138.431		2487.48	586.288	107.041		3322.19	919.374	167.854		246.665	666.564	579.043	890.562	535.943	410.272	488.151	257.895	420.609	545.034	505.002	517.799	556.054		412.551	568.9	352.662	707.418	496.016	953.427	538.864	493.016	636.719	287.049	1172.81	500.034	537.609	659.795	424.581	491.077		2296.38	2001.51
13.7633	542.946	202.856	37.6694		1657.97	754.133	137.685		2497.96	592.686	108.209		3321.27	914.993	167.054		252.983	643.496	594.317	900.582	486.678	410.36	493.228	263.923	416.246	540.193	497.369	488.672	552.775		396.598	585.394	370.973	670.095	490.158	963.248	523.281	464.482	644.572	290.272	1217.04	495.787	535.357	626.717	452.031	478.603		2260.4	1992.34
13.7986	543.97	204.179	37.9151		1657.91	758.029	138.397		2507.07	599.412	109.437		3312.16	888.829	162.277		266.746	623.055	611.925	906.262	446.745	408.57	501.086	278.314	408.013	525.26	499.226	478.241	546.108		388.626	613.275	389	658.734	487.368	982.754	507.353	454.01	639.509	298.291	1228.2	503.971	551.62	610.598	482.512	479.748		2284.43	1983.04
13.8339	547.873	202.743	37.6485		1657.74	765.01	139.671		2516.95	607.764	110.962		3293.91	855.251	156.147		287.7	609.838	623.963	912.919	428.798	407.102	504.696	293.152	404.393	512.284	497.972	473.826	541.629		376.727	652.537	396.861	683.982	488.795	1011.91	499.599	458.768	623.321	302.824	1198.13	521.791	569.452	611.575	504.277	489.501		2301.9	1968.53
13.8692	551.976	201.518	37.421		1655.61	769.042	140.407		2524.94	619.769	113.154		3276.96	826.269	150.855		311.792	605.203	631.456	924.493	430.868	406.47	501.567	298.568	410.374	507.601	492.906	469.771	540.125		357.552	677.699	390.457	720.801	491.806	1048.65	511.481	472.531	609.052	301.856	1149.09	548.535	564.909	611.859	522.844	496.975		2258.82	1951.15
13.9045	555.138	204.906	38.0501		1651.59	764.255	139.533		2526.15	628.422	114.734		3272.25	807.016	147.34		331.836	605.6	636.079	940.42	439.42	403.885	494.796	291.605	416.274	519.799	485.139	461.509	530.698		342.196	666.421	378.094	742.201	493.246	1096.93	546.332	480.196	602.321	294.929	1122.46	577.802	542.72	599.337	551.645	505.108		2177.22	1949.78
13.9398	559.375	213.645	39.6728		1645.55	752.517	137.39		2519.02	633.189	115.604		3277.69	796.979	145.508		341.504	604.702	635.044	958.771	444.334	396.263	486.302	278.71	409.651	540.978	476.563	466.253	522.466		341.314	630.285	365.755	745.104	495.501	1143.89	582.82	484.156	597.793	290.186	1144.27	610.547	531.54	584.25	595.786	517.141		2118.51	1968.39
13.9751	562.864	222.839	41.3802		1642.38	744.302	135.89		2508.43	635.348	115.998		3288.52	808.604	147.63		338.866	594.937	625.898	976.256	441.559	383.775	485.739	265.158	393.563	543.207	453.776	473.594	521.628		352.551	596.395	364.714	747.637	496.649	1158.69	584.283	487.576	593.323	297.906	1198.21	629.075	547.368	587.904	647.99	534.827		2121.42	1997.75
14.0104	561.675	226.459	42.0525		1645.06	746.342	136.263		2499.88	638.089	116.499		3297.69	819.609	149.64		326.442	572.786	611.307	1001.33	431.241	370.123	491.324	253.3	381.669	529.982	418.842	473.407	519.306		364.944	570.728	373.474	765.42	490.733	1124.78	541.018	478.43	597.725	314.245	1221.9	628.495	580.492	612.468	690.074	552.572		2189.45	2022.05
14.0456	556.471	226.046	41.9757		1652.54	758.451	138.474		2493.55	638.698	116.61		3299.58	814.78	148.758		307.549	542.634	601.47	1033.27	418.007	359.624	487.414	244.416	384.747	511.437	397.256	470.015	511.556		366.502	562.956	385.736	797.666	476.538	1076.79	486.696	449.799	615.642	325.041	1192.2	616.469	610.535	641.823	701	562.883		2265.18	2032.37
14.0809	550.367	226.168	41.9984		1661.09	769.453	140.482		2488.74	639.765	116.805		3295.93	806.462	147.239		283.743	514.685	607.908	1057.07	409.47	352.861	473.638	238.345	393.797	491.701	394.56	466.711	497.537		351.314	573.133	397.453	829.016	457.744	1049.8	461.042	410.159	637.464	334.137	1149.9	603.952	623.256	659.771	671.185	569.299		2330.18	2018.72
14.1162	547.332	226.76	42.1082		1664.12	771.463	140.849		2484.43	641.744	117.166		3294.47	806.927	147.324		260.723	498.929	628.616	1072.39	407.472	348.644	456.882	233.878	395.301	483.375	412.839	466.716	494.846		333.01	593.533	402.151	843.979	439.916	1030.34	468.831	397.707	645.038	346.553	1134.87	594.297	613.845	668.69	616.164	583.111		2374.82	1988.55
14.1515	547.197	228.599	42.4498		1666.47	768.575	140.322		2480.83	643.649	117.514		3289.7	819.665	149.65		243.942	502.437	643.569	1081.36	409.302	346.073	447.143	231.172	382.631	473.637	429.072	469.886	496.636		324.623	621.761	398.128	834.594	429.912	1029.23	480.704	431.71	633.542	359.764	1146.95	583.622	586.727	679.162	563.826	607.607		2405.7	1952.12
14.1868	548.937	234.083	43.468		1674.27	769.858	140.556		2480.24	645.767	117.9		3278.88	842.906	153.893		233.538	518.264	637.191	1084.13	409.931	345.8	453.414	231.364	360.115	467.566	422.977	481.658	501.841		332.868	650.943	390.716	803.589	425.947	1069.09	476.736	486.299	615.911	365.3	1178.21	569.813	555.504	693.261	528.085	629.095		2423.89	1927.21
14.2221	552.162	241.374	44.8221		1682.7	777.642	141.977		2482.97	652.34	119.1		3270.09	860.836	157.166		233.879	535.885	613.153	1080.48	408.796	347.1	476.949	234.425	337.497	473.695	414.029	494.524	510.898		358.544	673.347	387.917	760.975	423.363	1162.34	463.687	524.048	605.181	360.665	1191.66	558.281	539.943	704.483	502.496	634.448		2428.29	1903.61
14.2574	554.545	244.148	45.3372		1685.84	786.504	143.595		2490.2	661.411	120.757		3263.07	855.058	156.112		248.503	548.11	587.805	1071.98	407.213	347.897	506.555	239.876	324.06	486.361	427.107	498.692	517.029		392.798	680.71	384.434	724.232	418.248	1241.73	453.796	525.175	599.39	354.047	1174.3	554.266	553.791	704.047	477.603	632.055		2421.45	1879.3
14.2927	557.124	242.22	44.9792		1680.92	788.133	143.893		2500.99	669.187	122.176		3252.33	820.925	149.88		271.707	551.093	577.707	1062.04	399.392	343.046	529.187	245.248	328.584	500.199	464.594	509.084	524.28		420.436	673.968	377.645	703.884	411.227	1263.66	457.382	506.966	590.737	357.878	1170	552.914	588.706	687.66	454.662	632.712		2408.35	1856.35
14.328	558.541	237.307	44.0669		1668.74	782.133	142.797		2508.39	670.974	122.502		3239.05	781.455	142.674		290.651	545.681	585.933	1054.27	379.102	330.238	539.983	247.593	353.919	512.773	504.554	523.496	526.015		432.14	659.348	364.43	694.956	409.226	1225.02	476.778	493.949	581.2	375.969	1189.95	538.524	616.494	660.414	440.26	644.831		2396.82	1851.22
14.3633	557.546	235.463	43.7245		1652.92	773.346	141.193		2511.79	665.551	121.512		3220.94	752.796	137.441		301.435	535.087	605.423	1055.18	351.766	311.958	536.943	247.668	388.47	520.931	512.872	513.292	511.395		422.91	644.71	359.013	704.612	414.918	1172.29	502.75	487.153	580.29	397.181	1226.09	512.085	612.73	633.445	443.17	663.079		2379.72	1849.96
14.3986	556.819	241.267	44.8021		1638.42	769.544	140.499		2515.14	654.935	119.574		3205.69	738.297	134.794		306.843	522.4	624.794	1070.11	332.641	294.201	525.874	248.159	410.047	529.918	491.76	481.871	487.804		403.56	631.303	366.611	738.822	426.188	1164.42	524.924	468.002	587.146	411.384	1260.86	487.73	577.705	615.166	467.03	690.49		2364.88	1845.08
14.4338	557.997	249.37	46.3068		1626.76	768.415	140.293		2517.69	640.627	116.962		3208.81	745.138	136.043		310.487	509.557	633.376	1098.04	333.048	283.55	512.951	251.969	405.73	532.826	461.961	467.46	478.956		395.408	625.065	379.485	773.892	440.462	1178.95	542.127	434.528	589.098	414.987	1282.97	485.611	533.994	604.462	495.648	725.319		2333.29	1841.84
14.4691	560.714	255.796	47.5001		1620.16	770.006	140.583		2515.92	624.157	113.955		3224.16	775.329	141.555		314.991	494.842	627.401	1132.42	345.905	286.008	500.687	256.958	383.16	529.601	442.599	473.27	490.064		403.774	619.419	396.427	791.94	452.617	1186.75	559.991	406.254	579.85	413.507	1306.31	505.369	506.277	596.898	508.345	749.086		2294.82	1859.2
14.5044	563.294	257.385	47.7951		1618.83	776.299	141.732		2512.09	611.775	111.694		3236.75	814.183	148.649		320.296	484.043	611.702	1164.27	363.633	304.246	488.973	257.737	363.005	533.678	438.07	489.585	504.582		408.464	595.137	413.306	786.475	459.048	1180.92	582.994	411.958	566.882	414.923	1321.05	524.995	502.134	588.621	501.985	752.827		2268.69	1890.98
14.5397	563.693	257.2	47.7609		1620.26	783.747	143.092		2509.31	605.155	110.486		3233.13	841.051	153.554		321.596	476.203	597.343	1182.73	383.453	334.498	479.064	251.75	360.041	541.056	431.313	502.704	493.401		392.898	551.466	420.122	764.214	460.359	1154.69	613.731	439.187	559.406	419.475	1347.62	548.505	511.136	579.153	488.43	741.559		2261.01	1910.51
14.575	561.123	255.3	47.4081		1623.44	791.091	144.433		2505.26	599.917	109.529		3213.34	837.281	152.866		316.105	472.766	592.598	1177.52	388.897	364.151	475.836	240.71	371.106	543.566	415.82	505.487	464.314		366.225	504.934	413.678	735.38	463.364	1109.6	648.839	470.227	560.145	422.39	1369.32	584.353	522.399	571.942	476.832	724.066		2272.2	1903.58
14.6103	556.542	249.055	46.2484		1627.98	796.287	145.382		2499.89	594.859	108.606		3195.38	815.813	148.946		303.395	477.229	598.533	1150.28	377.33	379.886	481.321	232.386	382.81	532.271	415.578	492.464	460.631		347.583	478.011	402.31	703.983	473.928	1064.58	673.084	480.301	568.946	417.865	1356.25	611.385	536.169	569.32	463.029	708.871		2320.28	1879.41
14.6456	550.924	242.725	45.0729		1634.58	797.903	145.677		2499.54	597.468	109.082		3187.38	796.902	145.494		285.695	491.139	607.966	1109.3	360.48	376.784	489.67	230.037	386.792	506.21	435.925	465.386	470.513		341.124	465.628	394.983	674.265	497.674	1039.3	668.067	471.334	592.715	408.163	1337.97	609.438	552.376	569.178	440.539	698.153		2417.58	1851.47
14.6809	546.983	239.214	44.421		1641.56	798.144	145.72		2506.97	604.498	110.366		3189.36	790.311	144.29		269.545	509.369	612.585	1066.5	345.981	361.747	491.337	235.135	384.32	480.769	456.264	455.419	469.97		339.482	481.007	391.979	653.725	530.598	1040.67	635.457	465.483	625.681	399.41	1330.03	585.899	564.578	569.744	420.136	689.68		2526.99	1827.22
14.7162	547.661	238.854	44.3541		1647.95	800.833	146.211		2521.46	613.928	112.087		3190.02	788.92	144.036		261.119	524.357	608.648	1031.05	341.588	346.226	481.994	244.427	386.989	470.954	456.401	482.789	466.46		339.945	510.861	390.636	650.204	568.591	1049.16	603.89	473.339	652.947	390.46	1344.44	567.252	571.062	573.333	414.755	678.299		2567.63	1807.39
14.7515	551.512	235.897	43.805		1656.54	813.161	148.462		2538.31	624.99	114.107		3179.4	784.169	143.169		261.525	536.203	600.401	1006.4	347.171	336.254	466.963	253.871	398.924	474.374	449.167	515.263	473.448		346.44	531.299	392.98	661.599	606.043	1039.06	598.547	494.214	667.773	378.497	1347.45	567.931	579.263	580.268	421.644	660.88		2509.98	1790.23
14.7867	554.831	229.598	42.6352		1668.71	833.571	152.188		2553.24	634.681	115.876		3162.46	770.151	140.61		266.354	547.022	588.198	989.638	354.814	331.218	456.041	260.535	413.317	472.58	447.345	528.766	485.866		358.678	537.986	389.199	676.074	637.813	1011.34	613.324	527.852	671.85	363.199	1324.33	581.82	592.672	586.222	424.391	651.656		2423.77	1774.1
14.822	555.117	222.577	41.3315		1711.74	845.969	157.093		2560.59	639.946	116.838		3141.72	749.744	136.884		274.048	559.056	577.668	975.703	357.52	328.251	453.685	264.049	411.84	474.18	449.182	520.313	480.067		371.361	532.706	375.821	680.915	669.459	988.445	622.786	566.61	665.553	351.121	1279.78	598.053	608.199	587.711	421.089	653.215		2408.41	1761.43
14.8573	552.844	218.528	40.5796		1716.75	848.318	157.529		2561.25	640.244	116.892		3119.28	730.039	133.286		284.603	564.537	578.88	959.409	354.92	325.087	452.122	267.465	389.983	491.944	448.677	510.877	451.48		383.023	519.928	358.444	673.974	695.952	982.089	609.929	597.589	645.446	345.149	1249.08	609.362	624.449	583.652	426.039	648.376		2461.33	1761.65
14.8926	548.519	224.361	42.4002		1712.97	835.325	155.116		2556.37	638.788	116.626		3106.35	722.961	131.994		294.478		590.297	935.121	345.18	321.392	448.789	273.726	359.28	504.122	432.522	501.779	411.491		391.46	515.817	344.616	668.68	714.119	986.209	581.15	610.094	619.74	339.126	1261.29	611.173	640.108	576.899	447.879	632.001		2494.59	1777.88
14.9279	545.127	226.859	42.8724		1706.42	816.57	151.633		2561.94	633.12	117.567		3103.44	730.97	133.456		302.597		602.728	912.037	329.565	318.091	449.122	281.87	340.011	508.684	402.949	492.565	387.138		396.501	526.786	339.217	686.118	716.171	976.195	556.351	606.856	601.994	328.22	1285.19	605.388	643.833	582.712	477.392	607.285		2461.91	1787.56
14.9632	541.902	224.659	42.4566		1699.75	805.718	149.618		2538.77	615.346	114.267		3104.84	745.453	136.1		305.751		608.11	894.088	317.764	318.266	456.352	284.125	338.411	506.571	380.449	499.066	370.761		398.039	540.057	339.273	721.434	707.577	957.062	544.513	601.481	592.214	307.862	1271.36	599.1	622.729	610.438	498.884	581.514		2393.89	1763.83
14.9985	538.185	219.306	41.4449		1691.52	804.133	149.324		2508.83	594.585	110.412		3108.14	765.681	139.794		300.324		604.467	877.863	313.612	323.774	470.845	274.107	346.171	511.201	378.033	525.648	355.414		393.056	537.168	341.825	752.799	685.666	946.998	537.722	606.292	585.378	285.82	1224.88	593.272	580.071	645.325	505.87	565.567		2341.02	1706.76
15.0338	534.979	212.795	40.2145		1684.41	808.74	150.179		2436.86	542.997	102.617		3115.06	782.8	142.919		291.739		598.846	857.979	315.747	331.511	487.604	256.736	350.368	536.671	399.572	567.79	350.457		382.03	526.21	346.158	765.105	654.058	947.024	525.882	620.987	583.792	276.888	1171.89	580.993	533.701	661.758	497.925	559.982		2314.82	1645.25
[truncated: 88 more columns]

## Sheet: 3B
Date	Condition	Bin	Norm Fluorescence value
01.02.20	DMSO	0-1 micron	1.21923
01.02.20	DMSO	0-1 micron	1.42951
01.02.20	DMSO	0-1 micron	1.19966
01.02.20	DMSO	0-1 micron	1.05539
01.02.20	DMSO	0-1 micron	0.85908
01.02.20	DMSO	0-1 micron	1.06406
01.02.20	DMSO	0-1 micron	0.74499
01.02.20	DMSO	0-1 micron	1.39435
01.02.20	DMSO	0-1 micron	1.276
01.02.20	DMSO	0-1 micron	1.20019
01.02.20	DMSO	0-1 micron	0.94098
01.02.20	DMSO	0-1 micron	1.10015
01.02.20	DMSO	0-1 micron	1.28347
01.02.20	DMSO	0-1 micron	1.77832
01.02.20	DMSO	0-1 micron	0.84854
01.02.20	DMSO	0-1 micron	2.16521
01.02.20	DMSO	0-1 micron	0.61291
01.02.20	DMSO	0-1 micron	2.13241
01.02.20	DMSO	0-1 micron	1.99958
01.02.20	DMSO	0-1 micron	1.11335
01.02.20	DMSO	0-1 micron	1.1798
01.02.20	DMSO	0-1 micron	1.86321
01.02.20	DMSO	0-1 micron	0.701
01.02.20	DMSO	0-1 micron	1.67556
01.02.20	DMSO	5-6 micron	2.64867
01.02.20	DMSO	5-6 micron	1.6063
01.02.20	DMSO	5-6 micron	1.48008
01.02.20	DMSO	5-6 micron	2.04435
01.02.20	DMSO	5-6 micron	3.49383
01.02.20	DMSO	5-6 micron	2.99054
01.02.20	DMSO	5-6 micron	2.15903
01.02.20	DMSO	5-6 micron	4.67117
01.02.20	DMSO	5-6 micron	0.99041
01.02.20	DMSO	5-6 micron	2.17436
01.02.20	DMSO	5-6 micron	1.32141
01.02.20	DMSO	5-6 micron	2.54778
01.02.20	DMSO	5-6 micron	1.73175
01.02.20	DMSO	5-6 micron	3.08044
01.02.20	DMSO	5-6 micron	3.1369
01.02.20	DMSO	5-6 micron	1.72687
01.02.20	DMSO	5-6 micron	2.37294
01.02.20	DMSO	5-6 micron	5.94634
01.02.20	DMSO	5-6 micron	2.27206
01.02.20	DMSO	5-6 micron	4.30637
01.02.20	DMSO	5-6 micron	0.7349
01.02.20	DMSO	5-6 micron	2.42802
01.02.20	DMSO	5-6 micron	1.39989
01.02.20	DMSO	5-6 micron	5.94446
01.02.20	DMSO	10-11 micron	2.932
01.02.20	DMSO	10-11 micron	1.44642
01.02.20	DMSO	10-11 micron	2.55104
01.02.20	DMSO	10-11 micron	1.64554
01.02.20	DMSO	10-11 micron	3.28977
01.02.20	DMSO	10-11 micron	0.69423
01.02.20	DMSO	10-11 micron	2.48064
01.02.20	DMSO	10-11 micron	2.96595
01.02.20	DMSO	10-11 micron	0.94635
01.02.20	DMSO	10-11 micron	2.05238
01.02.20	DMSO	10-11 micron	1.47597
01.02.20	DMSO	10-11 micron	2.41802
01.02.20	DMSO	10-11 micron	3.36623
01.02.20	DMSO	10-11 micron	2.82132
01.02.20	DMSO	10-11 micron	1.85448
01.02.20	DMSO	10-11 micron	3.53595
01.02.20	DMSO	10-11 micron	2.38418
01.02.20	DMSO	10-11 micron	5.44807
01.02.20	DMSO	10-11 micron	1.66285
01.02.20	DMSO	10-11 micron	4.25362
01.02.20	DMSO	10-11 micron	2.67243
01.02.20	DMSO	10-11 micron	4.53732
01.02.20	DMSO	10-11 micron	0.92306
01.02.20	DMSO	10-11 micron	5.24667
01.02.20	DMSO	15-16 micron	2.68392
01.02.20	DMSO	15-16 micron	3.0312
01.02.20	DMSO	15-16 micron	1.44433
01.02.20	DMSO	15-16 micron	2.38874
01.02.20	DMSO	15-16 micron	4.6438
01.02.20	DMSO	15-16 micron	1.16923
01.02.20	DMSO	15-16 micron	1.02855
01.02.20	DMSO	15-16 micron	2.64467
01.02.20	DMSO	15-16 micron	1.69861
01.02.20	DMSO	15-16 micron	3.12426
01.02.20	DMSO	15-16 micron	2.99682
01.02.20	DMSO	15-16 micron	1.21756
01.02.20	DMSO	15-16 micron	2.82556
01.02.20	DMSO	15-16 micron	7.05165
01.02.20	DMSO	15-16 micron	1.92552
01.02.20	DMSO	15-16 micron	2.04466
01.02.20	DMSO	15-16 micron	2.67298
01.02.20	DMSO	15-16 micron	1.97214
01.02.20	DMSO	15-16 micron	3.28122
01.02.20	DMSO	15-16 micron	2.42243
01.02.20	DMSO	15-16 micron	5.44474
01.02.20	DMSO	20-21 micron	1.91989
01.02.20	DMSO	20-21 micron	1.48461
01.02.20	DMSO	20-21 micron	0.45534
01.02.20	DMSO	20-21 micron	4.27118
01.02.20	DMSO	20-21 micron	2.30113
01.02.20	DMSO	20-21 micron	1.26204
01.02.20	DMSO	20-21 micron	2.1328
01.02.20	DMSO	20-21 micron	2.37432
01.02.20	DMSO	20-21 micron	0.81269
01.02.20	DMSO	20-21 micron	4.57048
01.02.20	DMSO	20-21 micron	1.0768
01.02.20	DMSO	20-21 micron	1.22883
01.02.20	DMSO	20-21 micron	3.24814
01.02.20	DMSO	20-21 micron	3.03761
01.02.20	DMSO	20-21 micron	1.18882
01.02.20	DMSO	20-21 micron	4.63215
01.02.20	DMSO	20-21 micron	1.44997
01.02.20	DMSO	20-21 micron	0.32192
01.02.20	DMSO	20-21 micron	2.48561
01.02.20	DMSO	20-21 micron	2.09871
01.02.20	DMSO	20-21 micron	1.72239
01.02.20	DMSO	20-21 micron	2.62362
01.02.20	DMSO	20-21 micron	0.75215
01.02.20	DMSO	20-21 micron	1.74464
01.02.20	DMSO	20-21 micron	4.25364
01.02.20	PE	0-1 micron	1.20517
01.02.20	PE	0-1 micron	1.26106
01.02.20	PE	0-1 micron	2.26212
01.02.20	PE	0-1 micron	0.82529
01.02.20	PE	0-1 micron	1.28429
01.02.20	PE	0-1 micron	2.01884
01.02.20	PE	0-1 micron	0.7362
01.02.20	PE	0-1 micron	1.21924
01.02.20	PE	0-1 micron	0.66833
01.02.20	PE	0-1 micron	0.81113
01.02.20	PE	0-1 micron	1.72082
01.02.20	PE	0-1 micron	0.85839
01.02.20	PE	0-1 micron	0.37889
01.02.20	PE	0-1 micron	0.49558
01.02.20	PE	0-1 micron	0.27381
01.02.20	PE	0-1 micron	1.11604
01.02.20	PE	0-1 micron	1.97918
01.02.20	PE	0-1 micron	0.8381
01.02.20	PE	0-1 micron	1.35988
01.02.20	PE	0-1 micron	0.60326
01.02.20	PE	0-1 micron	2.10377
01.02.20	PE	0-1 micron	0.42222
01.02.20	PE	0-1 micron	5.0711
01.02.20	PE	5-6 micron	0.74897
01.02.20	PE	5-6 micron	0.75294
01.02.20	PE	5-6 micron	6.70811
01.02.20	PE	5-6 micron	0.57476
01.02.20	PE	5-6 micron	1.5845
01.02.20	PE	5-6 micron	1.07487
01.02.20	PE	5-6 micron	0.4614
01.02.20	PE	5-6 micron	2.6705
01.02.20	PE	5-6 micron	1.24345
01.02.20	PE	5-6 micron	0.97319
01.02.20	PE	5-6 micron	3.3615
01.02.20	PE	5-6 micron	0.49488
01.02.20	PE	5-6 micron	1.33573
01.02.20	PE	5-6 micron	1.49622
01.02.20	PE	5-6 micron	0.49606
01.02.20	PE	5-6 micron	3.09624
01.02.20	PE	5-6 micron	3.71699
01.02.20	PE	5-6 micron	1.26955
01.02.20	PE	5-6 micron	1.80932
01.02.20	PE	5-6 micron	0.89971
01.02.20	PE	5-6 micron	1.16981
01.02.20	PE	5-6 micron	0.26684
01.02.20	PE	5-6 micron	6
01.02.20	PE	10-11 micron	3.56034
01.02.20	PE	10-11 micron	3.69757
01.02.20	PE	10-11 micron	7.72533
01.02.20	PE	10-11 micron	1.0034
01.02.20	PE	10-11 micron	1.99559
01.02.20	PE	10-11 micron	2.47071
01.02.20	PE	10-11 micron	0.97584
01.02.20	PE	10-11 micron	7.01954
01.02.20	PE	10-11 micron	2.75641
01.02.20	PE	10-11 micron	1.48854
01.02.20	PE	10-11 micron	6.90684
01.02.20	PE	10-11 micron	1.47352
01.02.20	PE	10-11 micron	3.11249
01.02.20	PE	10-11 micron	2.4153
01.02.20	PE	10-11 micron	0.72562
01.02.20	PE	10-11 micron	7.15736
01.02.20	PE	10-11 micron	5.65571
01.02.20	PE	10-11 micron	3.38625
01.02.20	PE	10-11 micron	3.05621
01.02.20	PE	10-11 micron	3.56702
01.02.20	PE	10-11 micron	4.92854
01.02.20	PE	10-11 micron	0.37881
01.02.20	PE	10-11 micron	15.6932
01.02.20	PE	15-16 micron	2.58798
01.02.20	PE	15-16 micron	3.93826
01.02.20	PE	15-16 micron	16.0318
01.02.20	PE	15-16 micron	0.93942
01.02.20	PE	15-16 micron	3.66604
01.02.20	PE	15-16 micron	2.64669
01.02.20	PE	15-16 micron	1.8009
01.02.20	PE	15-16 micron	11.5574
01.02.20	PE	15-16 micron	2.73185
01.02.20	PE	15-16 micron	2.03
01.02.20	PE	15-16 micron	11.1926
01.02.20	PE	15-16 micron	1.17159
01.02.20	PE	15-16 micron	2.61663
01.02.20	PE	15-16 micron	3.73832
01.02.20	PE	15-16 micron	0.4168
01.02.20	PE	15-16 micron	11.2646
01.02.20	PE	15-16 micron	9.6668
01.02.20	PE	15-16 micron	7.94213
01.02.20	PE	15-16 micron	3.42053
01.02.20	PE	15-16 micron	5.46058
01.02.20	PE	15-16 micron	5.8242
01.02.20	PE	15-16 micron	0.50496
01.02.20	PE	15-16 micron	24.6966
01.02.20	PE	20-21 micron	3.47515
01.02.20	PE	20-21 micron	4.48639
01.02.20	PE	20-21 micron	15.7995
01.02.20	PE	20-21 micron	1.35652
01.02.20	PE	20-21 micron	3.49674
01.02.20	PE	20-21 micron	1.85098
01.02.20	PE	20-21 micron	2.34661
01.02.20	PE	20-21 micron	11.3726
01.02.20	PE	20-21 micron	3.97881
01.02.20	PE	20-21 micron	0.89567
01.02.20	PE	20-21 micron	15.1058
01.02.20	PE	20-21 micron	1.46088
01.02.20	PE	20-21 micron	3.55612
01.02.20	PE	20-21 micron	3.84557
01.02.20	PE	20-21 micron	0.22054
01.02.20	PE	20-21 micron	11.7126
01.02.20	PE	20-21 micron	9.96046
01.02.20	PE	20-21 micron	9.03733
01.02.20	PE	20-21 micron	3.9459
01.02.20	PE	20-21 micron	6.50481
01.02.20	PE	20-21 micron	6.24651
01.02.20	PE	20-21 micron	0.66258
01.02.20	PE	20-21 micron	35.7848
01.02.20	PE	25-26 micron	4.59166
01.02.20	PE	25-26 micron	6.79642
01.02.20	PE	25-26 micron	10.5279
01.02.20	PE	25-26 micron	1.18638
01.02.20	PE	25-26 micron	5.85984
01.02.20	PE	25-26 micron	3.31935
01.02.20	PE	25-26 micron	2.26128
01.02.20	PE	25-26 micron	10.6991
01.02.20	PE	25-26 micron	5.2481
01.02.20	PE	25-26 micron	2.26354
01.02.20	PE	25-26 micron	15.2081
01.02.20	PE	25-26 micron	1.74129
01.02.20	PE	25-26 micron	4.36707
01.02.20	PE	25-26 micron	4.8911
01.02.20	PE	25-26 micron	0.22374
01.02.20	PE	25-26 micron	14.9512
01.02.20	PE	25-26 micron	12.4536
01.02.20	PE	25-26 micron	13.0193
01.02.20	PE	25-26 micron	5.70839
01.02.20	PE	25-26 micron	6.48244
01.02.20	PE	25-26 micron	0.67386
01.02.20	PE	25-26 micron	24.7831
01.02.20	COLCH	0-1 micron	3.70498
01.02.20	COLCH	0-1 micron	0.96093
01.02.20	COLCH	0-1 micron	0.82554
01.02.20	COLCH	0-1 micron	1.84943
01.02.20	COLCH	0-1 micron	1.51312
01.02.20	COLCH	0-1 micron	2.36644
01.02.20	COLCH	0-1 micron	1.01759
01.02.20	COLCH	0-1 micron	1.16123
01.02.20	COLCH	0-1 micron	0.93461
01.02.20	COLCH	0-1 micron	1.80191
01.02.20	COLCH	0-1 micron	1.11091
01.02.20	COLCH	0-1 micron	2.68214
01.02.20	COLCH	0-1 micron	0.66958
01.02.20	COLCH	0-1 micron	1.3929
01.02.20	COLCH	0-1 micron	0.93809
01.02.20	COLCH	0-1 micron	0.4981
01.02.20	COLCH	0-1 micron	1.44854
01.02.20	COLCH	0-1 micron	1.29126
01.02.20	COLCH	0-1 micron	1.69606
01.02.20	COLCH	0-1 micron	1.1361
01.02.20	COLCH	0-1 micron	1.52048
01.02.20	COLCH	0-1 micron	1.00039
01.02.20	COLCH	0-1 micron	1.05575
01.02.20	COLCH	0-1 micron	1.26156
01.02.20	COLCH	5-6 micron	3.45855
01.02.20	COLCH	5-6 micron	2.85202
01.02.20	COLCH	5-6 micron	0.50315
01.02.20	COLCH	5-6 micron	9.5648
01.02.20	COLCH	5-6 micron	2.51218
01.02.20	COLCH	5-6 micron	19.832
01.02.20	COLCH	5-6 micron	1.04781
01.02.20	COLCH	5-6 micron	0.47017
01.02.20	COLCH	5-6 micron	0.59952
01.02.20	COLCH	5-6 micron	3.28653
01.02.20	COLCH	5-6 micron	0.58098
01.02.20	COLCH	5-6 micron	6.6438
01.02.20	COLCH	5-6 micron	0.53152
01.02.20	COLCH	5-6 micron	1.00853
01.02.20	COLCH	5-6 micron	0.97211
01.02.20	COLCH	5-6 micron	5.5084
01.02.20	COLCH	5-6 micron	1.37549
01.02.20	COLCH	5-6 micron	0.62672
01.02.20	COLCH	5-6 micron	2.96863
01.02.20	COLCH	5-6 micron	0.65701
01.02.20	COLCH	5-6 micron	7.07505
01.02.20	COLCH	5-6 micron	1.25218
01.02.20	COLCH	5-6 micron	0.59252
01.02.20	COLCH	5-6 micron	0.97512
01.02.20	COLCH	10-11 micron	9.62811
01.02.20	COLCH	10-11 micron	3.25982
01.02.20	COLCH	10-11 micron	0.50894
01.02.20	COLCH	10-11 micron	16.6338
01.02.20	COLCH	10-11 micron	5.78625
01.02.20	COLCH	10-11 micron	7.71036
01.02.20	COLCH	10-11 micron	1.45892
01.02.20	COLCH	10-11 micron	1.30869
01.02.20	COLCH	10-11 micron	1.88039
01.02.20	COLCH	10-11 micron	5.68471
01.02.20	COLCH	10-11 micron	0.82581
01.02.20	COLCH	10-11 micron	4.10487
01.02.20	COLCH	10-11 micron	0.81219
01.02.20	COLCH	10-11 micron	1.27747
01.02.20	COLCH	10-11 micron	1.83931
01.02.20	COLCH	10-11 micron	10.4894
01.02.20	COLCH	10-11 micron	2.82433
01.02.20	COLCH	10-11 micron	0.62774
01.02.20	COLCH	10-11 micron	1.37401
01.02.20	COLCH	10-11 micron	1.82902
01.02.20	COLCH	10-11 micron	4.7792
01.02.20	COLCH	10-11 micron	2.32371
01.02.20	COLCH	10-11 micron	1.9542
01.02.20	COLCH	10-11 micron	4.30985
01.02.20	COLCH	15-16 micron	5.86777
01.02.20	COLCH	15-16 micron	2.67027
01.02.20	COLCH	15-16 micron	0.71284
01.02.20	COLCH	15-16 micron	27.3114
01.02.20	COLCH	15-16 micron	3.85551
01.02.20	COLCH	15-16 micron	7.24886
01.02.20	COLCH	15-16 micron	1.64223
01.02.20	COLCH	15-16 micron	0.92635
01.02.20	COLCH	15-16 micron	2.35327
01.02.20	COLCH	15-16 micron	6.25005
01.02.20	COLCH	15-16 micron	1.26478
01.02.20	COLCH	15-16 micron	8.5382
01.02.20	COLCH	15-16 micron	0.69324
01.02.20	COLCH	15-16 micron	0.86815
01.02.20	COLCH	15-16 micron	1.79468
01.02.20	COLCH	15-16 micron	15.4997
01.02.20	COLCH	15-16 micron	1.84539
01.02.20	COLCH	15-16 micron	0.70044
01.02.20	COLCH	15-16 micron	2.0183
01.02.20	COLCH	15-16 micron	2.16321
01.02.20	COLCH	15-16 micron	2.98278
01.02.20	COLCH	15-16 micron	2.04822
01.02.20	COLCH	15-16 micron	1.03655
01.02.20	COLCH	15-16 micron	4.37162
01.02.20	COLCH	20-21 micron	5.60257
01.02.20	COLCH	20-21 micron	3.98829
01.02.20	COLCH	20-21 micron	1.15006
01.02.20	COLCH	20-21 micron	13.72
01.02.20	COLCH	20-21 micron	2.07629
01.02.20	COLCH	20-21 micron	12.9621
01.02.20	COLCH	20-21 micron	2.70541
01.02.20	COLCH	20-21 micron	0.60465
01.02.20	COLCH	20-21 micron	2.84861
01.02.20	COLCH	20-21 micron	7.53795
01.02.20	COLCH	20-21 micron	1.60857
01.02.20	COLCH	20-21 micron	8.87595
01.02.20	COLCH	20-21 micron	1.13485
01.02.20	COLCH	20-21 micron	0.48946
01.02.20	COLCH	20-21 micron	0.80996
01.02.20	COLCH	20-21 micron	20.51
01.02.20	COLCH	20-21 micron	2.3929
01.02.20	COLCH	20-21 micron	1.29286
01.02.20	COLCH	20-21 micron	2.45292
01.02.20	COLCH	20-21 micron	4.50003
01.02.20	COLCH	20-21 micron	5.19579
01.02.20	COLCH	20-21 micron	2.79209
01.02.20	COLCH	20-21 micron	5.01606
01.02.20	COLCH	25-26 micron	6.93603
01.02.20	COLCH	25-26 micron	1.94279
01.02.20	COLCH	25-26 micron	1.34475
01.02.20	COLCH	25-26 micron	2.23967
01.02.20	COLCH	25-26 micron	12.0549
01.02.20	COLCH	25-26 micron	3.13783
01.02.20	COLCH	25-26 micron	0.87963
01.02.20	COLCH	25-26 micron	3.36774
01.02.20	COLCH	25-26 micron	1.13605
01.02.20	COLCH	25-26 micron	9.72429
01.02.20	COLCH	25-26 micron	0.62329
01.02.20	COLCH	25-26 micron	0.93395
01.02.20	COLCH	25-26 micron	1.38971
01.02.20	COLCH	25-26 micron	25.491
01.02.20	COLCH	25-26 micron	2.72015
01.02.20	COLCH	25-26 micron	1.75109
01.02.20	COLCH	25-26 micron	3.79444
01.02.20	COLCH	25-26 micron	0.21871
01.02.20	COLCH	25-26 micron	6.68324
01.02.20	COLCH	25-26 micron	3.64795
01.02.20	COLCH	25-26 micron	4.19785
01.02.20	PE+COLCH	0-1 micron	2.06044
01.02.20	PE+COLCH	0-1 micron	1.43625
01.02.20	PE+COLCH	0-1 micron	1.37135
01.02.20	PE+COLCH	0-1 micron	0.94727
01.02.20	PE+COLCH	0-1 micron	0.62385
01.02.20	PE+COLCH	0-1 micron	1.12588
01.02.20	PE+COLCH	0-1 micron	0.64866
01.02.20	PE+COLCH	0-1 micron	0.86714
01.02.20	PE+COLCH	0-1 micron	1.54047
01.02.20	PE+COLCH	0-1 micron	1.09792
01.02.20	PE+COLCH	0-1 micron	0.85288
01.02.20	PE+COLCH	0-1 micron	1.74952
01.02.20	PE+COLCH	0-1 micron	0.9887
01.02.20	PE+COLCH	0-1 micron	1.14164
01.02.20	PE+COLCH	0-1 micron	0.9731
01.02.20	PE+COLCH	0-1 micron	0.98148
01.02.20	PE+COLCH	0-1 micron	1.40385
01.02.20	PE+COLCH	0-1 micron	1.27745
01.02.20	PE+COLCH	0-1 micron	1.65033
01.02.20	PE+COLCH	0-1 micron	1.07416
01.02.20	PE+COLCH	0-1 micron	1.6563
01.02.20	PE+COLCH	0-1 micron	0.99852
01.02.20	PE+COLCH	0-1 micron	1.40854
01.02.20	PE+COLCH	5-6 micron	10.0309
01.02.20	PE+COLCH	5-6 micron	0.74342
01.02.20	PE+COLCH	5-6 micron	1.71038
01.02.20	PE+COLCH	5-6 micron	0.79349
01.02.20	PE+COLCH	5-6 micron	0.69628
01.02.20	PE+COLCH	5-6 micron	0.46908
01.02.20	PE+COLCH	5-6 micron	0.31685
01.02.20	PE+COLCH	5-6 micron	0.50573
01.02.20	PE+COLCH	5-6 micron	0.79012
01.02.20	PE+COLCH	5-6 micron	1.09422
01.02.20	PE+COLCH	5-6 micron	2.24698
01.02.20	PE+COLCH	5-6 micron	1.34883
01.02.20	PE+COLCH	5-6 micron	2.48571
01.02.20	PE+COLCH	5-6 micron	0.60931
01.02.20	PE+COLCH	5-6 micron	0.479
01.02.20	PE+COLCH	5-6 micron	0.68515
01.02.20	PE+COLCH	5-6 micron	0.95013
01.02.20	PE+COLCH	5-6 micron	2.62144
01.02.20	PE+COLCH	5-6 micron	1.17876
01.02.20	PE+COLCH	5-6 micron	0.68482
01.02.20	PE+COLCH	5-6 micron	1.18871
01.02.20	PE+COLCH	5-6 micron	1.04154
01.02.20	PE+COLCH	5-6 micron	1.20397
01.02.20	PE+COLCH	10-11 micron	3.07691
01.02.20	PE+COLCH	10-11 micron	1.0162
01.02.20	PE+COLCH	10-11 micron	1.32808
01.02.20	PE+COLCH	10-11 micron	0.71534
01.02.20	PE+COLCH	10-11 micron	0.53155
01.02.20	PE+COLCH	10-11 micron	0.71108
01.02.20	PE+COLCH	10-11 micron	0.31295
01.02.20	PE+COLCH	10-11 micron	0.97871
01.02.20	PE+COLCH	10-11 micron	1.16166
01.02.20	PE+COLCH	10-11 micron	0.98729
01.02.20	PE+COLCH	10-11 micron	1.10285
01.02.20	PE+COLCH	10-11 micron	2.08305
01.02.20	PE+COLCH	10-11 micron	2.38132
01.02.20	PE+COLCH	10-11 micron	0.6418
01.02.20	PE+COLCH	10-11 micron	1.0862
01.02.20	PE+COLCH	10-11 micron	1.64943
01.02.20	PE+COLCH	10-11 micron	1.06786
01.02.20	PE+COLCH	10-11 micron	2.84657
01.02.20	PE+COLCH	10-11 micron	0.78806
01.02.20	PE+COLCH	10-11 micron	0.76054
01.02.20	PE+COLCH	10-11 micron	2.17727
01.02.20	PE+COLCH	10-11 micron	1.73687
01.02.20	PE+COLCH	10-11 micron	2.31233
01.02.20	PE+COLCH	15-16 micron	4.38071
01.02.20	PE+COLCH	15-16 micron	1.0411
01.02.20	PE+COLCH	15-16 micron	1.31902
01.02.20	PE+COLCH	15-16 micron	0.79748
01.02.20	PE+COLCH	15-16 micron	0.34187
01.02.20	PE+COLCH	15-16 micron	1.11529
01.02.20	PE+COLCH	15-16 micron	0.27351
01.02.20	PE+COLCH	15-16 micron	1.31989
01.02.20	PE+COLCH	15-16 micron	0.76542
01.02.20	PE+COLCH	15-16 micron	1.15616
01.02.20	PE+COLCH	15-16 micron	1.2417
01.02.20	PE+COLCH	15-16 micron	2.18389
01.02.20	PE+COLCH	15-16 micron	3.18501
01.02.20	PE+COLCH	15-16 micron	0.87953
01.02.20	PE+COLCH	15-16 micron	0.99691
01.02.20	PE+COLCH	15-16 micron	1.35738
01.02.20	PE+COLCH	15-16 micron	2.57647
01.02.20	PE+COLCH	15-16 micron	1.40173
01.02.20	PE+COLCH	15-16 micron	1.49163
01.02.20	PE+COLCH	15-16 micron	1.00642
01.02.20	PE+COLCH	15-16 micron	2.46588
01.02.20	PE+COLCH	15-16 micron	4.08318
01.02.20	PE+COLCH	15-16 micron	3.07433
01.02.20	PE+COLCH	20-21 micron	7.76883
01.02.20	PE+COLCH	20-21 micron	0.89388
01.02.20	PE+COLCH	20-21 micron	1.07242
01.02.20	PE+COLCH	20-21 micron	0.67168
01.02.20	PE+COLCH	20-21 micron	0.69239
01.02.20	PE+COLCH	20-21 micron	0.66035
01.02.20	PE+COLCH	20-21 micron	0.75162
01.02.20	PE+COLCH	20-21 micron	0.80389
01.02.20	PE+COLCH	20-21 micron	0.56177
01.02.20	PE+COLCH	20-21 micron	1.81891
01.02.20	PE+COLCH	20-21 micron	1.02917
01.02.20	PE+COLCH	20-21 micron	2.39818
01.02.20	PE+COLCH	20-21 micron	4.44538
01.02.20	PE+COLCH	20-21 micron	1.81061
01.02.20	PE+COLCH	20-21 micron	1.24801
01.02.20	PE+COLCH	20-21 micron	2.74516
01.02.20	PE+COLCH	20-21 micron	1.2518
01.02.20	PE+COLCH	20-21 micron	1.26169
01.02.20	PE+COLCH	20-21 micron	1.50073
01.02.20	PE+COLCH	20-21 micron	1.15289
01.02.20	PE+COLCH	20-21 micron	2.20388
01.02.20	PE+COLCH	20-21 micron	2.47498
01.02.20	PE+COLCH	20-21 micron	2.7466
01.02.20	PE+COLCH	25-26 micron	7.07388
01.02.20	PE+COLCH	25-26 micron	1.04085
01.02.20	PE+COLCH	25-26 micron	1.34451
01.02.20	PE+COLCH	25-26 micron	0.57155
01.02.20	PE+COLCH	25-26 micron	1.0469
01.02.20	PE+COLCH	25-26 micron	0.8995
01.02.20	PE+COLCH	25-26 micron	0.76069
01.02.20	PE+COLCH	25-26 micron	1.05352
01.02.20	PE+COLCH	25-26 micron	0.57651
01.02.20	PE+COLCH	25-26 micron	2.03908
01.02.20	PE+COLCH	25-26 micron	1.42624
01.02.20	PE+COLCH	25-26 micron	6.29776
01.02.20	PE+COLCH	25-26 micron	1.68558
01.02.20	PE+COLCH	25-26 micron	1.95063
01.02.20	PE+COLCH	25-26 micron	4.8497
01.02.20	PE+COLCH	25-26 micron	1.98624
01.02.20	PE+COLCH	25-26 micron	1.89777
01.02.20	PE+COLCH	25-26 micron	2.14819
01.02.20	PE+COLCH	25-26 micron	1.54795
01.02.20	PE+COLCH	25-26 micron	1.96176
12.10.19	DMSO	0-1 micron	0.89829
12.10.19	DMSO	0-1 micron	0.99514
12.10.19	DMSO	0-1 micron	0.73541
12.10.19	DMSO	0-1 micron	1.45625
12.10.19	DMSO	0-1 micron	1.12893
12.10.19	DMSO	0-1 micron	0.82884
12.10.19	DMSO	0-1 micron	0.84563
12.10.19	DMSO	0-1 micron	2.05694
12.10.19	DMSO	0-1 micron	0.91962
12.10.19	DMSO	0-1 micron	1.38549
12.10.19	DMSO	0-1 micron	1.32341
12.10.19	DMSO	0-1 micron	1.41912
12.10.19	DMSO	0-1 micron	1.17511
12.10.19	DMSO	0-1 micron	1.16766
12.10.19	DMSO	0-1 micron	1.03422
12.10.19	DMSO	0-1 micron	0.93586
12.10.19	DMSO	0-1 micron	1.10946
12.10.19	DMSO	0-1 micron	1.84253
12.10.19	DMSO	0-1 micron	1.11022
12.10.19	DMSO	0-1 micron	0.94938
12.10.19	DMSO	0-1 micron	1.26684
12.10.19	DMSO	0-1 micron	1.17088
12.10.19	DMSO	0-1 micron	0.50841
12.10.19	DMSO	0-1 micron	0.72538
12.10.19	DMSO	0-1 micron	1.08873
12.10.19	DMSO	0-1 micron	2.21854
12.10.19	DMSO	0-1 micron	0.99388
12.10.19	DMSO	0-1 micron	1.51063
12.10.19	DMSO	0-1 micron	0.64873
12.10.19	DMSO	0-1 micron	2.52961
12.10.19	DMSO	5-6 micron	1.93113
12.10.19	DMSO	5-6 micron	2.16886
12.10.19	DMSO	5-6 micron	0.46827
12.10.19	DMSO	5-6 micron	1.45659
12.10.19	DMSO	5-6 micron	1.85245
12.10.19	DMSO	5-6 micron	2.37749
12.10.19	DMSO	5-6 micron	2.35826
12.10.19	DMSO	5-6 micron	2.36557
12.10.19	DMSO	5-6 micron	1.65408
12.10.19	DMSO	5-6 micron	2.62003
12.10.19	DMSO	5-6 micron	1.64935
12.10.19	DMSO	5-6 micron	3.35275
12.10.19	DMSO	5-6 micron	2.29074
12.10.19	DMSO	5-6 micron	1.82122
12.10.19	DMSO	5-6 micron	0.80953
12.10.19	DMSO	5-6 micron	1.76161
12.10.19	DMSO	5-6 micron	2.00448
12.10.19	DMSO	5-6 micron	3.32922
12.10.19	DMSO	5-6 micron	1.59159
12.10.19	DMSO	5-6 micron	0.54845
12.10.19	DMSO	5-6 micron	2.21398
12.10.19	DMSO	5-6 micron	0.97028
12.10.19	DMSO	5-6 micron	0.09615
12.10.19	DMSO	5-6 micron	1.55695
12.10.19	DMSO	5-6 micron	1.02716
12.10.19	DMSO	5-6 micron	3.84931
12.10.19	DMSO	5-6 micron	0.75627
12.10.19	DMSO	5-6 micron	2.20318
12.10.19	DMSO	5-6 micron	0.26952
12.10.19	DMSO	5-6 micron	4.0494
12.10.19	DMSO	10-11 micron	2.0518
12.10.19	DMSO	10-11 micron	1.5767
12.10.19	DMSO	10-11 micron	0.48364
12.10.19	DMSO	10-11 micron	1.85698
12.10.19	DMSO	10-11 micron	1.7048
12.10.19	DMSO	10-11 micron	1.87717
12.10.19	DMSO	10-11 micron	1.31182
12.10.19	DMSO	10-11 micron	2.12637
12.10.19	DMSO	10-11 micron	2.2884
12.10.19	DMSO	10-11 micron	2.81131
12.10.19	DMSO	10-11 micron	2.02931
12.10.19	DMSO	10-11 micron	1.53309
12.10.19	DMSO	10-11 micron	1.83905
12.10.19	DMSO	10-11 micron	2.21066
12.10.19	DMSO	10-11 micron	0.7459
12.10.19	DMSO	10-11 micron	1.63249
12.10.19	DMSO	10-11 micron	1.99972
12.10.19	DMSO	10-11 micron	2.73591
12.10.19	DMSO	10-11 micron	1.97276
12.10.19	DMSO	10-11 micron	1.09174
12.10.19	DMSO	10-11 micron	2.9797
12.10.19	DMSO	10-11 micron	0.7336
12.10.19	DMSO	10-11 micron	0.0592
12.10.19	DMSO	10-11 micron	2.19696
12.10.19	DMSO	10-11 micron	2.72318
12.10.19	DMSO	10-11 micron	2.32152
12.10.19	DMSO	10-11 micron	1.03474
12.10.19	DMSO	10-11 micron	2.67093
12.10.19	DMSO	10-11 micron	0.54102
12.10.19	DMSO	10-11 micron	3.61604
12.10.19	DMSO	15-16 micron	1.48464
12.10.19	DMSO	15-16 micron	0.5811
12.10.19	DMSO	15-16 micron	0.73184
12.10.19	DMSO	15-16 micron	2.0811
12.10.19	DMSO	15-16 micron	1.24618
12.10.19	DMSO	15-16 micron	1.34251
12.10.19	DMSO	15-16 micron	2.66461
12.10.19	DMSO	15-16 micron	1.33233
12.10.19	DMSO	15-16 micron	2.39239
12.10.19	DMSO	15-16 micron	2.63821
12.10.19	DMSO	15-16 micron	2.21115
12.10.19	DMSO	15-16 micron	1.3739
12.10.19	DMSO	15-16 micron	1.60174
12.10.19	DMSO	15-16 micron	0.76054
12.10.19	DMSO	15-16 micron	2.43307
12.10.19	DMSO	15-16 micron	1.14643
12.10.19	DMSO	15-16 micron	3.08829
12.10.19	DMSO	15-16 micron	2.67019
12.10.19	DMSO	15-16 micron	0.87171
12.10.19	DMSO	15-16 micron	0.95839
12.10.19	DMSO	15-16 micron	0.70462
12.10.19	DMSO	15-16 micron	0.14085
12.10.19	DMSO	15-16 micron	1.28441
12.10.19	DMSO	15-16 micron	0.58549
12.10.19	DMSO	15-16 micron	2.32685
12.10.19	DMSO	15-16 micron	0.68554
12.10.19	DMSO	15-16 micron	1.58728
12.10.19	DMSO	15-16 micron	0.36796
12.10.19	DMSO	15-16 micron	4.30225
12.10.19	DMSO	20-21 micron	1.42361
12.10.19	DMSO	20-21 micron	0.43235
12.10.19	DMSO	20-21 micron	1.15751
12.10.19	DMSO	20-21 micron	0.5058
12.10.19	DMSO	20-21 micron	0.88092
12.10.19	DMSO	20-21 micron	2.04916
12.10.19	DMSO	20-21 micron	1.04143
12.10.19	DMSO	20-21 micron	0.64068
12.10.19	DMSO	20-21 micron	1.02875
12.10.19	DMSO	20-21 micron	2.5886
12.10.19	DMSO	20-21 micron	1.19947
12.10.19	DMSO	20-21 micron	0.87117
12.10.19	DMSO	20-21 micron	0.53037
12.10.19	DMSO	20-21 micron	1.43835
12.10.19	DMSO	20-21 micron	1.07613
12.10.19	DMSO	20-21 micron	1.59791
12.10.19	DMSO	20-21 micron	2.09785
12.10.19	DMSO	20-21 micron	0.69385
12.10.19	DMSO	20-21 micron	0.35671
12.10.19	DMSO	20-21 micron	0.03831
12.10.19	DMSO	20-21 micron	1.71234
12.10.19	DMSO	20-21 micron	0.47595
12.10.19	DMSO	20-21 micron	0.24936
12.10.19	DMSO	20-21 micron	4.74257
12.10.19	DMSO	25-26 micron	1.67833
12.10.19	DMSO	25-26 micron	2.11473
12.10.19	DMSO	25-26 micron	2.16467
12.10.19	DMSO	25-26 micron	0.54575
12.10.19	DMSO	25-26 micron	1.37814
12.10.19	DMSO	25-26 micron	1.0816
12.10.19	DMSO	25-26 micron	2.77974
12.10.19	DMSO	25-26 micron	0.3273
12.10.19	PE	0-1 micron	5.35277
12.10.19	PE	0-1 micron	0.64961
12.10.19	PE	0-1 micron	0.3591
12.10.19	PE	0-1 micron	1.30115
12.10.19	PE	0-1 micron	2.89257
12.10.19	PE	0-1 micron	2.44455
12.10.19	PE	0-1 micron	0.72761
12.10.19	PE	0-1 micron	1.66974
12.10.19	PE	0-1 micron	1.28189
12.10.19	PE	0-1 micron	0.39646
12.10.19	PE	0-1 micron	0.47076
12.10.19	PE	0-1 micron	0.58608
12.10.19	PE	0-1 micron	0.68053
12.10.19	PE	0-1 micron	0.66202
12.10.19	PE	0-1 micron	1.84904
12.10.19	PE	0-1 micron	0.71368
12.10.19	PE	0-1 micron	0.78413
12.10.19	PE	0-1 micron	0.65948
12.10.19	PE	0-1 micron	0.61018
12.10.19	PE	0-1 micron	0.94507
12.10.19	PE	0-1 micron	0.48107
12.10.19	PE	0-1 micron	1.65801
12.10.19	PE	0-1 micron	4.74397
12.10.19	PE	0-1 micron	1.26562
12.10.19	PE	0-1 micron	0.34654
12.10.19	PE	0-1 micron	0.69443
12.10.19	PE	0-1 micron	1.46182
12.10.19	PE	0-1 micron	0.58689
12.10.19	PE	0-1 micron	0.73466
12.10.19	PE	0-1 micron	1.79251
12.10.19	PE	5-6 micron	2.75571
12.10.19	PE	5-6 micron	1.94872
12.10.19	PE	5-6 micron	2.74652
12.10.19	PE	5-6 micron	1.40967
12.10.19	PE	5-6 micron	3.27795
12.10.19	PE	5-6 micron	0.5988
12.10.19	PE	5-6 micron	1.40823
12.10.19	PE	5-6 micron	4.36649
12.10.19	PE	5-6 micron	3.40001
12.10.19	PE	5-6 micron	1.98631
12.10.19	PE	5-6 micron	0.63971
12.10.19	PE	5-6 micron	0.80591
12.10.19	PE	5-6 micron	1.11887
12.10.19	PE	5-6 micron	1.05287
12.10.19	PE	5-6 micron	12.904
12.10.19	PE	5-6 micron	0.38433
12.10.19	PE	5-6 micron	1.34801
12.10.19	PE	5-6 micron	1.28166
12.10.19	PE	5-6 micron	0.81756
12.10.19	PE	5-6 micron	0.77258
12.10.19	PE	5-6 micron	0.47101
12.10.19	PE	5-6 micron	2.07268
12.10.19	PE	5-6 micron	1.26493
12.10.19	PE	5-6 micron	4.86577
12.10.19	PE	5-6 micron	1.78449
12.10.19	PE	5-6 micron	0.7939
12.10.19	PE	5-6 micron	4.04139
12.10.19	PE	5-6 micron	1.7342
12.10.19	PE	5-6 micron	0.73533
12.10.19	PE	10-11 micron	5.39268
12.10.19	PE	10-11 micron	4.45919
12.10.19	PE	10-11 micron	3.972
12.10.19	PE	10-11 micron	3.31318
12.10.19	PE	10-11 micron	3.67964
12.10.19	PE	10-11 micron	1.551
12.10.19	PE	10-11 micron	1.63038
12.10.19	PE	10-11 micron	7.57966
12.10.19	PE	10-11 micron	4.585
12.10.19	PE	10-11 micron	3.68012
12.10.19	PE	10-11 micron	2.44952
12.10.19	PE	10-11 micron	2.23221
12.10.19	PE	10-11 micron	2.82277
12.10.19	PE	10-11 micron	2.07937
12.10.19	PE	10-11 micron	28.0178
12.10.19	PE	10-11 micron	0.77236
12.10.19	PE	10-11 micron	1.93487
12.10.19	PE	10-11 micron	3.0378
12.10.19	PE	10-11 micron	2.83947
12.10.19	PE	10-11 micron	1.13873
12.10.19	PE	10-11 micron	1.32409
12.10.19	PE	10-11 micron	2.97151
12.10.19	PE	10-11 micron	70.2283
12.10.19	PE	10-11 micron	4.27351
12.10.19	PE	10-11 micron	8.08822
12.10.19	PE	10-11 micron	0.92434
12.10.19	PE	10-11 micron	1.18976
12.10.19	PE	10-11 micron	11.2013
12.10.19	PE	10-11 micron	3.47822
12.10.19	PE	10-11 micron	1.55513
12.10.19	PE	15-16 micron	9.33296
12.10.19	PE	15-16 micron	6.34337
12.10.19	PE	15-16 micron	4.61384
12.10.19	PE	15-16 micron	5.12533
12.10.19	PE	15-16 micron	11.6093
12.10.19	PE	15-16 micron	2.55112
12.10.19	PE	15-16 micron	1.75912
12.10.19	PE	15-16 micron	11.9459
12.10.19	PE	15-16 micron	5.83714
12.10.19	PE	15-16 micron	7.164
12.10.19	PE	15-16 micron	3.02927
12.10.19	PE	15-16 micron	2.18266
12.10.19	PE	15-16 micron	2.11199
12.10.19	PE	15-16 micron	3.04323
12.10.19	PE	15-16 micron	29.7719
12.10.19	PE	15-16 micron	1.96015
12.10.19	PE	15-16 micron	1.97852
12.10.19	PE	15-16 micron	3.55021
12.10.19	PE	15-16 micron	2.91621
12.10.19	PE	15-16 micron	2.31249
12.10.19	PE	15-16 micron	1.22669
12.10.19	PE	15-16 micron	4.03076
12.10.19	PE	15-16 micron	64.9794
12.10.19	PE	15-16 micron	3.68142
12.10.19	PE	15-16 micron	7.42621
12.10.19	PE	15-16 micron	8.35815
12.10.19	PE	15-16 micron	2.49482
12.10.19	PE	15-16 micron	10.1332
12.10.19	PE	15-16 micron	3.40928
12.10.19	PE	15-16 micron	2.19353
12.10.19	PE	25-26 micron	7.41317
12.10.19	PE	25-26 micron	11.6819
12.10.19	PE	25-26 micron	5.62689
12.10.19	PE	25-26 micron	1.99088
12.10.19	PE	25-26 micron	1.16351
12.10.19	PE	25-26 micron	2.75019
12.10.19	PE	25-26 micron	5.57503
12.10.19	PE	25-26 micron	3.73577
12.10.19	PE	25-26 micron	14.9732
12.10.19	PE	25-26 micron	2.11553
12.10.19	PE	25-26 micron	2.60296
12.10.19	PE	25-26 micron	2.41381
12.10.19	PE	25-26 micron	5.84289
12.10.19	PE	25-26 micron	80.8557
12.10.19	PE	25-26 micron	9.93161
12.10.19	PE	25-26 micron	2.50182
12.10.19	PE	25-26 micron	14.1935
12.10.19	PE	25-26 micron	4.91082
12.10.19	PE	25-26 micron	2.39372
12.10.19	PE	20-21 micron	8.42028
12.10.19	PE	20-21 micron	10.0999
12.10.19	PE	20-21 micron	4.81884
12.10.19	PE	20-21 micron	10.3563
12.10.19	PE	20-21 micron	2.91049
12.10.19	PE	20-21 micron	1.69346
12.10.19	PE	20-21 micron	12.3262
12.10.19	PE	20-21 micron	3.65912
12.10.19	PE	20-21 micron	7.29258
12.10.19	PE	20-21 micron	4.46454
12.10.19	PE	20-21 micron	3.65653
12.10.19	PE	20-21 micron	3.04525
12.10.19	PE	20-21 micron	25.3738
12.10.19	PE	20-21 micron	2.09078
12.10.19	PE	20-21 micron	1.8115
12.10.19	PE	20-21 micron	4.12386
12.10.19	PE	20-21 micron	2.7969
12.10.19	PE	20-21 micron	3.62194
12.10.19	PE	20-21 micron	1.32806
12.10.19	PE	20-21 micron	7.70745
12.10.19	PE	20-21 micron	76.7327
12.10.19	PE	20-21 micron	1.69419
12.10.19	PE	20-21 micron	11.9153
12.10.19	PE	20-21 micron	2.5147
12.10.19	PE	20-21 micron	5.66426
12.10.19	PE	20-21 micron	3.71711
12.10.19	PE	20-21 micron	1.84103
12.10.19	COLCH	0-1 micron	1.5986
12.10.19	COLCH	0-1 micron	0.87888
12.10.19	COLCH	0-1 micron	0.47084
12.10.19	COLCH	0-1 micron	1.69682
12.10.19	COLCH	0-1 micron	0.71763
12.10.19	COLCH	0-1 micron	0.80168
12.10.19	COLCH	0-1 micron	1.44877
12.10.19	COLCH	0-1 micron	1.36424
12.10.19	COLCH	0-1 micron	0.8086
12.10.19	COLCH	0-1 micron	1.9583
12.10.19	COLCH	0-1 micron	1.28166
12.10.19	COLCH	0-1 micron	1.19757
12.10.19	COLCH	0-1 micron	3.64923
12.10.19	COLCH	0-1 micron	1.36445
12.10.19	COLCH	0-1 micron	0.63928
12.10.19	COLCH	0-1 micron	0.63358
12.10.19	COLCH	0-1 micron	1.18498
12.10.19	COLCH	0-1 micron	2.69874
12.10.19	COLCH	0-1 micron	0.67328
12.10.19	COLCH	0-1 micron	0.89808
12.10.19	COLCH	0-1 micron	1.669
12.10.19	COLCH	0-1 micron	1.39721
12.10.19	COLCH	0-1 micron	1.04897
12.10.19	COLCH	0-1 micron	0.68063
12.10.19	COLCH	5-6 micron	0.47317
12.10.19	COLCH	5-6 micron	0.25027
12.10.19	COLCH	5-6 micron	0.5384
12.10.19	COLCH	5-6 micron	2.21906
12.10.19	COLCH	5-6 micron	0.55128
12.10.19	COLCH	5-6 micron	0.40795
12.10.19	COLCH	5-6 micron	1.49854
12.10.19	COLCH	5-6 micron	2.19321
12.10.19	COLCH	5-6 micron	0.51144
12.10.19	COLCH	5-6 micron	0.50074
12.10.19	COLCH	5-6 micron	1.24869
12.10.19	COLCH	5-6 micron	0.56653
12.10.19	COLCH	5-6 micron	5.5846
12.10.19	COLCH	5-6 micron	1.02903
12.10.19	COLCH	5-6 micron	0.29405
12.10.19	COLCH	5-6 micron	0.58108
12.10.19	COLCH	5-6 micron	0.66943
12.10.19	COLCH	5-6 micron	7.02292
12.10.19	COLCH	5-6 micron	0.29904
12.10.19	COLCH	5-6 micron	0.17706
12.10.19	COLCH	5-6 micron	1.72803
12.10.19	COLCH	5-6 micron	1.95712
12.10.19	COLCH	5-6 micron	2.57055
12.10.19	COLCH	5-6 micron	1.12246
12.10.19	COLCH	10-11 micron	0.78819
12.10.19	COLCH	10-11 micron	0.686
12.10.19	COLCH	10-11 micron	0.54158
12.10.19	COLCH	10-11 micron	4.92697
12.10.19	COLCH	10-11 micron	0.7295
12.10.19	COLCH	10-11 micron	3.56
12.10.19	COLCH	10-11 micron	3.2423
12.10.19	COLCH	10-11 micron	3.24526
12.10.19	COLCH	10-11 micron	0.54093
12.10.19	COLCH	10-11 micron	0.57304
12.10.19	COLCH	10-11 micron	2.68929
12.10.19	COLCH	10-11 micron	1.68656
12.10.19	COLCH	10-11 micron	7.49785
12.10.19	COLCH	10-11 micron	4.18218
12.10.19	COLCH	10-11 micron	1.03063
12.10.19	COLCH	10-11 micron	0.3146
12.10.19	COLCH	10-11 micron	1.21196
12.10.19	COLCH	10-11 micron	4.61146
12.10.19	COLCH	10-11 micron	1.52617
12.10.19	COLCH	10-11 micron	0.57586
12.10.19	COLCH	10-11 micron	2.12784
12.10.19	COLCH	10-11 micron	1.53274
12.10.19	COLCH	10-11 micron	3.31681
12.10.19	COLCH	10-11 micron	1.5705
12.10.19	COLCH	15-16 micron	1.09539
12.10.19	COLCH	15-16 micron	0.69392
12.10.19	COLCH	15-16 micron	1.22284
12.10.19	COLCH	15-16 micron	4.73951
12.10.19	COLCH	15-16 micron	0.86298
12.10.19	COLCH	15-16 micron	4.03984
12.10.19	COLCH	15-16 micron	3.72708
12.10.19	COLCH	15-16 micron	5.00934
12.10.19	COLCH	15-16 micron	0.71251
12.10.19	COLCH	15-16 micron	0.87306
12.10.19	COLCH	15-16 micron	3.90506
12.10.19	COLCH	15-16 micron	0.61558
12.10.19	COLCH	15-16 micron	6.41362
12.10.19	COLCH	15-16 micron	3.17392
12.10.19	COLCH	15-16 micron	1.71558
12.10.19	COLCH	15-16 micron	1.64127
12.10.19	COLCH	15-16 micron	0.90342
12.10.19	COLCH	15-16 micron	9.5603
12.10.19	COLCH	15-16 micron	1.83146
12.10.19	COLCH	15-16 micron	0.31578
12.10.19	COLCH	15-16 micron	3.22222
12.10.19	COLCH	15-16 micron	2.11091
12.10.19	COLCH	15-16 micron	4.1474
12.10.19	COLCH	15-16 micron	1.11725
12.10.19	COLCH	20-21 micron	1.32055
12.10.19	COLCH	20-21 micron	1.22799
12.10.19	COLCH	20-21 micron	2.16767
12.10.19	COLCH	20-21 micron	5.41067
12.10.19	COLCH	20-21 micron	1.1691
12.10.19	COLCH	20-21 micron	3.99018
12.10.19	COLCH	20-21 micron	4.74132
12.10.19	COLCH	20-21 micron	6.19108
12.10.19	COLCH	20-21 micron	1.7974
12.10.19	COLCH	20-21 micron	1.29829
12.10.19	COLCH	20-21 micron	2.57723
12.10.19	COLCH	20-21 micron	0.26849
12.10.19	COLCH	20-21 micron	1.10014
12.10.19	COLCH	20-21 micron	5.05369
12.10.19	COLCH	20-21 micron	1.43566
12.10.19	COLCH	20-21 micron	1.17605
12.10.19	COLCH	20-21 micron	13.5905
12.10.19	COLCH	20-21 micron	1.07158
12.10.19	COLCH	20-21 micron	2.6801
12.10.19	COLCH	20-21 micron	3.78038
12.10.19	COLCH	20-21 micron	1.10415
12.10.19	COLCH	25-26 micron	1.21156
12.10.19	COLCH	25-26 micron	1.56646
12.10.19	COLCH	25-26 micron	1.71527
12.10.19	COLCH	25-26 micron	6.02779
12.10.19	COLCH	25-26 micron	5.2562
12.10.19	COLCH	25-26 micron	1.51858
12.10.19	COLCH	25-26 micron	1.89087
12.10.19	COLCH	25-26 micron	4.06431
12.10.19	COLCH	25-26 micron	2.16532
12.10.19	COLCH	25-26 micron	1.09023
12.10.19	COLCH	25-26 micron	0.63227
12.10.19	COLCH	25-26 micron	4.09622
12.10.19	COLCH	25-26 micron	3.98635
12.10.19	COLCH	25-26 micron	1.3345
12.10.19	PE+COLCH	0-1 micron	0.72458
12.10.19	PE+COLCH	0-1 micron	0.87363
12.10.19	PE+COLCH	0-1 micron	0.93647
12.10.19	PE+COLCH	0-1 micron	1.05476
12.10.19	PE+COLCH	0-1 micron	1.86871
12.10.19	PE+COLCH	0-1 micron	0.66575
12.10.19	PE+COLCH	0-1 micron	1.19271
12.10.19	PE+COLCH	0-1 micron	2.23077
12.10.19	PE+COLCH	0-1 micron	1.31934
12.10.19	PE+COLCH	0-1 micron	1.29176
12.10.19	PE+COLCH	0-1 micron	0.87612
12.10.19	PE+COLCH	0-1 micron	0.97944
12.10.19	PE+COLCH	0-1 micron	0.66777
12.10.19	PE+COLCH	0-1 micron	1.32907
12.10.19	PE+COLCH	0-1 micron	1.92812
12.10.19	PE+COLCH	0-1 micron	2.23493
12.10.19	PE+COLCH	0-1 micron	2.69488
12.10.19	PE+COLCH	0-1 micron	0.93797
12.10.19	PE+COLCH	0-1 micron	0.86884
12.10.19	PE+COLCH	0-1 micron	1.67867
12.10.19	PE+COLCH	0-1 micron	1.08278
12.10.19	PE+COLCH	0-1 micron	0.67563
12.10.19	PE+COLCH	0-1 micron	0.82518
12.10.19	PE+COLCH	0-1 micron	0.9361
12.10.19	PE+COLCH	0-1 micron	2.58642
12.10.19	PE+COLCH	0-1 micron	0.98823
12.10.19	PE+COLCH	0-1 micron	1.16474
12.10.19	PE+COLCH	0-1 micron	1.72189
12.10.19	PE+COLCH	0-1 micron	0.70041
12.10.19	PE+COLCH	0-1 micron	1.1158
12.10.19	PE+COLCH	5-6 micron	1.37776
12.10.19	PE+COLCH	5-6 micron	0.98455
12.10.19	PE+COLCH	5-6 micron	1.25702
12.10.19	PE+COLCH	5-6 micron	0.74774
12.10.19	PE+COLCH	5-6 micron	3.23542
12.10.19	PE+COLCH	5-6 micron	0.17586
12.10.19	PE+COLCH	5-6 micron	2.39086
12.10.19	PE+COLCH	5-6 micron	2.63926
12.10.19	PE+COLCH	5-6 micron	0.79177
12.10.19	PE+COLCH	5-6 micron	4.67403
12.10.19	PE+COLCH	5-6 micron	3.33299
12.10.19	PE+COLCH	5-6 micron	0.4627
12.10.19	PE+COLCH	5-6 micron	1.39586
12.10.19	PE+COLCH	5-6 micron	0.69618
12.10.19	PE+COLCH	5-6 micron	1.10178
12.10.19	PE+COLCH	5-6 micron	4.84924
12.10.19	PE+COLCH	5-6 micron	1.4571
12.10.19	PE+COLCH	5-6 micron	0.66144
12.10.19	PE+COLCH	5-6 micron	0.27807
12.10.19	PE+COLCH	5-6 micron	1.72353
12.10.19	PE+COLCH	5-6 micron	0.51796
12.10.19	PE+COLCH	5-6 micron	0.86987
12.10.19	PE+COLCH	5-6 micron	1.00202
12.10.19	PE+COLCH	5-6 micron	1.61864
12.10.19	PE+COLCH	5-6 micron	1.07974
12.10.19	PE+COLCH	5-6 micron	0.93937
12.10.19	PE+COLCH	5-6 micron	0.95326
12.10.19	PE+COLCH	5-6 micron	0.77561
12.10.19	PE+COLCH	5-6 micron	0.63465
12.10.19	PE+COLCH	5-6 micron	0.65262
12.10.19	PE+COLCH	10-11 micron	1.40397
12.10.19	PE+COLCH	10-11 micron	1.41373
12.10.19	PE+COLCH	10-11 micron	1.50558
12.10.19	PE+COLCH	10-11 micron	0.67173
12.10.19	PE+COLCH	10-11 micron	3.48863
12.10.19	PE+COLCH	10-11 micron	0.61057
12.10.19	PE+COLCH	10-11 micron	1.8391
12.10.19	PE+COLCH	10-11 micron	5.00367
12.10.19	PE+COLCH	10-11 micron	1.34081
12.10.19	PE+COLCH	10-11 micron	3.69256
12.10.19	PE+COLCH	10-11 micron	1.78361
12.10.19	PE+COLCH	10-11 micron	1.29604
12.10.19	PE+COLCH	10-11 micron	1.50288
12.10.19	PE+COLCH	10-11 micron	2.51791
12.10.19	PE+COLCH	10-11 micron	1.81369
12.10.19	PE+COLCH	10-11 micron	6.58957
12.10.19	PE+COLCH	10-11 micron	3.41519
12.10.19	PE+COLCH	10-11 micron	0.7253
12.10.19	PE+COLCH	10-11 micron	1.16274
12.10.19	PE+COLCH	10-11 micron	1.23895
12.10.19	PE+COLCH	10-11 micron	1.02055
12.10.19	PE+COLCH	10-11 micron	1.11189
12.10.19	PE+COLCH	10-11 micron	1.01227
12.10.19	PE+COLCH	10-11 micron	0.67537
12.10.19	PE+COLCH	10-11 micron	1.24114
12.10.19	PE+COLCH	10-11 micron	1.42405
12.10.19	PE+COLCH	10-11 micron	0.63418
12.10.19	PE+COLCH	10-11 micron	1.7435
12.10.19	PE+COLCH	10-11 micron	0.8968
12.10.19	PE+COLCH	10-11 micron	1.76591
12.10.19	PE+COLCH	15-16 micron	1.88475
12.10.19	PE+COLCH	15-16 micron	1.53502
12.10.19	PE+COLCH	15-16 micron	3.40164
12.10.19	PE+COLCH	15-16 micron	0.46953
12.10.19	PE+COLCH	15-16 micron	2.38698
12.10.19	PE+COLCH	15-16 micron	0.4631
12.10.19	PE+COLCH	15-16 micron	2.41202
12.10.19	PE+COLCH	15-16 micron	2.78555
12.10.19	PE+COLCH	15-16 micron	1.09147
12.10.19	PE+COLCH	15-16 micron	2.36793
12.10.19	PE+COLCH	15-16 micron	1.41695
12.10.19	PE+COLCH	15-16 micron	1.26558
12.10.19	PE+COLCH	15-16 micron	1.12033
12.10.19	PE+COLCH	15-16 micron	2.81665
12.10.19	PE+COLCH	15-16 micron	3.00751
12.10.19	PE+COLCH	15-16 micron	7.5999
12.10.19	PE+COLCH	15-16 micron	4.09923
12.10.19	PE+COLCH	15-16 micron	1.15941
12.10.19	PE+COLCH	15-16 micron	1.56843
12.10.19	PE+COLCH	15-16 micron	0.58656
12.10.19	PE+COLCH	15-16 micron	1.00213
12.10.19	PE+COLCH	15-16 micron	1.04899
12.10.19	PE+COLCH	15-16 micron	1.16339
12.10.19	PE+COLCH	15-16 micron	0.69506
12.10.19	PE+COLCH	15-16 micron	0.59758
12.10.19	PE+COLCH	15-16 micron	1.72008
12.10.19	PE+COLCH	15-16 micron	0.64528
12.10.19	PE+COLCH	15-16 micron	1.67689
12.10.19	PE+COLCH	15-16 micron	1.36045
12.10.19	PE+COLCH	15-16 micron	1.72958
12.10.19	PE+COLCH	20-21 micron	0.79359
12.10.19	PE+COLCH	20-21 micron	6.37314
12.10.19	PE+COLCH	20-21 micron	0.64151
12.10.19	PE+COLCH	20-21 micron	2.98784
12.10.19	PE+COLCH	20-21 micron	5.97226
12.10.19	PE+COLCH	20-21 micron	1.96565
12.10.19	PE+COLCH	20-21 micron	3.64268
12.10.19	PE+COLCH	20-21 micron	1.72122
12.10.19	PE+COLCH	20-21 micron	1.02847
12.10.19	PE+COLCH	20-21 micron	3.11466
12.10.19	PE+COLCH	20-21 micron	3.32832
12.10.19	PE+COLCH	20-21 micron	3.62204
12.10.19	PE+COLCH	20-21 micron	0.89068
12.10.19	PE+COLCH	20-21 micron	1.81202
12.10.19	PE+COLCH	20-21 micron	0.94779
12.10.19	PE+COLCH	20-21 micron	1.2599
12.10.19	PE+COLCH	20-21 micron	0.90119
12.10.19	PE+COLCH	20-21 micron	0.98782
12.10.19	PE+COLCH	20-21 micron	0.9914
12.10.19	PE+COLCH	20-21 micron	1.38486
12.10.19	PE+COLCH	20-21 micron	1.92736
12.10.19	PE+COLCH	20-21 micron	0.73002
12.10.19	PE+COLCH	20-21 micron	1.76109
12.10.19	PE+COLCH	20-21 micron	1.22634
12.10.19	PE+COLCH	20-21 micron	0.93517
12.10.19	PE+COLCH	25-26 micron	0.73209
12.10.19	PE+COLCH	25-26 micron	5.089
12.10.19	PE+COLCH	25-26 micron	1.08114
12.10.19	PE+COLCH	25-26 micron	5.20775
12.10.19	PE+COLCH	25-26 micron	5.38274
12.10.19	PE+COLCH	25-26 micron	3.08227
12.10.19	PE+COLCH	25-26 micron	3.83814
12.10.19	PE+COLCH	25-26 micron	2.08146
12.10.19	PE+COLCH	25-26 micron	1.44889
12.10.19	PE+COLCH	25-26 micron	3.09671
12.10.19	PE+COLCH	25-26 micron	9.02549
12.10.19	PE+COLCH	25-26 micron	5.86356
12.10.19	PE+COLCH	25-26 micron	1.43169
12.10.19	PE+COLCH	25-26 micron	1.34675
12.10.19	PE+COLCH	25-26 micron	1.71902
12.10.19	PE+COLCH	25-26 micron	1.61594
12.10.19	PE+COLCH	25-26 micron	1.03499
12.10.19	PE+COLCH	25-26 micron	1.60122
12.10.19	PE+COLCH	25-26 micron	1.43612
12.10.19	PE+COLCH	25-26 micron	0.705
12.10.19	PE+COLCH	25-26 micron	0.7349
12.10.19	PE+COLCH	25-26 micron	1.74486
1.10.20	DMSO	0-1 micron	1.97901
1.10.20	DMSO	0-1 micron	1.02841
1.10.20	DMSO	0-1 micron	1.02655
1.10.20	DMSO	0-1 micron	0.44497
1.10.20	DMSO	0-1 micron	1.46266
1.10.20	DMSO	0-1 micron	0.59825
1.10.20	DMSO	0-1 micron	0.61161
1.10.20	DMSO	0-1 micron	1.94207
1.10.20	DMSO	0-1 micron	0.76291
1.10.20	DMSO	0-1 micron	0.94486
1.10.20	DMSO	0-1 micron	0.778
1.10.20	DMSO	0-1 micron	0.64122
1.10.20	DMSO	0-1 micron	1.12886
1.10.20	DMSO	0-1 micron	1.28109
1.10.20	DMSO	0-1 micron	1.15985
1.10.20	DMSO	0-1 micron	1.17052
1.10.20	DMSO	0-1 micron	0.74887
1.10.20	DMSO	0-1 micron	1.39816
1.10.20	DMSO	0-1 micron	1.39816
1.10.20	DMSO	5-6 micron	1.04301
1.10.20	DMSO	5-6 micron	1.64469
1.10.20	DMSO	5-6 micron	1.90247
1.10.20	DMSO	5-6 micron	0.87099
1.10.20	DMSO	5-6 micron	2.58103
1.10.20	DMSO	5-6 micron	1.75282
1.10.20	DMSO	5-6 micron	0.90884
1.10.20	DMSO	5-6 micron	3.78887
1.10.20	DMSO	5-6 micron	1.73663
1.10.20	DMSO	5-6 micron	0.76055
1.10.20	DMSO	5-6 micron	3.92444
1.10.20	DMSO	5-6 micron	1.64695
1.10.20	DMSO	5-6 micron	2.84148
1.10.20	DMSO	5-6 micron	1.71647
1.10.20	DMSO	5-6 micron	3.50283
1.10.20	DMSO	5-6 micron	2.03718
1.10.20	DMSO	5-6 micron	0.82145
1.10.20	DMSO	5-6 micron	2.58437
1.10.20	DMSO	5-6 micron	2.58437
1.10.20	DMSO	10-11 micron	1.07839
1.10.20	DMSO	10-11 micron	1.96898
1.10.20	DMSO	10-11 micron	2.52229
1.10.20	DMSO	10-11 micron	0.36823
1.10.20	DMSO	10-11 micron	3.1337
1.10.20	DMSO	10-11 micron	2.08413
1.10.20	DMSO	10-11 micron	0.99556
1.10.20	DMSO	10-11 micron	2.8856
1.10.20	DMSO	10-11 micron	2.54185
1.10.20	DMSO	10-11 micron	1.068
1.10.20	DMSO	10-11 micron	2.7103
1.10.20	DMSO	10-11 micron	2.06065
1.10.20	DMSO	10-11 micron	3.046
1.10.20	DMSO	10-11 micron	2.56597
1.10.20	DMSO	10-11 micron	3.88755
1.10.20	DMSO	10-11 micron	2.01165
1.10.20	DMSO	10-11 micron	1.17283
1.10.20	DMSO	10-11 micron	1.84856
1.10.20	DMSO	10-11 micron	1.84856
1.10.20	DMSO	15-16 micron	0.67549
1.10.20	DMSO	15-16 micron	3.17967
1.10.20	DMSO	15-16 micron	3.48939
1.10.20	DMSO	15-16 micron	0.68167
1.10.20	DMSO	15-16 micron	3.39418
1.10.20	DMSO	15-16 micron	2.30832
1.10.20	DMSO	15-16 micron	1.00111
1.10.20	DMSO	15-16 micron	6.28512
1.10.20	DMSO	15-16 micron	2.45316
1.10.20	DMSO	15-16 micron	2.86352
1.10.20	DMSO	15-16 micron	4.91757
1.10.20	DMSO	15-16 micron	1.64042
1.10.20	DMSO	15-16 micron	2.19464
1.10.20	DMSO	15-16 micron	1.16358
1.10.20	DMSO	15-16 micron	3.40092
1.10.20	DMSO	15-16 micron	1.71604
1.10.20	DMSO	15-16 micron	1.45606
1.10.20	DMSO	15-16 micron	1.27685
1.10.20	DMSO	15-16 micron	1.27685
1.10.20	DMSO	20-21 micron	0.37745
1.10.20	DMSO	20-21 micron	0.98507
1.10.20	DMSO	20-21 micron	1.33416
1.10.20	DMSO	20-21 micron	0.29482
1.10.20	DMSO	20-21 micron	3.50819
1.10.20	DMSO	20-21 micron	1.04439
1.10.20	DMSO	20-21 micron	1.09261
1.10.20	DMSO	20-21 micron	3.90464
1.10.20	DMSO	20-21 micron	2.60764
1.10.20	DMSO	20-21 micron	1.27372
1.10.20	DMSO	20-21 micron	3.19769
1.10.20	DMSO	20-21 micron	1.31542
1.10.20	DMSO	20-21 micron	2.67239
1.10.20	DMSO	20-21 micron	2.44506
1.10.20	DMSO	20-21 micron	1.03544
1.10.20	DMSO	20-21 micron	1.31885
1.10.20	DMSO	20-21 micron	0.71052
1.10.20	DMSO	20-21 micron	0.71052
1.10.20	DMSO	25-26 micron	0.9408
1.10.20	DMSO	25-26 micron	3.88666
1.10.20	DMSO	25-26 micron	0.83304
1.10.20	DMSO	25-26 micron	1.39777
1.10.20	DMSO	25-26 micron	3.2645
1.10.20	DMSO	25-26 micron	1.49375
1.10.20	DMSO	25-26 micron	1.37733
1.10.20	DMSO	25-26 micron	3.04976
1.10.20	DMSO	25-26 micron	1.25381
1.10.20	DMSO	25-26 micron	1.48758
1.10.20	DMSO	25-26 micron	1.91846
1.10.20	DMSO	25-26 micron	0.64978
1.10.20	DMSO	25-26 micron	1.29809
1.10.20	PE	0-1 micron	0.90203
1.10.20	PE	0-1 micron	0.76173
1.10.20	PE	0-1 micron	1.06644
1.10.20	PE	0-1 micron	0.6921
1.10.20	PE	0-1 micron	0.73963
1.10.20	PE	0-1 micron	0.76716
1.10.20	PE	0-1 micron	1.24106
1.10.20	PE	0-1 micron	1.76329
1.10.20	PE	0-1 micron	0.99977
1.10.20	PE	0-1 micron	0.93869
1.10.20	PE	5-6 micron	3.2837
1.10.20	PE	5-6 micron	3.13315
1.10.20	PE	5-6 micron	1.43935
1.10.20	PE	5-6 micron	0.77006
1.10.20	PE	5-6 micron	0.84904
1.10.20	PE	5-6 micron	0.79562
1.10.20	PE	5-6 micron	2.45211
1.10.20	PE	5-6 micron	1.00942
1.10.20	PE	5-6 micron	1.65675
1.10.20	PE	5-6 micron	1.30554
1.10.20	PE	10-11 micron	3.87528
1.10.20	PE	10-11 micron	3.86927
1.10.20	PE	10-11 micron	1.26335
1.10.20	PE	10-11 micron	2.20096
1.10.20	PE	10-11 micron	1.64739
1.10.20	PE	10-11 micron	0.98844
1.10.20	PE	10-11 micron	3.73919
1.10.20	PE	10-11 micron	1.22362
1.10.20	PE	10-11 micron	2.58046
1.10.20	PE	10-11 micron	3.33206
1.10.20	PE	15-16 micron	5.45911
1.10.20	PE	15-16 micron	5.53218
1.10.20	PE	15-16 micron	2.52184
1.10.20	PE	15-16 micron	1.63528
1.10.20	PE	15-16 micron	1.21729
1.10.20	PE	15-16 micron	1.49611
1.10.20	PE	15-16 micron	4.14616
1.10.20	PE	15-16 micron	3.24416
1.10.20	PE	15-16 micron	2.77117
1.10.20	PE	15-16 micron	4.03818
1.10.20	PE	20-21 micron	5.62536
1.10.20	PE	20-21 micron	2.78011
1.10.20	PE	20-21 micron	2.84628
1.10.20	PE	20-21 micron	1.65454
1.10.20	PE	20-21 micron	1.11704
1.10.20	PE	20-21 micron	1.54708
1.10.20	PE	20-21 micron	3.27518
1.10.20	PE	20-21 micron	3.69173
1.10.20	PE	20-21 micron	2.25458
1.10.20	PE	20-21 micron	3.67324
1.10.20	PE	25-26 micron	2.56104
1.10.20	PE	25-26 micron	3.03866
1.10.20	PE	25-26 micron	3.71264
1.10.20	PE	25-26 micron	2.14908
1.10.20	PE	25-26 micron	1.29822
1.10.20	PE	25-26 micron	1.33162
1.10.20	PE	25-26 micron	3.82011
1.10.20	PE	25-26 micron	2.00889
1.10.20	PE	25-26 micron	1.56665
1.10.20	PE	25-26 micron	4.3602
1.10.20	COLCH	0-1 micron	1.9907
1.10.20	COLCH	0-1 micron	2.50579
1.10.20	COLCH	0-1 micron	1.48058
1.10.20	COLCH	0-1 micron	0.9381
1.10.20	COLCH	0-1 micron	2.37836
1.10.20	COLCH	0-1 micron	1.9209
1.10.20	COLCH	0-1 micron	1.04381
1.10.20	COLCH	0-1 micron	1.33574
1.10.20	COLCH	0-1 micron	2.04933
1.10.20	COLCH	0-1 micron	1.7458
1.10.20	COLCH	0-1 micron	0.69677
1.10.20	COLCH	5-6 micron	6.54969
1.10.20	COLCH	5-6 micron	3.95792
1.10.20	COLCH	5-6 micron	1.81969
1.10.20	COLCH	5-6 micron	1.41283
1.10.20	COLCH	5-6 micron	1.59224
1.10.20	COLCH	5-6 micron	1.02537
1.10.20	COLCH	5-6 micron	1.97325
1.10.20	COLCH	5-6 micron	0.66609
1.10.20	COLCH	5-6 micron	10.8119
1.10.20	COLCH	5-6 micron	0.7191
1.10.20	COLCH	5-6 micron	0.8024
1.10.20	COLCH	10-11 micron	9.41486
1.10.20	COLCH	10-11 micron	10.1507
1.10.20	COLCH	10-11 micron	3.31731
1.10.20	COLCH	10-11 micron	2.02887
1.10.20	COLCH	10-11 micron	4.67736
1.10.20	COLCH	10-11 micron	4.30523
1.10.20	COLCH	10-11 micron	3.30758
1.10.20	COLCH	10-11 micron	1.89876
1.10.20	COLCH	10-11 micron	9.97709
1.10.20	COLCH	10-11 micron	1.32431
1.10.20	COLCH	10-11 micron	0.95942
1.10.20	COLCH	15-16 micron	5.21133
1.10.20	COLCH	15-16 micron	12.9549
1.10.20	COLCH	15-16 micron	5.05422
1.10.20	COLCH	15-16 micron	1.26955
1.10.20	COLCH	15-16 micron	2.84022
1.10.20	COLCH	15-16 micron	3.99836
1.10.20	COLCH	15-16 micron	3.82223
1.10.20	COLCH	15-16 micron	1.19048
1.10.20	COLCH	15-16 micron	9.13039
1.10.20	COLCH	15-16 micron	1.228
1.10.20	COLCH	15-16 micron	2.00612
1.10.20	COLCH	20-21 micron	8.79005
1.10.20	COLCH	20-21 micron	3.77939
1.10.20	COLCH	20-21 micron	2.06003
1.10.20	COLCH	20-21 micron	2.60832
1.10.20	COLCH	20-21 micron	5.43638
1.10.20	COLCH	20-21 micron	4.57738
1.10.20	COLCH	20-21 micron	2.63095
1.10.20	COLCH	20-21 micron	5.21151
1.10.20	COLCH	20-21 micron	0.79963
1.10.20	COLCH	20-21 micron	1.57102
1.10.20	COLCH	25-26 micron	1.79595
1.10.20	COLCH	25-26 micron	2.40334
1.10.20	COLCH	25-26 micron	3.06488
1.10.20	COLCH	25-26 micron	3.42184
1.10.20	COLCH	25-26 micron	0.83477
1.10.20	COLCH	25-26 micron	0.98546
1.10.20	COLCH	25-26 micron	5.02992
1.10.20	COLCH	25-26 micron	0.9856
1.10.20	COLCH	25-26 micron	1.24205
1.10.20	PE+COLCH	0-1 micron	0.78401
1.10.20	PE+COLCH	0-1 micron	0.93866
1.10.20	PE+COLCH	0-1 micron	0.49847
1.10.20	PE+COLCH	0-1 micron	1.96221
1.10.20	PE+COLCH	0-1 micron	0.71381
1.10.20	PE+COLCH	0-1 micron	0.86853
1.10.20	PE+COLCH	0-1 micron	2.17085
1.10.20	PE+COLCH	0-1 micron	0.80396
1.10.20	PE+COLCH	0-1 micron	0.60633
1.10.20	PE+COLCH	0-1 micron	1.07445
1.10.20	PE+COLCH	0-1 micron	0.88342
1.10.20	PE+COLCH	0-1 micron	1.57365
1.10.20	PE+COLCH	0-1 micron	1.87823
1.10.20	PE+COLCH	0-1 micron	1.41189
1.10.20	PE+COLCH	0-1 micron	1.50357
1.10.20	PE+COLCH	0-1 micron	1.1514
1.10.20	PE+COLCH	0-1 micron	1.03516
1.10.20	PE+COLCH	0-1 micron	0.55997
1.10.20	PE+COLCH	0-1 micron	1.31316
1.10.20	PE+COLCH	0-1 micron	0.87295
1.10.20	PE+COLCH	0-1 micron	1.40615
1.10.20	PE+COLCH	0-1 micron	0.42581
1.10.20	PE+COLCH	0-1 micron	0.82358
1.10.20	PE+COLCH	0-1 micron	2.95336
1.10.20	PE+COLCH	0-1 micron	0.96898
1.10.20	PE+COLCH	0-1 micron	1.50013
1.10.20	PE+COLCH	0-1 micron	1.97581
1.10.20	PE+COLCH	5-6 micron	0.93212
1.10.20	PE+COLCH	5-6 micron	1.25292
1.10.20	PE+COLCH	5-6 micron	1.44144
1.10.20	PE+COLCH	5-6 micron	2.61173
1.10.20	PE+COLCH	5-6 micron	0.7954
1.10.20	PE+COLCH	5-6 micron	0.95021
1.10.20	PE+COLCH	5-6 micron	1.29813
1.10.20	PE+COLCH	5-6 micron	0.34203
1.10.20	PE+COLCH	5-6 micron	2.41841
1.10.20	PE+COLCH	5-6 micron	2.4268
1.10.20	PE+COLCH	5-6 micron	0.40836
1.10.20	PE+COLCH	5-6 micron	0.93848
1.10.20	PE+COLCH	5-6 micron	2.55218
1.10.20	PE+COLCH	5-6 micron	0.67915
1.10.20	PE+COLCH	5-6 micron	1.16376
1.10.20	PE+COLCH	5-6 micron	0.63297
1.10.20	PE+COLCH	5-6 micron	0.56188
1.10.20	PE+COLCH	5-6 micron	0.55719
1.10.20	PE+COLCH	5-6 micron	4.69357
1.10.20	PE+COLCH	5-6 micron	3.39558
1.10.20	PE+COLCH	5-6 micron	1.84645
1.10.20	PE+COLCH	5-6 micron	0.40911
1.10.20	PE+COLCH	5-6 micron	0.60974
1.10.20	PE+COLCH	5-6 micron	3.32665
1.10.20	PE+COLCH	5-6 micron	1.1158
1.10.20	PE+COLCH	5-6 micron	1.44987
1.10.20	PE+COLCH	5-6 micron	1.88042
1.10.20	PE+COLCH	10-11 micron	1.30576
1.10.20	PE+COLCH	10-11 micron	1.90828
1.10.20	PE+COLCH	10-11 micron	1.95448
1.10.20	PE+COLCH	10-11 micron	2.78726
1.10.20	PE+COLCH	10-11 micron	0.54744
1.10.20	PE+COLCH	10-11 micron	1.59403
1.10.20	PE+COLCH	10-11 micron	3.87167
1.10.20	PE+COLCH	10-11 micron	0.92484
1.10.20	PE+COLCH	10-11 micron	3.51526
1.10.20	PE+COLCH	10-11 micron	4.05474
1.10.20	PE+COLCH	10-11 micron	0.79381
1.10.20	PE+COLCH	10-11 micron	1.60068
1.10.20	PE+COLCH	10-11 micron	1.70393
1.10.20	PE+COLCH	10-11 micron	1.8615
1.10.20	PE+COLCH	10-11 micron	5.16552
1.10.20	PE+COLCH	10-11 micron	1.5625
1.10.20	PE+COLCH	10-11 micron	1.10066
1.10.20	PE+COLCH	10-11 micron	0.94197
1.10.20	PE+COLCH	10-11 micron	1.26579
1.10.20	PE+COLCH	10-11 micron	1.39205
1.10.20	PE+COLCH	10-11 micron	2.71963
1.10.20	PE+COLCH	10-11 micron	0.42033
1.10.20	PE+COLCH	10-11 micron	0.9899
1.10.20	PE+COLCH	10-11 micron	2.64672
1.10.20	PE+COLCH	10-11 micron	1.74557
1.10.20	PE+COLCH	10-11 micron	1.3207
1.10.20	PE+COLCH	10-11 micron	3.03026
1.10.20	PE+COLCH	15-16 micron	1.80109
1.10.20	PE+COLCH	15-16 micron	1.30052
1.10.20	PE+COLCH	15-16 micron	1.9918
1.10.20	PE+COLCH	15-16 micron	2.9296
1.10.20	PE+COLCH	15-16 micron	1.31023
1.10.20	PE+COLCH	15-16 micron	3.83119
1.10.20	PE+COLCH	15-16 micron	1.89315
1.10.20	PE+COLCH	15-16 micron	0.4249
1.10.20	PE+COLCH	15-16 micron	5.68723
1.10.20	PE+COLCH	15-16 micron	7.92265
1.10.20	PE+COLCH	15-16 micron	1.76203
1.10.20	PE+COLCH	15-16 micron	1.1583
1.10.20	PE+COLCH	15-16 micron	1.64896
1.10.20	PE+COLCH	15-16 micron	0.99832
1.10.20	PE+COLCH	15-16 micron	5.66772
1.10.20	PE+COLCH	15-16 micron	0.91354
1.10.20	PE+COLCH	15-16 micron	1.48152
1.10.20	PE+COLCH	15-16 micron	1.30119
1.10.20	PE+COLCH	15-16 micron	1.47866
1.10.20	PE+COLCH	15-16 micron	2.91518
1.10.20	PE+COLCH	15-16 micron	2.35164
1.10.20	PE+COLCH	15-16 micron	0.80454
1.10.20	PE+COLCH	15-16 micron	1.12891
1.10.20	PE+COLCH	15-16 micron	4.37204
1.10.20	PE+COLCH	15-16 micron	1.05089
1.10.20	PE+COLCH	15-16 micron	1.12293
1.10.20	PE+COLCH	15-16 micron	4.23529
1.10.20	PE+COLCH	20-21 micron	1.87114
1.10.20	PE+COLCH	20-21 micron	1.85114
1.10.20	PE+COLCH	20-21 micron	2.57493
1.10.20	PE+COLCH	20-21 micron	1.25051
1.10.20	PE+COLCH	20-21 micron	1.20867
1.10.20	PE+COLCH	20-21 micron	2.10698
1.10.20	PE+COLCH	20-21 micron	8.08404
1.10.20	PE+COLCH	20-21 micron	0.86335
1.10.20	PE+COLCH	20-21 micron	9.72877
1.10.20	PE+COLCH	20-21 micron	6.89925
1.10.20	PE+COLCH	20-21 micron	2.39695
1.10.20	PE+COLCH	20-21 micron	3.03443
1.10.20	PE+COLCH	20-21 micron	2.11493
1.10.20	PE+COLCH	20-21 micron	6.59781
1.10.20	PE+COLCH	20-21 micron	1.06456
1.10.20	PE+COLCH	20-21 micron	1.82052
1.10.20	PE+COLCH	20-21 micron	0.60523
1.10.20	PE+COLCH	20-21 micron	2.36796
1.10.20	PE+COLCH	20-21 micron	2.08141
1.10.20	PE+COLCH	20-21 micron	1.23845
1.10.20	PE+COLCH	20-21 micron	1.90695
1.10.20	PE+COLCH	20-21 micron	4.53401
1.10.20	PE+COLCH	20-21 micron	2.49895
1.10.20	PE+COLCH	20-21 micron	1.24898
1.10.20	PE+COLCH	20-21 micron	7.74211
1.10.20	PE+COLCH	25-26 micron	1.39339
1.10.20	PE+COLCH	25-26 micron	2.83975
1.10.20	PE+COLCH	25-26 micron	1.09853
1.10.20	PE+COLCH	25-26 micron	3.77943
1.10.20	PE+COLCH	25-26 micron	0.65269
1.10.20	PE+COLCH	25-26 micron	10.2912
1.10.20	PE+COLCH	25-26 micron	4.64546
1.10.20	PE+COLCH	25-26 micron	0.34361
1.10.20	PE+COLCH	25-26 micron	2.26955
1.10.20	PE+COLCH	25-26 micron	1.71763
1.10.20	PE+COLCH	25-26 micron	0.78293
1.10.20	PE+COLCH	25-26 micron	1.04199
1.10.20	PE+COLCH	25-26 micron	0.76668
1.10.20	PE+COLCH	25-26 micron	11.2973
1.10.20	PE+COLCH	25-26 micron	1.07002
1.10.20	PE+COLCH	25-26 micron	4.37695
1.10.20	PE+COLCH	25-26 micron	0.93992
1.10.20	PE+COLCH	25-26 micron	0.3686
1.10.20	PE+COLCH	25-26 micron	6.45416
2.20.20	DMSO	0-1 micron	0.81608
2.20.20	DMSO	0-1 micron	0.90335
2.20.20	DMSO	0-1 micron	1.00772
2.20.20	DMSO	0-1 micron	1.11816
2.20.20	DMSO	0-1 micron	1.09324
2.20.20	DMSO	0-1 micron	1.41616
2.20.20	DMSO	0-1 micron	1.30505
2.20.20	DMSO	0-1 micron	0.91433
2.20.20	DMSO	0-1 micron	1.13937
2.20.20	DMSO	0-1 micron	0.94699
2.20.20	DMSO	0-1 micron	0.84968
2.20.20	DMSO	0-1 micron	0.75207
2.20.20	DMSO	0-1 micron	1.31048
2.20.20	DMSO	0-1 micron	0.95356
2.20.20	DMSO	0-1 micron	1.05154
2.20.20	DMSO	0-1 micron	0.98528
2.20.20	DMSO	0-1 micron	1.51067
2.20.20	DMSO	0-1 micron	1.18224
2.20.20	DMSO	0-1 micron	1.41937
2.20.20	DMSO	0-1 micron	0.74719
2.20.20	DMSO	0-1 micron	1.02221
2.20.20	DMSO	0-1 micron	1.07685
2.20.20	DMSO	0-1 micron	0.84528
2.20.20	DMSO	5-6 micron	1.54741
2.20.20	DMSO	5-6 micron	0.94335
2.20.20	DMSO	5-6 micron	1.29084
2.20.20	DMSO	5-6 micron	2.01813
2.20.20	DMSO	5-6 micron	1.59532
2.20.20	DMSO	5-6 micron	1.47439
2.20.20	DMSO	5-6 micron	1.09334
2.20.20	DMSO	5-6 micron	2.04244
2.20.20	DMSO	5-6 micron	1.81462
2.20.20	DMSO	5-6 micron	1.56466
2.20.20	DMSO	5-6 micron	1.13759
2.20.20	DMSO	5-6 micron	0.924
2.20.20	DMSO	5-6 micron	2.82069
2.20.20	DMSO	5-6 micron	1.02444
2.20.20	DMSO	5-6 micron	1.02235
2.20.20	DMSO	5-6 micron	1.23905
2.20.20	DMSO	5-6 micron	2.26313
2.20.20	DMSO	5-6 micron	2.72287
2.20.20	DMSO	5-6 micron	1.29406
2.20.20	DMSO	5-6 micron	0.94606
2.20.20	DMSO	5-6 micron	1.11807
2.20.20	DMSO	5-6 micron	2.18728
2.20.20	DMSO	5-6 micron	0.68835
2.20.20	DMSO	10-11 micron	1.45249
2.20.20	DMSO	10-11 micron	0.59193
2.20.20	DMSO	10-11 micron	1.46009
2.20.20	DMSO	10-11 micron	2.63264
2.20.20	DMSO	10-11 micron	2.25335
2.20.20	DMSO	10-11 micron	1.41035
2.20.20	DMSO	10-11 micron	2.5578
2.20.20	DMSO	10-11 micron	1.93797
2.20.20	DMSO	10-11 micron	3.04839
2.20.20	DMSO	10-11 micron	1.36153
2.20.20	DMSO	10-11 micron	1.09617
2.20.20	DMSO	10-11 micron	0.78772
2.20.20	DMSO	10-11 micron	2.59828
2.20.20	DMSO	10-11 micron	1.65682
2.20.20	DMSO	10-11 micron	1.53656
2.20.20	DMSO	10-11 micron	1.17833
2.20.20	DMSO	10-11 micron	2.12968
2.20.20	DMSO	10-11 micron	1.73141
2.20.20	DMSO	10-11 micron	1.5402
2.20.20	DMSO	10-11 micron	1.21421
2.20.20	DMSO	10-11 micron	1.62109
2.20.20	DMSO	10-11 micron	2.22766
2.20.20	DMSO	10-11 micron	0.67203
2.20.20	DMSO	15-16 micron	2.80162
2.20.20	DMSO	15-16 micron	1.69244
2.20.20	DMSO	15-16 micron	1.34755
2.20.20	DMSO	15-16 micron	3.59917
2.20.20	DMSO	15-16 micron	1.50465
2.20.20	DMSO	15-16 micron	3.20089
2.20.20	DMSO	15-16 micron	1.76416
2.20.20	DMSO	15-16 micron	2.64446
2.20.20	DMSO	15-16 micron	2.69058
2.20.20	DMSO	15-16 micron	0.97913
2.20.20	DMSO	15-16 micron	1.29537
2.20.20	DMSO	15-16 micron	0.79749
2.20.20	DMSO	15-16 micron	2.17812
2.20.20	DMSO	15-16 micron	2.08092
2.20.20	DMSO	15-16 micron	0.89836
2.20.20	DMSO	15-16 micron	0.68054
2.20.20	DMSO	15-16 micron	2.23228
2.20.20	DMSO	15-16 micron	2.1293
2.20.20	DMSO	15-16 micron	0.94443
2.20.20	DMSO	15-16 micron	0.81653
2.20.20	DMSO	15-16 micron	1.39301
2.20.20	DMSO	20-21 micron	1.76574
2.20.20	DMSO	20-21 micron	0.75246
2.20.20	DMSO	20-21 micron	0.80452
2.20.20	DMSO	20-21 micron	3.27466
2.20.20	DMSO	20-21 micron	2.02463
2.20.20	DMSO	20-21 micron	1.1673
2.20.20	DMSO	20-21 micron	0.96734
2.20.20	DMSO	20-21 micron	2.10229
2.20.20	DMSO	20-21 micron	1.09777
2.20.20	DMSO	20-21 micron	0.53589
2.20.20	DMSO	20-21 micron	1.53663
2.20.20	DMSO	20-21 micron	1.38096
2.20.20	DMSO	20-21 micron	1.16533
2.20.20	DMSO	20-21 micron	0.544
2.20.20	DMSO	25-26 micron	0.90096
2.20.20	DMSO	25-26 micron	1.13255
2.20.20	DMSO	25-26 micron	0.73204
2.20.20	DMSO	25-26 micron	1.44403
2.20.20	PE	0-1 micron	1.33739
2.20.20	PE	0-1 micron	0.71279
2.20.20	PE	0-1 micron	1.03883
2.20.20	PE	0-1 micron	1.35227
2.20.20	PE	0-1 micron	1.94402
2.20.20	PE	0-1 micron	1.93778
2.20.20	PE	0-1 micron	0.66129
2.20.20	PE	0-1 micron	0.89595
2.20.20	PE	0-1 micron	1.09352
2.20.20	PE	0-1 micron	0.9832
2.20.20	PE	0-1 micron	0.74625
2.20.20	PE	0-1 micron	1.70909
2.20.20	PE	0-1 micron	0.52767
2.20.20	PE	0-1 micron	0.54741
2.20.20	PE	0-1 micron	0.63847
2.20.20	PE	0-1 micron	1.55507
2.20.20	PE	0-1 micron	1.47498
2.20.20	PE	0-1 micron	0.96401
2.20.20	PE	0-1 micron	1.38381
2.20.20	PE	5-6 micron	1.11764
2.20.20	PE	5-6 micron	1.27446
2.20.20	PE	5-6 micron	1.26871
2.20.20	PE	5-6 micron	1.83339
2.20.20	PE	5-6 micron	2.30884
2.20.20	PE	5-6 micron	1.64671
2.20.20	PE	5-6 micron	0.82986
2.20.20	PE	5-6 micron	0.92616
2.20.20	PE	5-6 micron	1.08125
2.20.20	PE	5-6 micron	1.42958
2.20.20	PE	5-6 micron	1.15533
2.20.20	PE	5-6 micron	2.76519
2.20.20	PE	5-6 micron	1.50569
2.20.20	PE	5-6 micron	1.04304
2.20.20	PE	5-6 micron	1.15907
2.20.20	PE	5-6 micron	3.16612
2.20.20	PE	5-6 micron	2.41886
2.20.20	PE	5-6 micron	1.27938
2.20.20	PE	5-6 micron	1.01598
2.20.20	PE	10-11 micron	1.97855
2.20.20	PE	10-11 micron	2.2164
2.20.20	PE	10-11 micron	2.81955
2.20.20	PE	10-11 micron	3.13464
2.20.20	PE	10-11 micron	2.57838
2.20.20	PE	10-11 micron	3.2273
2.20.20	PE	10-11 micron	1.30704
2.20.20	PE	10-11 micron	0.58749
2.20.20	PE	10-11 micron	1.91677
2.20.20	PE	10-11 micron	4.69801
2.20.20	PE	10-11 micron	1.31407
2.20.20	PE	10-11 micron	5.38485
2.20.20	PE	10-11 micron	1.28294
2.20.20	PE	10-11 micron	1.93071
[truncated: 323 more rows]

## Sheet: 3D
	Percent puncta in nuclei	SEM	Percent puncta in cytosol	SEM	Percent puncta in periphery	SEM
[truncated: 4 more rows]

[truncated: 30 more sheets: 3E, 4B, HPG, 4B 18S rRNA, 4B polyA, 4C, 4E, HPG, 4E, PolyA, 5C, 5D, 6A, 6C, 18S rRNA, 6C, polyA, 6D, 6F, SFig 1, SFig1B, SFig 2B, S2C, S2E, S3 …]
